# Supplementary material for: Comparative Study of the Peptide Profiles of A1/A2 and A2/A2 Yogurts during In Vitro Gastrointestinal Digestion
Source: J Agric Food Chem. 2026 Mar 3;74(10):8442–50. doi: 10.1021/acs.jafc.5c15659 (PMC13003480; doi:10.1021/acs.jafc.5c15659)
Supplement: Supplementary file 1 [file jf5c15659_si_001.xlsx]

## Sheet: Iogurte
Peptide	-10LgP	Mass	Tag Length	CAA (%)	Length	Delta RT	MS2 Correlation	ppm	m/z	z	RT	Area Iogurte_A2_1	Area Iogurte_A2_2	Area Iogurte_A2_3	Area Iogurte_A1_1	Area Iogurte_A1_2	Area Iogurte_A1_3	Scan	Source File	#Feature	#Feature Iogurte_A2_1	#Feature Iogurte_A2_2	#Feature Iogurte_A2_3	#Feature Iogurte_A1_1	#Feature Iogurte_A1_2	#Feature Iogurte_A1_3	Accession	PTM	AScore	Positional Confidence	tag(>=0.0%)	Found By
ALINNQFLPYPYYAKPA	43.98	1982.0302	17	41.2	17	0.0831	0.45	2.2	661.68030	3	36.6089	4.62E5	1.04E5	8.56E4	5.41E5	1.72E4	7.87E4	10858	06out23_Debora_A2_1_iog_2ul.raw	8	2	1	1	1	1	2	P02668|CASK_BOVIN			0 0 0 1 1 0 0 34 5 5 2 2 2 2 0 0 0	ALINNQFLPYPYYAKPA	DB Search
ALPQYLKTVYQHQ	43.98	1587.8409	13	69.2	13	0.1286	0.49	-1.2	794.92059	2	26.7844	1.57E4	3.59E5	3.23E5		1.53E4	1.52E4	7828	06out23_Debora_A2_1_iog_2ul.raw	6	1	1	2	0	1	1	P02663|CASA2_BOVIN			0 0 0 0 5 6 8 2 2 2 2 2 2	ALPQYLKTVYQHQ	DB Search
AMEDIKQM	43.98	964.4358	8	75.0	8	-2.4536	0.24	-2.7	965.43298	1	15.9580	1.1E6	1.11E6	1.06E6		7.54E3	7.8E5	4288	06out23_Debora_A2_1_iog_2ul.raw	6	1	1	1	0	1	2	P02662|CASA1_BOVIN			1 1 7 7 12 14 14 5	AMEDIKQM	DB Search
AMEDIKQMEAE	43.98	1293.5581	11	81.8	11	0.2761	0.47	0.5	647.78162	2	20.6932	6.83E5	6.6E5	6.04E5		4.15E5		5804	06out23_Debora_A2_1_iog_2ul.raw	5	2	1	1	0	1	0	P02662|CASA1_BOVIN			0 0 16 12 12 9 8 13 43 40 5	AMEDIKQMEAE	DB Search
AMKPWIQPKT	43.98	1198.6532	10	50.0	10	0.2352	0.80	-0.1	600.32916	2	18.6468	2.17E7	2.66E7	2.41E7	5.73E6	9.15E6	2.96E7	5122	06out23_Debora_A2_1_iog_2ul.raw	14	2	5	2	1	2	2	P02663|CASA2_BOVIN			0 0 5 2 2 2 13 1 1 1	AMKPWIQPKT	DB Search
APSFSDIPNPIGSEN	43.98	1543.7155	15	60.0	15	-0.0664	0.46	0.1	772.85907	2	33.0850	2.22E5	1.14E5	1.63E5		1.26E5	1.3E5	9834	06out23_Debora_A2_1_iog_2ul.raw	5	1	1	1	0	1	1	P02662|CASA1_BOVIN			0 0 0 1 3 3 9 3 3 0 0 8 7 6 5	APSFSDIPNPIGSEN	DB Search
APSFSDIPNPIGSENSE	43.98	1759.7900	17	64.7	17	0.3102	0.44	-0.4	880.89508	2	33.2008	2.34E6		1.53E6	3.06E6	1.01E6	1.08E6	9814	06out23_Debora_A2_1_iog_2ul.raw	11	2	0	5	1	2	1	P02662|CASA1_BOVIN			0 0 0 0 2 2 15 3 3 12 12 9 6 6 5 1 1	APSFSDIPNPIGSENSE	DB Search
APSFSDIPNPIGSENSEK	43.98	1887.8850	18	38.9	18	0.8429	0.84	0.8	944.94318	2	30.1936	1.43E6		7.08E5	8.11E5		3.95E5	8839	06out23_Debora_A2_1_iog_2ul.raw	6	2	0	1	2	0	1	P02662|CASA1_BOVIN			0 0 1 1 5 5 16 4 4 1 1 3 0 0 1 0 0 2	APSFSDIPNPIGSENSEK	DB Search
APSFSDIPNPIGSENSEKT	43.98	1988.9327	19	57.9	19	0.7378	0.80	0.2	995.46613	2	30.2587	1.63E4		2.61E4	1.74E4		6.7E3	8943	06out23_Debora_A2_1_iog_2ul.raw	5	1	0	2	1	0	1	P02662|CASA1_BOVIN			0 0 0 0 4 4 17 4 4 0 0 5 2 2 2 2 2 0 0	APSFSDIPNPIGSENSEKT	DB Search
AQQKEPMIGV	43.98	1099.5696	10	80.0	10	-1.4566	0.42	-0.2	550.78766	2	19.0197	6.17E6	6.6E6	6.75E6	6.67E6	7.66E6	1.89E4	5356	06out23_Debora_A2_1_iog_2ul.raw	11	2	2	2	2	2	1	P02662|CASA1_BOVIN			0 0 34 17 17 2 2 43 4 4	AQQKEPMIGV	DB Search
AQQKEPMIGVN	43.98	1213.6125	11	81.8	11	-2.3199	0.64	0.1	607.80890	2	15.4169	1.1E6	1.33E6	1.11E6	5.17E5	6.35E5	1.68E4	4140	06out23_Debora_A2_1_iog_2ul.raw	6	1	1	1	1	1	1	P02662|CASA1_BOVIN			0 0 11 8 8 8 6 12 8 6 5	AQQKEPMIGVN	DB Search
AQQKEPMIGVNQE	43.98	1470.7136	13	69.2	13	-0.6272	0.42	-4.7	736.35492	2	16.6237							4505	06out23_Debora_A2_1_iog_2ul.raw	0	0	0	0	0	0	0	P02662|CASA1_BOVIN			0 0 8 10 16 2 2 23 6 6 9 0 0	AQQKEPMIGVNQE	DB Search
AQQKEPMIGVNQEL	43.98	1583.7977	14	71.4	14	-1.3252	0.49	0.0	792.89996	2	25.6412	1.29E6	1.45E6	1.21E6	5.59E5		4.39E5	7481	06out23_Debora_A2_1_iog_2ul.raw	6	1	2	1	1	0	1	P02662|CASA1_BOVIN			0 0 7 12 18 3 3 30 10 10 13 5 0 0	AQQKEPMIGVNQEL	DB Search
AQQKEPMIGVNQELA	43.98	1654.8348	15	46.7	15	-1.3204	0.42	1.4	828.41943	2	24.7750	5.42E4	6.02E4					7181	06out23_Debora_A2_1_iog_2ul.raw	2	1	1	0	0	0	0	P02662|CASA1_BOVIN			0 0 3 7 7 0 0 23 6 6 7 1 1 0 0	AQQKEPMIGVNQELA	DB Search
ARHPHPHLSFM	43.98	1328.6560	11	54.5	11	0.5527	0.80	-1.1	665.32941	2	13.3140	3.45E8	3.93E8	2.7E8	1.93E8	5.08E6	1.28E8	3419	06out23_Debora_A2_1_iog_2ul.raw	22	4	5	4	4	2	3	P02668|CASK_BOVIN			0 0 9 3 3 5 4 4 1 0 0	ARHPHPHLSFM	DB Search
AVESTVATLE	43.98	1018.5182	10	80.0	10	-2.8370	0.80	-0.3	510.26230	2	22.2586	9.32E6	7.58E6	8.43E6	7.58E6	8.1E6	7.68E6	6385	06out23_Debora_A2_1_iog_2ul.raw	13	2	2	3	2	2	2	P02668|CASK_BOVIN			0 0 4 5 6 14 26 20 19 5	AVESTVATLE	DB Search
AVRSPAQILQW	43.98	1267.7037	11	54.5	11	-0.5508	0.71	1.1	634.85492	2	33.9889	6.05E6	6.02E6	4.46E6	4.33E6	2.55E6	2.02E6	10167	06out23_Debora_A2_1_iog_2ul.raw	16	3	1	2	2	4	4	P02668|CASK_BOVIN			0 0 1 3 0 0 6 14 43 18 5	AVRSPAQILQW	DB Search
AVRSPAQILQWQ	43.98	1395.7622	12	58.3	12	0.8016	0.71	1.1	698.88373	2	32.0529	6.88E6	5.98E6	5.07E6	6.34E6	3.7E6	3.41E6	9588	06out23_Debora_A2_1_iog_2ul.raw	10	1	1	2	2	1	3	P02668|CASK_BOVIN			0 0 0 10 1 1 16 19 59 81 34 5	AVRSPAQILQWQ	DB Search
AVRSPAQILQWQVL	43.98	1607.9147	14	50.0	14	0.3788	0.69	3.0	804.96082	2	40.2933	1.96E6			2.89E6	7.5E4		12140	06out23_Debora_A2_1_iog_2ul.raw	3	1	0	0	1	1	0	P02668|CASK_BOVIN			0 0 0 2 0 0 5 6 21 22 17 3 0 0	AVRSPAQILQWQVL	DB Search
DAPSFSDIPNPIGSE	43.98	1544.6995	15	60.0	15	-0.3381	0.34	-12.6	773.34125	2	35.4080							10550	06out23_Debora_A2_1_iog_2ul.raw	0	0	0	0	0	0	0	P02662|CASA1_BOVIN			0 0 0 1 3 6 6 14 5 5 0 0 5 3 3	DAPSFSDIPNPIGSE	DB Search
DAPSFSDIPNPIGSENSE	43.98	1874.8170	18	27.8	18	-0.6093	0.43	0.9	938.40936	2	34.5235	2.05E4	3.79E3	1.08E4	4.96E4		6.99E3	10253	06out23_Debora_A2_1_iog_2ul.raw	5	1	1	1	1	0	1	P02662|CASA1_BOVIN			0 0 0 0 3 2 5 9 0 0 0 0 2 0 1 0 0 0	DAPSFSDIPNPIGSENSE	DB Search
DDKHYQKALNEIN	43.98	1586.7688	13	61.5	13	-1.1265	0.58	1.0	794.38635	2	14.2564	1.52E4		1.12E4	4.91E3	5.55E3	5.62E3	3769	06out23_Debora_A2_1_iog_2ul.raw	5	1	0	1	1	1	1	P02663|CASA2_BOVIN			0 0 0 9 4 5 5 3 3 3 2 0 0	DDKHYQKALNEIN	DB Search
DELQDKIHPF	43.98	1240.6088	10	60.0	10	-1.1886	0.51	-0.9	621.30627	2	25.8342	2.12E7	2.38E7	4.75E6	1.03E7	1.83E7	1.28E7	7503	06out23_Debora_A2_1_iog_2ul.raw	23	4	6	3	2	5	3	P02666|CASB_BOVIN			0 0 3 6 11 3 3 13 0 0	DELQDKIHPF	DB Search
DELQDKIHPFAQTQ	43.98	1668.8107	14	85.7	14	-2.2525	0.48	-1.9	835.40454	2	23.2249	8.87E5	2.82E6	3.5E6	5.72E6	4.98E6	2.04E6	6632	06out23_Debora_A2_1_iog_2ul.raw	18	4	3	3	2	4	2	P02666|CASB_BOVIN			0 0 5 6 36 15 3 5 10 3 19 13 2 2	DELQDKIHPFAQTQ	DB Search
DIPNPIGSE	43.98	940.4501	9	33.3	9	-1.9853	0.38	0.3	941.45038	1	25.2546	1.17E6	8.86E5	1.12E6	1.41E6	2.12E6	1.6E6	7279	06out23_Debora_A2_1_iog_2ul.raw	11	2	1	2	2	2	2	P02662|CASA1_BOVIN			1 1 0 0 1 1 5 5 5	DIPNPIGSE	DB Search
DIPNPIGSENSE	43.98	1270.5677	12	50.0	12	-1.9319	0.43	4.4	1271.57068	1	24.7804	1.66E6	1.56E6	1.38E6	1.1E6	1.54E6	2.54E4	7112	06out23_Debora_A2_1_iog_2ul.raw	11	2	2	2	2	2	1	P02662|CASA1_BOVIN			1 1 1 1 0 0 2 2 3 5 5 5	DIPNPIGSENSE	DB Search
DKIHPFAQT	43.98	1055.5399	9	77.8	9	-1.1725	0.87	1.0	528.77368	2	12.2844	2.46E7	2.93E7	2.83E7	1.64E7	2.03E7	1.68E7	3083	06out23_Debora_A2_1_iog_2ul.raw	18	3	2	3	3	3	4	P02666|CASB_BOVIN			0 0 8 8 3 2 10 7 5	DKIHPFAQT	DB Search
DKIHPFAQTQ	43.98	1183.5985	10	60.0	10	-1.9758	0.80	-21.3	592.78937	2	10.4705	3.8E8	4.71E8	4.21E8	1.83E8	2.23E8	1.96E8	2631	06out23_Debora_A2_1_iog_2ul.raw	96	25	15	21	7	14	14	P02666|CASB_BOVIN			0 0 3 11 0 0 9 16 22 5	DKIHPFAQTQ	DB Search
DKIHPFAQTQS	43.98	1270.6306	11	63.6	11	-3.4308	0.81	-117.0	636.24329	2	8.9765	1.34E8	1.57E8	1.4E8	6.3E7	6.63E7	6.13E7	2304	06out23_Debora_A2_1_iog_2ul.raw	58	11	13	16	5	5	8	P02666|CASB_BOVIN			0 0 8 10 2 2 15 15 14 0 0	DKIHPFAQTQS	DB Search
DKIHPFAQTQSL	43.98	1383.7146	12	66.7	12	-0.1470	0.62	0.0	692.85919	2	22.3886	6.73E5	5.51E5	7.47E5	1.03E6	1.13E6	2.41E6	6324	06out23_Debora_A2_1_iog_2ul.raw	7	1	1	1	1	1	2	P02666|CASB_BOVIN			0 0 5 10 3 3 18 20 12 10 0 0	DKIHPFAQTQSL	DB Search
DQAMEDIKQ	43.98	1076.4808	9	77.8	9	-0.4545	0.58	0.5	539.24377	2	11.4092	1.34E7	1.6E7	1.36E7	6.97E6	8.82E6	6.58E6	2947	06out23_Debora_A2_1_iog_2ul.raw	15	2	3	3	2	3	2	P02662|CASA1_BOVIN			0 0 34 30 17 9 10 62 5	DQAMEDIKQ	DB Search
DVENLHLPLPL	43.98	1258.6921	11	63.6	11	-0.5652	0.49	3.8	630.35083	2	41.3256	1.56E6	1.09E6	1.2E6	1.26E6	2.18E5	3.05E5	12510	06out23_Debora_A2_1_iog_2ul.raw	12	2	2	2	4	1	1	P02666|CASB_BOVIN			0 0 4 3 3 2 2 2 2 0 0	DVENLHLPLPL	DB Search
DVPSERYLGYLE	43.98	1439.6932	12	41.7	12	-0.3973	0.42	-0.3	720.84808	2	31.9862	4.68E4						9523	06out23_Debora_A2_1_iog_2ul.raw	1	1	0	0	0	0	0	P02662|CASA1_BOVIN			0 0 1 1 1 1 1 4 4 4 2 2	DVPSERYLGYLE	DB Search
EDIKQMEAE	43.98	1091.4805	9	77.8	9	-1.7880	0.69	0.2	546.74341	2	13.8261	3.07E7	3.45E7	3.16E7	1.88E7	1.8E5	1.68E7	3641	06out23_Debora_A2_1_iog_2ul.raw	13	2	5	2	2	1	1	P02662|CASA1_BOVIN			0 0 10 12 10 10 16 34 5	EDIKQMEAE	DB Search
EIPTINTIAS	43.98	1057.5656	10	50.0	10	-1.4759	0.68	0.8	529.78638	2	28.7661	4.4E6	3.76E6	3.06E6	3.6E6	4.49E6	3.35E6	8539	06out23_Debora_A2_1_iog_2ul.raw	12	2	2	2	2	3	1	P02668|CASK_BOVIN			0 0 0 0 1 16 3 3 8 5	EIPTINTIAS	DB Search
EKVNELSKDIGSE	43.98	1446.7202	13	69.2	13	-0.0050	0.58	1.1	724.36255	2	17.3691	5.35E4	2.22E5	4.33E4	3.65E4	2.74E4	3.75E4	4698	06out23_Debora_A2_1_iog_2ul.raw	7	1	2	1	1	1	1	P02662|CASA1_BOVIN			0 0 11 5 5 13 7 4 4 7 2 0 0	EKVNELSKDIGSE	DB Search
ELQDKIHPF	43.98	1125.5818	9	33.3	9	-0.6233	0.55	0.1	563.79388	2	21.8121	5.53E7	5.43E7	5.3E7	3.67E7	5.14E7	9.34E7	6220	06out23_Debora_A2_1_iog_2ul.raw	18	3	1	5	4	3	2	P02666|CASB_BOVIN			0 0 2 5 1 1 3 0 0	ELQDKIHPF	DB Search
ELQDKIHPFA	43.98	1196.6189	10	60.0	10	0.0383	0.61	0.4	599.31232	2	21.5083	4.86E6	5.49E6	4.25E6	3.99E6	4.71E6	4.27E6	6164	06out23_Debora_A2_1_iog_2ul.raw	9	1	2	1	2	1	2	P02666|CASB_BOVIN			0 0 4 4 2 2 4 2 0 0	ELQDKIHPFA	DB Search
ELQDKIHPFAQT	43.98	1425.7252	12	41.7	12	0.1769	0.75	1.1	713.86511	2	20.5575	2.48E6	1.81E6	1.99E6	2.56E6	2.99E6	2.87E6	5744	06out23_Debora_A2_1_iog_2ul.raw	10	2	1	2	2	2	1	P02666|CASB_BOVIN			0 0 1 3 3 3 3 1 1 5 0 0	ELQDKIHPFAQT	DB Search
ELQDKIHPFAQTQ	43.98	1553.7838	13	46.2	13	-0.9797	0.59	-2.5	777.89117	2	19.2961	5.85E6	6.28E6	5.37E6	6.59E5	7.38E6	6.44E6	5334	06out23_Debora_A2_1_iog_2ul.raw	11	2	2	2	1	2	2	P02666|CASB_BOVIN			0 0 1 4 4 5 6 0 0 4 3 1 1	ELQDKIHPFAQTQ	DB Search
ELQDKIHPFAQTQS	43.98	1640.8158	14	64.3	14	-1.0096	0.61	-2.5	821.40674	2	19.1978	5.29E6	3.97E5	2.33E6	1.58E5	3.77E6	3.7E6	5404	06out23_Debora_A2_1_iog_2ul.raw	10	2	1	2	1	2	2	P02666|CASB_BOVIN			0 0 0 6 6 7 8 2 2 6 7 3 0 0	ELQDKIHPFAQTQS	DB Search
ELSKDIGSESTEDQAM	43.98	1738.7567	16	56.2	16	1.0854	0.25	-0.8	870.37817	2	20.0945							5629	06out23_Debora_A2_1_iog_2ul.raw	0	0	0	0	0	0	0	P02662|CASA1_BOVIN			0 0 0 3 3 6 34 0 15 21 16 16 7 1 0 0	ELSKDIGSESTEDQAM	DB Search
EMPFPKYPVEPF	43.98	1479.7108	12	16.7	12	-0.2120	0.30	3.6	740.85962	2	36.8633	3.03E5	2.23E5	2.08E5	2.68E5		5.49E4	10975	06out23_Debora_A2_1_iog_2ul.raw	5	1	1	1	1	0	1	P02666|CASB_BOVIN			0 0 0 1 1 1 6 0 0 7 0 0	EMPFPKYPVEPF	DB Search
EMPFPKYPVEPFT	43.98	1580.7584	13	46.2	13	-0.7166	0.43	0.5	791.38080	2	36.0003	6.49E4	4.32E4	3.8E4	5.12E4	9.74E3	1.02E4	10751	06out23_Debora_A2_1_iog_2ul.raw	6	1	1	1	1	1	1	P02666|CASB_BOVIN			0 0 2 2 3 2 8 0 0 6 1 0 0	EMPFPKYPVEPFT	DB Search
EMPFPKYPVEPFTESQ	43.98	1924.8917	16	62.5	16	-0.5011	0.46	-0.3	963.44537	2	34.8782	1.18E6	5.68E5	6.27E5	8.63E5	1.12E5	1.32E5	10326	06out23_Debora_A2_1_iog_2ul.raw	6	1	1	1	1	1	1	P02666|CASB_BOVIN			0 0 3 3 2 2 15 2 2 20 1 1 4 4 0 0	EMPFPKYPVEPFTESQ	DB Search
EMPFPKYPVEPFTESQS	43.98	2011.9237	17	52.9	17	-0.6612	0.61	2.7	1006.96399	2	34.5911	7E4	5.28E4	3.89E4	4.49E4		7.52E3	10286	06out23_Debora_A2_1_iog_2ul.raw	5	1	1	1	1	0	1	P02666|CASB_BOVIN			0 0 2 2 3 3 16 0 0 27 1 1 8 8 2 0 0	EMPFPKYPVEPFTESQS	DB Search
EQQQTEDELQ	43.98	1246.5314	10	80.0	10	0.2960	0.66	1.6	624.26910	2	9.6863	3.68E5	5.34E5	4.36E5	1.65E5	1.37E5	1.19E5	2512	06out23_Debora_A2_1_iog_2ul.raw	6	1	1	1	1	1	1	P02666|CASB_BOVIN			0 0 2 10 20 70 13 13 30 5	EQQQTEDELQ	DB Search
EVLNENLLRFF	43.98	1392.7401	11	63.6	11	-1.2509	0.33	0.8	697.37250	2	43.8828	7.38E4	6.05E4		5E5	2.94E3		13077	06out23_Debora_A2_1_iog_2ul.raw	4	1	1	0	1	1	0	P02662|CASA1_BOVIN			0 0 8 9 9 0 0 20 42 7 5	EVLNENLLRFF	DB Search
FFVAPFPEVF	43.98	1198.6062	10	80.0	10	0.7090	0.50	5.9	600.30927	2	47.9138	3.06E5	1.71E5	7.03E4	2.51E5	6.7E3	1.95E4	14184	06out23_Debora_A2_1_iog_2ul.raw	15	5	2	2	3	1	2	P02662|CASA1_BOVIN			0 0 11 23 9 9 23 23 23 5	FFVAPFPEVF	DB Search
FFVAPFPEVFG	43.98	1255.6277	11	81.8	11	-0.0319	0.74	3.6	628.81848	2	47.6271	1.01E3	5.22E2		7.04E3			14150	06out23_Debora_A2_1_iog_2ul.raw	3	1	1	0	1	0	0	P02662|CASA1_BOVIN			0 0 3 18 3 3 5 5 7 78 5	FFVAPFPEVFG	DB Search
FFVAPFPEVFGKE	43.98	1512.7653	13	69.2	13	-1.2379	0.43	4.3	757.38727	2	42.1527	1.01E4	5.54E3	2.07E3	2.34E4		1.02E3	12534	06out23_Debora_A2_1_iog_2ul.raw	5	1	1	1	1	0	1	P02662|CASA1_BOVIN			5 6 16 54 1 1 2 2 7 10 1 0 5	FFVAPFPEVFGKE	DB Search
FSDIPNPIGSE	43.98	1174.5505	11	100.0	11	-1.0994	0.39	-0.7	1175.54797	1	29.8691	6.88E5	2.98E4	2.23E4	2.89E4	9.62E5		8764	06out23_Debora_A2_1_iog_2ul.raw	7	2	1	1	1	2	0	P02662|CASA1_BOVIN			5 14 9 9 2 2 3 3 14 14 5	FSDIPNPIGSE	DB Search
FSDIPNPIGSENSE	43.98	1504.6681	14	85.7	14	-0.6438	0.54	1.8	1505.66650	1	29.1467		3.59E5				1.91E5	8599	06out23_Debora_A2_1_iog_2ul.raw	3	0	2	0	0	0	1	P02662|CASA1_BOVIN			5 10 10 24 5 5 2 2 4 4 0 0 10 5	FSDIPNPIGSENSE	DB Search
FSDIPNPIGSENSEK	43.98	1632.7631	15	40.0	15	-1.6734	0.58	-1.0	817.38171	2	25.5874	1.31E5	1.36E5		2.57E4	2E4	1.68E4	7385	06out23_Debora_A2_1_iog_2ul.raw	5	1	1	0	1	1	1	P02662|CASA1_BOVIN			0 0 1 9 2 2 1 1 4 2 1 1 0 0 2	FSDIPNPIGSENSEK	DB Search
FVAPFPEVF	43.98	1051.5378	9	77.8	9	-1.9575	0.48	4.2	526.77429	2	43.4300	9.24E6	6.32E6	5.33E6	8.63E6	1.15E6	8.53E5	13009	06out23_Debora_A2_1_iog_2ul.raw	30	7	3	6	6	3	5	P02662|CASA1_BOVIN			0 0 5 3 3 3 3 24 5	FVAPFPEVF	DB Search
FVAPFPEVFGKEKV	43.98	1592.8602	14	35.7	14	0.1208	0.60	-1.5	797.42999	2	34.9692	2.38E6	6.43E4	1.79E6	1.06E7	1.19E5	3.15E6	10449	06out23_Debora_A2_1_iog_2ul.raw	9	2	1	2	1	1	2	P02662|CASA1_BOVIN			0 0 17 4 4 1 1 4 5 1 1 1 0 0	FVAPFPEVFGKEKV	DB Search
FVAPFPEVFGKEKVN	43.98	1706.9032	15	46.7	15	0.9943	0.29	-0.4	854.45190	2	33.6171	2.56E5	3.03E5	7.4E6	1.58E5	7.71E4	6.35E4	9998	06out23_Debora_A2_1_iog_2ul.raw	7	1	1	2	1	1	1	P02662|CASA1_BOVIN			0 0 4 5 5 1 1 7 13 0 0 3 3 0 0	FVAPFPEVFGKEKVN	DB Search
GEPTSTPTTEAVE	43.98	1317.5936	13	46.2	13	-1.1171	0.45	0.6	659.79932	2	15.2963	3.65E6	3.58E6	3.13E6	3.97E6	1.77E5	3.4E6	4092	06out23_Debora_A2_1_iog_2ul.raw	11	2	2	2	2	1	2	P02668|CASK_BOVIN			0 0 0 0 12 15 1 1 1 2 2 5 5	GEPTSTPTTEAVE	DB Search
GPIVLNPWDQVK	43.98	1364.7452	12	66.7	12	-1.0754	0.49	-0.2	683.37445	2	32.5706	7.22E3	6.28E3	4.07E3		1.76E3		9691	06out23_Debora_A2_1_iog_2ul.raw	4	1	1	1	0	1	0	P02663|CASA2_BOVIN			0 0 2 33 54 99 1 1 7 4 4 5	GPIVLNPWDQVK	DB Search
GPVRGPFPII	43.98	1051.6178	10	20.0	10	-3.6401	0.87	2.2	526.81323	2	33.0768	5.26E7	6.61E7	5.51E7	2.75E7	3.1E7	2.52E7	9897	06out23_Debora_A2_1_iog_2ul.raw	15	2	3	4	2	2	2	P02666|CASB_BOVIN			0 0 1 3 1 0 0 0 0 5	GPVRGPFPII	DB Search
GPVRGPFPIIV	43.98	1150.6863	11	63.6	11	-2.4822	0.35	-1.1	1151.68335	1	34.8182	5.24E8	5.72E8	4.82E8	2.93E8	2.82E8	2.16E8	10631	06out23_Debora_A2_1_iog_2ul.raw	85	12	24	21	6	11	11	P02666|CASB_BOVIN			2 2 3 5 3 1 1 1 1 7 5	GPVRGPFPIIV	DB Search
GTQYTDAPSFSDIPNPIGSE	43.98	2094.9382	20	40.0	20	-0.2370	0.19	6.3	1048.47485	2	36.2728	7.59E2			6.42E3			10826	06out23_Debora_A2_1_iog_2ul.raw	2	1	0	0	1	0	0	P02662|CASA1_BOVIN			0 0 0 0 0 15 26 5 5 7 8 8 24 0 0 1 0 0 0 0	GTQYTDAPSFSDIPNPIGSE	DB Search
HKEMPFPKYPVEPF	43.98	1744.8646	14	42.9	14	0.6220	0.25	0.0	873.43280	2	29.4732	4.74E4	2.75E4	1.74E6				8658	06out23_Debora_A2_1_iog_2ul.raw	4	1	1	2	0	0	0	P02666|CASB_BOVIN			1 0 2 16 2 2 0 0 20 1 1 25 0 0	HKEMPFPKYPVEPF	DB Search
HKEMPFPKYPVEPFTESQ	43.98	2190.0457	18	16.7	18	-0.0878	0.55	1.8	1096.02356	2	28.5666	9.05E6	8.59E6	4.55E6	4.47E6	1.17E6	1.97E6	8365	06out23_Debora_A2_1_iog_2ul.raw	13	3	3	2	2	1	2	P02666|CASB_BOVIN			0 0 0 21 0 0 1 1 17 0 0 24 0 0 0 0 0 0	HKEMPFPKYPVEPFTESQ	DB Search
HKEMPFPKYPVEPFTESQS	43.98	2277.0776	19	52.6	19	0.0016	0.45	0.9	760.02789	3	28.4742	4.92E5			2.94E5	6.72E4	1.2E5	8438	06out23_Debora_A2_1_iog_2ul.raw	4	1	0	0	1	1	1	P02666|CASB_BOVIN			0 0 0 0 2 2 0 0 8 9 9 9 2 2 2 2 0 0 0	HKEMPFPKYPVEPFTESQS	DB Search
HLPLPLLQSW	43.98	1202.6812	10	40.0	10	-2.7124	0.37	3.2	602.34509	2	42.4213	2.16E5	1.4E5	8.33E4	2.38E5	8.04E3		12630	06out23_Debora_A2_1_iog_2ul.raw	5	1	1	1	1	1	0	P02666|CASB_BOVIN			0 0 0 0 1 1 16 38 29 5	HLPLPLLQSW	DB Search
HQPHQPLPPT	43.98	1150.5884	10	40.0	10	-2.3984	0.61	1.3	576.29773	2	5.4495	1.89E6	2.79E6	2.3E6		8.4E4	4.19E3	1285	06out23_Debora_A2_1_iog_2ul.raw	6	1	1	1	0	2	1	P02666|CASB_BOVIN			2 2 1 1 5 0 0 9 0 0	HQPHQPLPPT	DB Search
IAKYIPIQYVL	43.98	1319.7853	11	81.8	11	-0.0436	0.66	2.5	660.89642	2	37.4587	4.86E4	2.35E4	2.17E4		5.4E3		11175	06out23_Debora_A2_1_iog_2ul.raw	4	1	1	1	0	1	0	P02668|CASK_BOVIN			0 0 3 2 5 2 2 7 11 2 2	IAKYIPIQYVL	DB Search
IHPFAQTQS	43.98	1027.5087	9	33.3	9	-0.6513	0.69	-0.6	514.75732	2	11.8195	9.02E5	7.59E5	7.95E5	3.11E5	3.52E5	2.99E5	3009	06out23_Debora_A2_1_iog_2ul.raw	10	2	1	2	1	2	2	P02666|CASB_BOVIN			0 0 0 0 2 4 7 1 1	IHPFAQTQS	DB Search
INNQFLPYPYYAKPA	43.98	1797.9089	15	60.0	15	-0.2681	0.57	1.6	899.95624	2	32.1154	4.05E6	3.73E6	2.52E6	2.26E6	9.9E5	7.56E5	9526	06out23_Debora_A2_1_iog_2ul.raw	13	2	2	3	2	3	1	P02668|CASK_BOVIN			0 0 1 1 13 32 2 2 2 2 9 9 18 0 0	INNQFLPYPYYAKPA	DB Search
IPNPIGSENSE	43.98	1155.5408	11	36.4	11	-0.9992	0.33	-0.2	578.77307	2	21.2609	1.37E6	1.32E6	1.08E5	1.52E6	9.39E4	1.6E6	5920	06out23_Debora_A2_1_iog_2ul.raw	11	2	3	1	2	1	2	P02662|CASA1_BOVIN			0 0 0 1 1 3 3 1 1 5 5	IPNPIGSENSE	DB Search
IPNPIGSENSEK	43.98	1283.6357	12	75.0	12	-1.9405	0.87	-1.3	642.81934	2	16.0992	2.59E5	2.51E5	2.91E5				4339	06out23_Debora_A2_1_iog_2ul.raw	4	2	1	1	0	0	0	P02662|CASA1_BOVIN			2 2 26 8 8 6 6 4 0 0 1 5	IPNPIGSENSEK	DB Search
IPNPIGSENSEKT	43.98	1384.6833	13	69.2	13	-0.7503	0.67	5.1	693.34711	2	17.9358							4934	06out23_Debora_A2_1_iog_2ul.raw	0	0	0	0	0	0	0	P02662|CASA1_BOVIN			1 1 18 13 13 10 5 5 6 2 2 1 1	IPNPIGSENSEKT	DB Search
KAVPYPQRDMPI	43.98	1413.7438	12	58.3	12	0.8112	0.79	0.9	707.87433	2	21.3194	4.27E6	4.71E6	4.27E6	2.42E6	5.83E5	5.27E5	5947	06out23_Debora_A2_1_iog_2ul.raw	10	2	2	2	2	1	1	P02666|CASB_BOVIN			5 6 6 3 3 1 1 1 2 13 0 0	KAVPYPQRDMPI	DB Search
KAVPYPQRDMPIQ	43.98	1541.8024	13	53.8	13	0.2919	0.78	-29.6	771.87970	2	19.0749	4.79E8	5.49E8	5.42E8	2.07E8	3.26E8	3E8	5319	06out23_Debora_A2_1_iog_2ul.raw	32	7	9	6	2	6	2	P02666|CASB_BOVIN			5 4 4 5 5 0 0 1 1 16 0 0 4	KAVPYPQRDMPIQ	DB Search
KAVPYPQRDMPIQAF	43.98	1759.9080	15	53.3	15	0.0005	0.68	-0.3	880.95416	2	28.5981	7.47E7	9.46E7	7.68E7	3.99E7	3.56E7	2.97E7	8423	06out23_Debora_A2_1_iog_2ul.raw	14	3	3	2	2	2	2	P02666|CASB_BOVIN			3 1 1 2 2 2 2 2 2 23 1 1 0 0 0	KAVPYPQRDMPIQAF	DB Search
KAVPYPQRDMPIQAFLL	43.98	1986.0760	17	5.9	17	1.3520	0.54	2.2	994.03979	2	38.7984	1.04E7	5.86E6	3.51E6	1.13E7		1.48E6	11642	06out23_Debora_A2_1_iog_2ul.raw	7	2	1	1	1	0	2	P02666|CASB_BOVIN			0 0 0 1 1 0 0 1 1 18 0 0 0 0 0 0 0	KAVPYPQRDMPIQAFLL	DB Search
KEDVPSERYL	43.98	1234.6194	10	50.0	10	0.0130	0.91	0.2	618.31226	2	18.2798		2.8E7	2.44E7	8.77E6	1.64E7	1.49E7	5039	06out23_Debora_A2_1_iog_2ul.raw	10	0	2	3	1	2	2	P02662|CASA1_BOVIN			5 20 20 24 3 1 1 1 0 0	KEDVPSERYL	DB Search
KEPMIGVNQEL	43.98	1256.6434	11	81.8	11	-1.9697	0.64	0.2	629.32428	2	25.2619	3.96E5	5.26E5	3.65E5				7281	06out23_Debora_A2_1_iog_2ul.raw	3	1	1	1	0	0	0	P02662|CASA1_BOVIN			0 0 3 3 34 5 5 18 18 2 2	KEPMIGVNQEL	DB Search
KFALPQYLKT	43.98	1207.6964	10	60.0	10	-0.6128	0.77	-1.3	604.85004	2	27.8939	2.84E6		1.25E6	4.59E6	2.28E6	1.93E6	8205	06out23_Debora_A2_1_iog_2ul.raw	9	3	0	1	2	1	2	P02663|CASA2_BOVIN			5 23 9 9 1 1 11 22 1 1	KFALPQYLKT	DB Search
KIHPFAQTQ	43.98	1068.5717	9	100.0	9	-2.9206	0.62	2.4	1069.57312	1	5.5913	1.43E6	2.45E6	1.94E6	6.69E5	8.97E5	6.97E5	1331	06out23_Debora_A2_1_iog_2ul.raw	16	2	1	4	2	2	5	P02666|CASB_BOVIN			5 18 36 7 4 8 19 33 5	KIHPFAQTQ	DB Search
KTEIPTINTIASGEPT	43.98	1670.8727	16	50.0	16	0.0490	0.14	0.5	836.43750	2	28.7694	1.6E4						8446	06out23_Debora_A2_1_iog_2ul.raw	1	1	0	0	0	0	0	P02668|CASK_BOVIN			0 0 0 1 2 0 0 6 3 3 21 9 2 2 1 1	KTEIPTINTIASGEPT	DB Search
KTKLTEEEKNRLNFL	43.98	1862.0261	15	53.3	15	1.9144	0.58	-2.0	621.67657	3	22.2586	1.42E4						6350	06out23_Debora_A2_1_iog_2ul.raw	1	1	0	0	0	0	0	P02663|CASA2_BOVIN			0 0 1 2 2 10 10 4 3 6 3 1 1 0 0	KTKLTEEEKNRLNFL	DB Search
LHLPLPLLQS	43.98	1129.6859	10	40.0	10	-1.0608	0.51	3.8	565.84796	2	39.6145	1.55E5	5.53E3	9.33E4	2.73E5	3.45E4	5.26E4	11874	06out23_Debora_A2_1_iog_2ul.raw	7	1	1	2	1	1	1	P02666|CASB_BOVIN			0 0 3 2 2 1 1 19 1 1	LHLPLPLLQS	DB Search
LHLPLPLLQSW	43.98	1315.7653	11	63.6	11	-13.0321	0.34	4.0	658.88739	2	46.8929	1.44E4	1.07E4	8.61E2	1.02E5			13888	06out23_Debora_A2_1_iog_2ul.raw	4	1	1	1	1	0	0	P02666|CASB_BOVIN			0 0 3 0 0 3 3 20 39 15 5	LHLPLPLLQSW	DB Search
LINNQFLPYPYYAKPA	43.98	1910.9930	16	56.2	16	-0.8507	0.53	0.9	956.49725	2	34.3941	4.74E5	2.81E5	2.28E5	8.89E4	5.1E4	4.4E4	10204	06out23_Debora_A2_1_iog_2ul.raw	11	2	2	2	1	2	2	P02668|CASK_BOVIN			0 0 0 0 1 21 35 6 6 3 3 9 9 15 0 0	LINNQFLPYPYYAKPA	DB Search
LLQSWMHQPHQPLPPT	43.98	1908.9668	16	37.5	16	-0.0988	0.29	1.5	955.48474	2	27.3495	3.21E6	3E6	6.11E4	6.02E5		2.66E5	7967	06out23_Debora_A2_1_iog_2ul.raw	7	2	2	1	1	0	1	P02666|CASB_BOVIN			0 0 0 0 0 7 7 25 8 6 15 1 1 0 0 0	LLQSWMHQPHQPLPPT	DB Search
LLYQEPVLGPV	43.98	1226.6910	11	36.4	11	-1.7236	0.28	-3.5	614.34589	2	35.4171	2.85E5	1.74E5	2.04E5	2.36E5	1.79E5	1.09E5	10535	06out23_Debora_A2_1_iog_2ul.raw	7	1	1	1	1	2	1	P02666|CASB_BOVIN			0 0 0 7 21 1 1 44 28 0 0	LLYQEPVLGPV	DB Search
LLYQEPVLGPVRGPFP	43.98	1780.9875	16	43.8	16	0.1754	0.67	1.1	891.49512	2	37.8732	6.92E4	1.95E4	2.86E4	4.23E4		2.45E3	11414	06out23_Debora_A2_1_iog_2ul.raw	6	1	1	1	2	0	1	P02666|CASB_BOVIN			2 1 1 4 5 0 0 36 18 0 0 15 5 1 1 1	LLYQEPVLGPVRGPFP	DB Search
LNREQLSTSEEN	43.98	1418.6637	12	83.3	12	-2.8141	0.59	0.4	710.33392	2	5.8693	2.86E4	5.42E4	4.23E4	3.65E4	2.19E4	4.15E4	1468	06out23_Debora_A2_1_iog_2ul.raw	6	1	1	1	1	1	1	P02663|CASA2_BOVIN			1 1 5 7 7 28 41 40 19 19 7 5	LNREQLSTSEEN	DB Search
LPYPYYAKPA	43.98	1181.6121	10	80.0	10	-2.7397	0.33	-0.6	591.80835	2	23.4103	1.85E6	2.41E6	1.81E6	4.85E5		4.99E5	6685	06out23_Debora_A2_1_iog_2ul.raw	5	1	1	1	1	0	1	P02668|CASK_BOVIN			2 2 31 9 7 4 6 12 0 0	LPYPYYAKPA	DB Search
LQSWMHQPHQPLPPT	43.98	1795.8828	15	53.3	15	-0.1135	0.34	-1.6	898.94025	2	25.0730	6.22E6	3.26E5	6.29E6	1.88E4		1.5E4	7159	06out23_Debora_A2_1_iog_2ul.raw	7	2	1	2	1	0	1	P02666|CASB_BOVIN			0 0 0 1 4 11 25 2 2 19 2 2 0 0 0	LQSWMHQPHQPLPPT	DB Search
LSLSQSKVLPVPQ	43.98	1394.8132	13	46.2	13	-1.2436	0.28	0.7	698.40900	2	28.1928	9.25E5	7.51E5	6.79E5	3.43E4	1.33E6	1.29E6	8279	06out23_Debora_A2_1_iog_2ul.raw	8	1	1	1	2	1	2	P02666|CASB_BOVIN			0 0 0 2 2 3 3 3 12 1 1 0 0	LSLSQSKVLPVPQ	DB Search
LSQSKVLPVPQ	43.98	1194.6971	11	18.2	11	-4.1365	0.54	2.0	598.35242	2	20.9410	1.04E8	1.32E8	1.33E8	5.86E7	6.64E7	5.91E7	5823	06out23_Debora_A2_1_iog_2ul.raw	50	13	11	11	2	8	5	P02666|CASB_BOVIN			0 0 1 1 1 5 11 1 1 1 1	LSQSKVLPVPQ	DB Search
LVYPFPGPIPN	43.98	1212.6543	11	36.4	11	-2.4988	0.66	4.9	607.33264	2	37.0081	2.51E6	2.4E6	1.97E6	8.46E3	3.57E3	2.12E3	11058	06out23_Debora_A2_1_iog_2ul.raw	13	4	3	3	1	1	1	P02666|CASB_BOVIN			0 0 2 2 2 5 1 0 0 1 1	LVYPFPGPIPN	DB Search
LVYPFPGPIPNSLPQ	43.98	1637.8817	15	0.0	15	-2.3370	0.11	1.6	819.94305	2	40.2396	3.28E5	1.73E5	2.07E5	1.41E5	1.14E4	1.86E4	12020	06out23_Debora_A2_1_iog_2ul.raw	7	1	2	1	1	1	1	P02666|CASB_BOVIN			0 0 0 1 1 1 1 0 0 1 1 1 1 0 0	LVYPFPGPIPNSLPQ	DB Search
LYQEPVLGPVRGPFPI	43.98	1780.9875	16	37.5	16	-0.5787	0.62	3.8	891.49756	2	39.4769	2.87E4	1.41E4	1.67E4	4.12E4	2.61E3	7.03E3	11728	06out23_Debora_A2_1_iog_2ul.raw	8	1	1	1	2	1	2	P02666|CASB_BOVIN			0 0 0 14 6 6 40 48 1 1 5 1 1 1 0 0	LYQEPVLGPVRGPFPI	DB Search
LYQEPVLGPVRGPFPII	43.98	1894.0717	17	58.8	17	-2.4747	0.58	3.6	948.03918	2	42.6458	5.86E4	2.12E4		6.12E3	2.36E3	1.03E4	12651	06out23_Debora_A2_1_iog_2ul.raw	6	1	1	0	1	1	2	P02666|CASB_BOVIN			0 0 0 8 8 8 42 79 9 9 19 4 0 5 0 0 0	LYQEPVLGPVRGPFPII	DB Search
LYQEPVLGPVRGPFPIIV	43.98	1993.1400	18	22.2	18	-1.0794	0.65	5.9	997.57544	2	44.0538	4.94E6	1.5E6	7.48E5	1.53E7	1.65E4	1.61E5	13037	06out23_Debora_A2_1_iog_2ul.raw	19	5	4	4	4	1	1	P02666|CASB_BOVIN			0 0 0 6 0 0 30 30 0 0 14 0 0 0 0 0 0 0	LYQEPVLGPVRGPFPIIV	DB Search
LYQGPIVLNPWDQVKRN	43.98	2039.0952	17	64.7	17	0.5241	0.75	4.4	1020.55145	2	33.2473	7.86E5	3.73E5	3.26E5	3.59E5			9911	06out23_Debora_A2_1_iog_2ul.raw	5	1	2	1	1	0	0	P02663|CASA2_BOVIN			0 0 0 16 4 0 5 69 69 14 14 14 3 2 2 0 0	LYQGPIVLNPWDQVKRN	DB Search
MHQPHQPLPPT	43.98	1281.6288	11	45.5	11	-6.0303	0.55	1.0	641.81732	2	5.6407	5.31E6	1E7	7.54E6	8.06E5	8.38E5	1.03E5	1349	06out23_Debora_A2_1_iog_2ul.raw	14	3	2	2	3	2	2	P02666|CASB_BOVIN			0 0 13 2 2 4 1 1 6 0 0	MHQPHQPLPPT	DB Search
MPFPKYPVEPF	43.98	1350.6682	11	63.6	11	-0.5650	0.35	-0.7	676.33563	2	35.8653	2.66E4	2.08E4	1.68E4	8.16E3	2.08E3		10638	06out23_Debora_A2_1_iog_2ul.raw	5	1	1	1	1	1	0	P02666|CASB_BOVIN			4 4 12 1 1 4 5 13 19 1 1	MPFPKYPVEPF	DB Search
MPFPKYPVEPFTESQ	43.98	1795.8491	15	86.7	15	-0.0972	0.48	3.3	898.92780	2	33.9189	9.47E3	7.27E3	6.05E3				10119	06out23_Debora_A2_1_iog_2ul.raw	3	1	1	1	0	0	0	P02666|CASB_BOVIN			2 2 2 3 3 12 18 18 33 1 1 11 11 7 5	MPFPKYPVEPFTESQ	DB Search
NAVPITPTLNRE	43.98	1323.7146	12	8.3	12	-3.3887	0.74	0.8	662.85999	2	21.7797	1E7	9.94E6	1.01E7			7.11E6	6142	06out23_Debora_A2_1_iog_2ul.raw	5	1	2	1	0	0	1	P02663|CASA2_BOVIN			0 0 1 0 0 3 0 0 0 0 0 0	NAVPITPTLNRE	DB Search
NELSKDIGSESTE	43.98	1407.6365	13	69.2	13	0.6453	0.24	-0.3	704.81982	2	17.1818	2.04E4		1.5E4		1.9E4		4655	06out23_Debora_A2_1_iog_2ul.raw	3	1	0	1	0	1	0	P02662|CASA1_BOVIN			0 0 15 8 6 13 42 11 11 11 9 1 1	NELSKDIGSESTE	DB Search
NELSKDIGSESTED	43.98	1522.6635	14	71.4	14	1.0367	0.31	0.6	762.33356	2	17.4993	1.98E4	2.33E4	1.68E4		9.76E3	1.4E4	4795	06out23_Debora_A2_1_iog_2ul.raw	5	1	1	1	0	1	1	P02662|CASA1_BOVIN			0 0 27 11 11 13 72 31 26 26 23 23 0 0	NELSKDIGSESTED	DB Search
NENLLRFF	43.98	1051.5450	8	75.0	8	-0.1129	0.56	4.1	526.77789	2	38.6099	5.99E6	4.27E6	4.18E6	1.08E7	3.6E6	3.74E6	11474	06out23_Debora_A2_1_iog_2ul.raw	13	2	1	2	3	2	3	P02662|CASA1_BOVIN			0 0 24 24 59 59 47 5	NENLLRFF	DB Search
NIPPLTQTPV	43.98	1078.6023	10	80.0	10	-2.7656	0.49	1.7	540.30511	2	27.9505	6.72E7	7.18E7	6.3E7	8.08E7	9.75E7	8.71E7	8141	06out23_Debora_A2_1_iog_2ul.raw	48	8	9	9	7	8	7	P02666|CASB_BOVIN			0 0 7 4 2 2 7 52 7 5	NIPPLTQTPV	DB Search
NNQFLPYPYYAKPA	43.98	1684.8250	14	50.0	14	-0.4845	0.50	-1.4	843.41199	2	30.5082	3.34E4				2.32E4		9035	06out23_Debora_A2_1_iog_2ul.raw	2	1	0	0	0	1	0	P02668|CASK_BOVIN			0 0 0 2 11 2 2 1 1 3 3 5 0 0	NNQFLPYPYYAKPA	DB Search
NQFLPYPYYAKPA	43.98	1570.7820	13	53.8	13	-0.5962	0.32	-38.7	786.36176	2	30.4450	1.25E8	1.23E8	9.51E7	6.2E7	4.85E7	4.75E7	9168	06out23_Debora_A2_1_iog_2ul.raw	43	8	8	9	6	6	6	P02668|CASK_BOVIN			0 0 15 20 2 2 0 0 5 6 8 0 0	NQFLPYPYYAKPA	DB Search
NQFLPYPYYAKPAA	43.98	1641.8191	14	64.3	14	-0.2787	0.31	-1.5	821.90924	2	30.7624	1.47E6	1.43E6	1.06E6	6.94E5	4.96E5	4.85E5	9003	06out23_Debora_A2_1_iog_2ul.raw	11	2	2	2	2	1	2	P02668|CASK_BOVIN			0 0 8 21 6 6 4 4 3 4 7 0 0 0	NQFLPYPYYAKPAA	DB Search
NQFLPYPYYAKPAAV	43.98	1740.8875	15	33.3	15	-0.6030	0.27	0.5	871.44470	2	32.9530	3.9E4		3.82E4	3.68E4		3.06E3	9781	06out23_Debora_A2_1_iog_2ul.raw	5	1	0	2	1	0	1	P02668|CASK_BOVIN			0 0 10 18 1 1 1 1 3 3 5 0 0 0 0	NQFLPYPYYAKPAAV	DB Search
NSEKTTMPLW	43.98	1205.5751	10	70.0	10	-3.4412	0.50	0.2	603.79022	2	27.7090	1.16E7	7.8E4	1.2E7	2.06E7	8.65E4	2.02E7	8053	06out23_Debora_A2_1_iog_2ul.raw	12	2	1	2	3	2	2	P02662|CASA1_BOVIN			0 0 6 2 1 4 8 2 2 5	NSEKTTMPLW	DB Search
NVPGEIVESLS	43.98	1142.5819	11	54.5	11	-1.2660	0.80	0.5	572.29407	2	32.2451	9.59E5	8.67E3	6.42E5	6.64E5	4.6E5	3.02E5	9529	06out23_Debora_A2_1_iog_2ul.raw	11	2	1	2	2	2	2	P02666|CASB_BOVIN			0 0 1 1 1 19 21 26 12 10 5	NVPGEIVESLS	DB Search
NYYQQKPVAL	43.98	1222.6346	10	80.0	10	-0.0341	0.48	56.8	612.35455	2	21.0111	3.5E5	3.27E5					5926	06out23_Debora_A2_1_iog_2ul.raw	2	1	1	0	0	0	0	P02668|CASK_BOVIN			0 0 42 29 29 24 2 2 7 5	NYYQQKPVAL	DB Search
NYYQQKPVALINNQ	43.98	1691.8632	14	42.9	14	-1.6962	0.36	0.0	846.93225	2	23.5994	5.3E4				3.43E4		6815	06out23_Debora_A2_1_iog_2ul.raw	2	1	0	0	0	1	0	P02668|CASK_BOVIN			0 0 2 1 1 4 0 0 5 5 10 2 0 0	NYYQQKPVALINNQ	DB Search
PFPKYPVEPFTESQ	43.98	1664.8086	14	21.4	14	-0.2029	0.45	-0.3	833.40485	2	30.7716	2.47E4	2.13E4	1.48E4				9149	06out23_Debora_A2_1_iog_2ul.raw	3	1	1	1	0	0	0	P02666|CASB_BOVIN			0 0 0 0 5 0 0 0 1 0 2 2 1 1	PFPKYPVEPFTESQ	DB Search
PIGSENSEKTTMP	43.98	1389.6445	13	61.5	13	-0.5426	0.35	0.2	695.82434	2	14.4551	2.01E5	2.28E5	2.08E5				3828	06out23_Debora_A2_1_iog_2ul.raw	3	1	1	1	0	0	0	P02662|CASA1_BOVIN			0 0 0 1 1 5 3 3 7 4 4 21 5	PIGSENSEKTTMP	DB Search
PSFSDIPNPIGSENSE	43.98	1688.7529	16	43.8	16	-0.3131	0.32	0.2	845.37738	2	32.3767	3.63E4	1.84E4	1.92E4		8.44E3	6.24E3	9564	06out23_Debora_A2_1_iog_2ul.raw	5	1	1	1	0	1	1	P02662|CASA1_BOVIN			0 0 0 1 1 5 14 6 16 16 3 3 0 0 0 0	PSFSDIPNPIGSENSE	DB Search
PSFSDIPNPIGSENSEK	43.98	1816.8479	17	29.4	17	0.2098	0.69	0.9	909.42499	2	29.3350	6.85E3		2.84E3				8676	06out23_Debora_A2_1_iog_2ul.raw	2	1	0	1	0	0	0	P02662|CASA1_BOVIN			0 0 1 1 2 14 3 3 1 1 2 1 1 0 0 0 1	PSFSDIPNPIGSENSEK	DB Search
PWDQVKRNAVPITPT	43.98	1720.9260	15	13.3	15	-1.7947	0.43	-1.0	861.46271	2	23.2283	4.1E4	4.97E4	3.49E4	2.17E4	2.1E4	2.12E4	6633	06out23_Debora_A2_1_iog_2ul.raw	6	1	1	1	1	1	1	P02663|CASA2_BOVIN			0 0 0 1 1 3 0 1 1 1 0 0 3 0 0	PWDQVKRNAVPITPT	DB Search
QDKIHPFAQTQ	43.98	1311.6571	11	9.1	11	-3.3180	0.53	1.3	656.83160	2	9.0966	5.67E7	6.98E7	1.93E8	3.18E7	3.94E7	3.02E7	2211	06out23_Debora_A2_1_iog_2ul.raw	27	5	4	5	6	4	3	P02666|CASB_BOVIN			0 0 1 1 4 1 1 1 1 1 1	QDKIHPFAQTQ	DB Search
QDKIHPFAQTQS	43.98	1398.6892	12	8.3	12	-3.2887	0.65	0.9	700.34705	2	9.0966	9.88E6	1.14E7	8.96E6	4.45E6	4.89E6	3.9E6	2222	06out23_Debora_A2_1_iog_2ul.raw	8	2	1	2	1	1	1	P02666|CASB_BOVIN			0 0 1 1 4 1 1 1 1 1 0 0	QDKIHPFAQTQS	DB Search
QDKTEIPTINTIASGEPT	43.98	1913.9581	18	33.3	18	-0.0157	0.06	-0.8	957.97815	2	29.3350	1.38E4	2.76E3					8668	06out23_Debora_A2_1_iog_2ul.raw	2	1	1	0	0	0	0	P02668|CASK_BOVIN			0 0 1 1 1 9 1 1 4 2 2 2 14 1 0 0 0 0	QDKTEIPTINTIASGEPT	DB Search
QEPVLGPVRGPFPI	43.98	1504.8402	14	50.0	14	-0.4257	0.64	3.1	753.42383	2	36.7295	3.02E4	2.71E4	2.51E4		6.58E3		10911	06out23_Debora_A2_1_iog_2ul.raw	4	1	1	1	0	1	0	P02666|CASB_BOVIN			0 0 0 0 16 21 2 4 6 2 1 2 0 0	QEPVLGPVRGPFPI	DB Search
QEPVLGPVRGPFPIIV	43.98	1716.9927	16	25.0	16	-1.0428	0.64	6.6	859.50256	2	41.8051	2.51E6	1.37E6	1.39E6	3.14E6	1.96E5	4.78E5	12571	06out23_Debora_A2_1_iog_2ul.raw	14	4	3	2	3	1	1	P02666|CASB_BOVIN			0 0 1 1 11 24 0 0 10 7 1 1 0 0 0 0	QEPVLGPVRGPFPIIV	DB Search
QFLPYPYYAKPA	43.98	1456.7390	12	66.7	12	-0.6888	0.41	3.3	729.37354	2	30.3948	3.09E7	5.8E4	2.5E7	1.6E7	1.31E7	1.15E7	9014	06out23_Debora_A2_1_iog_2ul.raw	38	7	2	10	6	5	8	P02668|CASK_BOVIN			0 0 11 2 2 2 2 2 2 6 0 0	QFLPYPYYAKPA	DB Search
QGPIVLNPWDQVK	43.98	1492.8038	13	53.8	13	-1.5239	0.75	0.4	747.40369	2	31.9872	3.98E4	3.5E4		7.49E5	3.8E5	3.13E5	9515	06out23_Debora_A2_1_iog_2ul.raw	7	1	1	0	2	1	2	P02663|CASA2_BOVIN			0 0 0 1 11 43 40 0 0 6 2 2 2	QGPIVLNPWDQVK	DB Search
QKEPMIGVNQ	43.98	1142.5754	10	40.0	10	-2.1071	0.78	-0.6	572.29016	2	15.0206	6.25E6	7.17E6	6.63E6	8.01E6	8.32E6	7.38E6	3941	06out23_Debora_A2_1_iog_2ul.raw	7	1	1	2	1	1	1	P02662|CASA1_BOVIN			0 0 7 0 0 7 1 1 3 3	QKEPMIGVNQ	DB Search
QKEPMIGVNQEL	43.98	1384.7020	12	33.3	12	-1.8453	0.39	-36.5	693.32764	2	25.3280	4.01E7	4.59E7	2.88E5	2.02E7	1.85E7	1.69E7	7372	06out23_Debora_A2_1_iog_2ul.raw	22	5	6	6	1	1	3	P02662|CASA1_BOVIN			0 0 7 1 1 9 2 2 1 1 0 0	QKEPMIGVNQEL	DB Search
QKEPMIGVNQELAY	43.98	1618.8025	14	35.7	14	-0.5963	0.20	1.0	810.40308	2	28.1889	6.3E6	5.82E6	4.26E4	5.07E6	3.19E6	4.66E3	8440	06out23_Debora_A2_1_iog_2ul.raw	35	9	5	10	3	4	4	P02662|CASA1_BOVIN			0 0 6 0 0 10 2 2 4 1 1 1 0 0	QKEPMIGVNQELAY	DB Search
QKPVALINNQ	43.98	1123.6349	10	60.0	10	-2.7624	0.61	0.2	562.82050	2	14.1436	1.94E7	2.34E7	2.09E7	9.63E6	1.1E7		3757	06out23_Debora_A2_1_iog_2ul.raw	9	3	2	2	1	1	0	P02668|CASK_BOVIN			1 1 0 0 8 8 12 4 3 5	QKPVALINNQ	DB Search
QQKPVALINNQFLPYPYYAKPA	43.98	2562.3635	22	50.0	22	0.2968	0.66	-2.7	855.11951	3	35.3305	5.24E5	2.85E5	1.49E5	5.58E5	2.03E4	5.62E4	10473	06out23_Debora_A2_1_iog_2ul.raw	6	1	1	1	1	1	1	P02668|CASK_BOVIN			0 0 0 0 0 1 1 6 2 1 2 16 30 2 2 2 2 2 2 0 0 0	QQKPVALINNQFLPYPYYAKPA	DB Search
QYVLSRYPSYGLN	43.98	1558.7780	13	69.2	13	-0.7492	0.36	0.4	780.39056	2	27.8939	1.44E5	1.02E5	1.05E5	9.2E4	4.5E4	5.38E4	8189	06out23_Debora_A2_1_iog_2ul.raw	6	1	1	1	1	1	1	P02668|CASK_BOVIN			0 0 7 11 6 6 14 3 3 7 3 1 1	QYVLSRYPSYGLN	DB Search
RELEELNVPGEIVE	43.98	1624.8308	14	28.6	14	-0.5424	0.54	-2.3	813.41449	2	30.3837	3.22E6	1.29E6	1.34E6	4.41E6	1.24E6	1.3E6	8920	06out23_Debora_A2_1_iog_2ul.raw	6	1	1	1	1	1	1	P02666|CASB_BOVIN			0 0 0 0 1 2 4 5 1 0 0 5 0 0	RELEELNVPGEIVE	DB Search
RFFVAPFPEVF	43.98	1354.7074	11	27.3	11	-1.2627	0.63	2.7	678.35754	2	43.8828	1.19E6	8.62E5	1.03E5	3.08E6	1.08E4	2.91E4	13014	06out23_Debora_A2_1_iog_2ul.raw	10	2	3	1	2	1	1	P02662|CASA1_BOVIN			0 0 0 1 12 2 2 0 0 1 1	RFFVAPFPEVF	DB Search
RFFVAPFPEVFGKE	43.98	1668.8663	14	35.7	14	1.1941	0.44	2.8	557.29327	3	38.6126	9.14E4						11556	06out23_Debora_A2_1_iog_2ul.raw	1	1	0	0	0	0	0	P02662|CASA1_BOVIN			0 0 0 3 14 2 2 1 1 1 8 0 0 0	RFFVAPFPEVFGKE	DB Search
RFFVAPFPEVFGKEKVN	43.98	2010.0726	17	47.1	17	0.5743	0.75	-2.1	671.02490	3	35.1758	7.11E5	3.81E5	9.91E4				10503	06out23_Debora_A2_1_iog_2ul.raw	3	1	1	1	0	0	0	P02662|CASA1_BOVIN			0 0 0 0 7 1 1 3 3 11 2 2 4 4 1 0 0	RFFVAPFPEVFGKEKVN	DB Search
RFFVAPFPEVFGKEKVNEL	43.98	2252.1992	19	42.1	19	1.2400	0.72	0.0	751.73456	3	38.1629	5.93E3	2.73E3		9.61E4			11393	06out23_Debora_A2_1_iog_2ul.raw	3	1	1	0	1	0	0	P02662|CASA1_BOVIN			0 0 0 1 7 0 0 2 2 13 25 7 7 10 0 0 0 0 0	RFFVAPFPEVFGKEKVNEL	DB Search
RHPHPHLSFM	43.98	1257.6189	10	50.0	10	-0.9328	0.68	-0.4	629.81158	2	13.0634	1.96E7	2.16E7	4.79E6	1.09E7	4.04E6	6.09E6	3431	06out23_Debora_A2_1_iog_2ul.raw	20	4	4	3	2	4	3	P02668|CASK_BOVIN			2 2 3 3 1 1 7 1 0 0	RHPHPHLSFM	DB Search
RNAVPITPTLNREQ	43.98	1607.8744	14	64.3	14	-0.6054	0.71	2.5	804.94019	2	18.7530							5198	06out23_Debora_A2_1_iog_2ul.raw	0	0	0	0	0	0	0	P02663|CASA2_BOVIN			5 5 3 3 1 1 4 3 3 2 3 0 0 0	RNAVPITPTLNREQ	DB Search
RPKHPIKHQGLPQ	43.98	1534.8844	13	69.2	13	1.1572	0.47	2.8	768.44568	2	5.3532							1242	06out23_Debora_A2_1_iog_2ul.raw	0	0	0	0	0	0	0	P02662|CASA1_BOVIN			2 2 13 13 1 1 12 13 6 2 2 0 0	RPKHPIKHQGLPQ	DB Search
RPKHPIKHQGLPQE	43.98	1663.9270	14	35.7	14	1.1108	0.53	4.1	832.96771	2	5.3729							1251	06out23_Debora_A2_1_iog_2ul.raw	0	0	0	0	0	0	0	P02662|CASA1_BOVIN			1 1 5 6 1 1 5 4 3 1 1 0 0 0	RPKHPIKHQGLPQE	DB Search
RPKHPIKHQGLPQEV	43.98	1762.9955	15	46.7	15	0.4109	0.57	6.3	882.50372	2	5.4397							1278	06out23_Debora_A2_1_iog_2ul.raw	0	0	0	0	0	0	0	P02662|CASA1_BOVIN			1 1 20 30 0 0 14 21 17 3 3 1 0 0 0	RPKHPIKHQGLPQEV	DB Search
RPKHPIKHQGLPQEVLN	43.98	1990.1224	17	23.5	17	-2.5583	0.57	2.5	996.06329	2	5.5895	2.86E6		3.67E7	2.1E6	1.82E7	1.86E6	1347	06out23_Debora_A2_1_iog_2ul.raw	8	1	0	2	2	1	2	P02662|CASA1_BOVIN			1 0 0 6 0 0 4 0 0 2 2 1 0 0 0 0 0	RPKHPIKHQGLPQEVLN	DB Search
RYPSYGLNYY	43.98	1294.5983	10	60.0	10	-0.6639	0.58	-0.8	648.30084	2	26.6594	9.99E5	9.24E5	8.69E5	8.2E5	7.51E5	6.14E5	7793	06out23_Debora_A2_1_iog_2ul.raw	11	1	2	2	2	2	2	P02668|CASK_BOVIN			0 0 0 0 6 3 3 16 15 5	RYPSYGLNYY	DB Search
RYPSYGLNYYQ	43.98	1422.6569	11	63.6	11	-1.1403	0.53	-1.2	712.32928	2	25.3914	3.11E6	2.51E6	2.18E6	1.73E6	1.11E6	1.3E6	7355	06out23_Debora_A2_1_iog_2ul.raw	6	1	1	1	1	1	1	P02668|CASK_BOVIN			0 0 1 1 15 2 2 32 32 84 5	RYPSYGLNYYQ	DB Search
SDIPNPIGSENSEK	43.98	1485.6947	14	57.1	14	0.2433	0.74	0.9	743.84955	2	20.6285	5.73E5	7.29E5	5.88E5			1.26E5	5835	06out23_Debora_A2_1_iog_2ul.raw	4	1	1	1	0	0	1	P02662|CASA1_BOVIN			0 0 0 3 3 5 5 9 2 2 0 0 1 2	SDIPNPIGSENSEK	DB Search
SEEQQQTEDELQ	43.98	1462.6060	12	58.3	12	1.3908	0.16	-0.4	732.30426	2	13.8274	2.17E5	2.49E5	2.36E5	1.78E5	1.59E5	1.53E5	3607	06out23_Debora_A2_1_iog_2ul.raw	7	1	1	1	2	1	1	P02666|CASB_BOVIN			0 0 1 7 15 1 1 16 6 6 16 5	SEEQQQTEDELQ	DB Search
SKDIGSESTEDQAM	43.98	1496.6300	14	85.7	14	0.0985	0.30	0.2	749.31665	2	11.7695	3.03E4	3.02E4	2.42E4	3.39E4	2.43E4	2.46E4	3051	06out23_Debora_A2_1_iog_2ul.raw	6	1	1	1	1	1	1	P02662|CASA1_BOVIN			0 0 4 5 3 3 6 5 5 10 9 9 2 2	SKDIGSESTEDQAM	DB Search
SLSQSKVLPVPQ	43.98	1281.7292	12	25.0	12	-3.4999	0.36	-145.6	641.77362	2	22.5955	1.27E8	1.37E8	1.44E8	8.79E7	1.12E8	9.91E7	6453	06out23_Debora_A2_1_iog_2ul.raw	69	11	12	17	8	12	9	P02666|CASB_BOVIN			0 0 1 1 2 1 2 8 1 1 0 0	SLSQSKVLPVPQ	DB Search
SLSQSKVLPVPQKAVPYPQR	43.98	2221.2583	20	50.0	20	1.9210	0.71	2.4	741.42273	3	23.4760	7.96E4	5.92E5	5.95E4	4.9E4	4.38E5	4.31E5	6730	06out23_Debora_A2_1_iog_2ul.raw	8	1	1	1	1	2	2	P02666|CASB_BOVIN			0 0 0 1 1 2 2 9 2 2 4 4 16 24 24 1 1 0 0 0	SLSQSKVLPVPQKAVPYPQR	DB Search
SLSQSKVLPVPQKAVPYPQRDMPIQ	43.98	2805.5210	25	24.0	25	0.4400	0.74	1.8	936.17535	3	27.7717	4.23E5	3.08E6	2.71E5	1.85E5	4.82E4		8136	06out23_Debora_A2_1_iog_2ul.raw	6	1	2	1	1	1	0	P02666|CASB_BOVIN			0 0 0 0 0 1 2 4 0 0 1 1 0 0 8 3 3 0 0 0 0 2 0 0 0	SLSQSKVLPVPQKAVPYPQRDMPIQ	DB Search
SLVYPFPGPIPN	43.98	1299.6863	12	41.7	12	-2.1153	0.43	2.1	650.84674	2	38.0343	2.42E7	1.47E7	1.65E7	1.1E7	4.36E6	4.05E6	11432	06out23_Debora_A2_1_iog_2ul.raw	21	6	4	3	4	2	2	P02666|CASB_BOVIN			0 0 1 16 8 8 3 2 0 0 0 0	SLVYPFPGPIPN	DB Search
SLVYPFPGPIPNS	43.98	1386.7183	13	30.8	13	-2.0294	0.31	1.4	694.36200	2	37.5245	3.8E4	1.93E4	2.48E4	4.88E4	2.15E4	1.88E4	11157	06out23_Debora_A2_1_iog_2ul.raw	6	1	1	1	1	1	1	P02666|CASB_BOVIN			0 0 1 21 5 5 2 1 0 0 0 0 0	SLVYPFPGPIPNS	DB Search
SQSKVLPVPQ	43.98	1081.6132	10	10.0	10	-3.9294	0.61	0.6	541.81000	2	16.2689	7.02E8	7.82E8	7.83E8	3.87E8	5.21E8	4.35E8	4511	06out23_Debora_A2_1_iog_2ul.raw	97	17	13	21	13	20	13	P02666|CASB_BOVIN			0 0 1 1 1 4 1 1 0 0	SQSKVLPVPQ	DB Search
SQSKVLPVPQKAVPYPQ	43.98	1865.0410	17	41.2	17	1.8958	0.24	1.0	933.52148	2	23.5357	9.16E6	9.52E6	9.66E6	6.23E6	7.15E6	6.41E6	6727	06out23_Debora_A2_1_iog_2ul.raw	11	2	2	2	2	2	1	P02666|CASB_BOVIN			0 0 0 1 4 20 2 2 0 0 2 2 4 1 0 0 0	SQSKVLPVPQKAVPYPQ	DB Search
SQSKVLPVPQKAVPYPQRDMPIQ	43.98	2605.4050	23	26.1	23	-0.0602	0.58	-0.1	869.46881	3	26.0897	5.06E6	5.86E5	4.18E6	2.11E6			7585	06out23_Debora_A2_1_iog_2ul.raw	6	2	1	2	1	0	0	P02666|CASB_BOVIN			0 0 0 1 1 5 2 2 1 1 1 1 7 10 0 0 0 0 1 2 0 0 0	SQSKVLPVPQKAVPYPQRDMPIQ	DB Search
SQSLTLTDVEN	43.98	1205.5775	11	81.8	11	-1.8378	0.79	0.5	603.79169	2	24.9592	2.38E5	2.04E5	4.01E3		1.26E5	2.36E3	7253	06out23_Debora_A2_1_iog_2ul.raw	7	2	2	1	0	1	1	P02666|CASB_BOVIN			0 0 2 2 41 43 74 12 12 28 5	SQSLTLTDVEN	DB Search
SRYPSYGLN	43.98	1055.5035	9	77.8	9	-0.6816	0.85	1.8	528.75592	2	17.8754	1.48E8	1.73E8	1.56E8	8.91E7	1.08E8	9.6E7	5079	06out23_Debora_A2_1_iog_2ul.raw	68	14	13	14	9	10	8	P02668|CASK_BOVIN			0 0 14 2 2 12 11 11 5	SRYPSYGLN	DB Search
SRYPSYGLNYYQ	43.98	1509.6888	12	66.7	12	-0.7395	0.51	1.5	755.84698	2	25.5195	2.39E7	2.07E7	1.71E7	1.33E7	8.55E6	8.83E6	7439	06out23_Debora_A2_1_iog_2ul.raw	51	16	8	11	1	7	8	P02668|CASK_BOVIN			0 0 26 3 3 0 0 7 39 39 84 5	SRYPSYGLNYYQ	DB Search
SWMHQPHQPLPPT	43.98	1554.7401	13	53.8	13	1.1984	0.35	-0.4	778.37103	2	21.5653	8.63E6	1.32E7	8.71E6	4.44E4	5.3E4		6355	06out23_Debora_A2_1_iog_2ul.raw	10	3	2	3	1	1	0	P02666|CASB_BOVIN			0 0 1 3 6 5 5 7 2 2 0 0 0	SWMHQPHQPLPPT	DB Search
TDAPSFSDIPNPIGSE	43.98	1645.7471	16	31.2	16	-0.2746	0.30	8.4	823.88135	2	35.0375	1.8E4			1.39E5	2.52E4	3.2E4	10455	06out23_Debora_A2_1_iog_2ul.raw	4	1	0	0	1	1	1	P02662|CASA1_BOVIN			0 0 0 0 0 4 6 0 0 5 5 0 0 2 1 1	TDAPSFSDIPNPIGSE	DB Search
TDAPSFSDIPNPIGSENSE	43.98	1975.8646	19	52.6	19	0.2156	0.45	1.8	988.93372	2	34.3257	1.34E5	5.59E4	6.16E4			4E4	10305	06out23_Debora_A2_1_iog_2ul.raw	4	1	1	1	0	0	1	P02662|CASA1_BOVIN			1 0 0 2 2 4 1 1 14 2 2 1 1 4 2 2 3 0 0	TDAPSFSDIPNPIGSENSE	DB Search
TDAPSFSDIPNPIGSENSEK	43.98	2103.9597	20	35.0	20	0.9435	0.77	1.7	1052.98071	2	31.5492	2.51E4	1.02E4	7.79E3	1.72E4	6.82E3	3.82E3	9338	06out23_Debora_A2_1_iog_2ul.raw	6	1	1	1	1	1	1	P02662|CASA1_BOVIN			0 0 0 0 0 0 3 3 11 2 2 0 0 3 3 1 1 0 0 1	TDAPSFSDIPNPIGSENSEK	DB Search
TIASGEPTSTPTTE	43.98	1390.6464	14	57.1	14	-1.0196	0.32	5.5	1391.65051	1	15.2213	3.86E6	4.29E6	3.38E6	3.01E6	2.12E6	1.09E5	4009	06out23_Debora_A2_1_iog_2ul.raw	12	3	2	2	2	2	1	P02668|CASK_BOVIN			0 0 26 13 5 5 1 1 10 11 0 0 7 5	TIASGEPTSTPTTE	DB Search
TIASGEPTSTPTTEA	43.98	1461.6835	15	53.3	15	-0.5577	0.44	-0.4	731.84302	2	16.8903	2.41E4	2.27E4			2.06E4	9.68E3	4556	06out23_Debora_A2_1_iog_2ul.raw	4	1	1	0	0	1	1	P02668|CASK_BOVIN			0 0 1 4 3 3 5 5 15 35 1 1 8 0 0	TIASGEPTSTPTTEA	DB Search
TIASGEPTSTPTTEAVES	43.98	1776.8265	18	50.0	18	0.0860	0.27	0.1	889.41370	2	20.3709	1.78E4	1.21E4	1.86E4	1.17E4	1.48E4	1.58E4	5716	06out23_Debora_A2_1_iog_2ul.raw	6	1	1	1	1	1	1	P02668|CASK_BOVIN			0 0 0 1 0 0 2 0 4 18 0 0 2 5 6 6 28 5	TIASGEPTSTPTTEAVES	DB Search
TQTPVVVPPFLQPE	43.98	1550.8344	14	7.1	14	-0.6571	0.36	3.8	776.42139	2	39.4769	4.34E5	3.03E5	2.71E5	3.15E5	1.21E5	1.15E5	11876	06out23_Debora_A2_1_iog_2ul.raw	6	1	1	1	1	1	1	P02666|CASB_BOVIN			0 0 0 0 0 1 10 1 0 0 0 1 0 0	TQTPVVVPPFLQPE	DB Search
TVQVTSTAV	43.98	904.4866	9	77.8	9	-1.2912	0.21	1.4	453.24765	2	17.2981	4.02E7	3.88E7	3.9E7	5.29E7	5.79E7	3.11E7	4644	06out23_Debora_A2_1_iog_2ul.raw	26	4	4	6	3	5	4	P02668|CASK_BOVIN			0 0 4 8 52 15 5 5 5	TVQVTSTAV	DB Search
VAPFPEVFGK	43.98	1089.5858	10	80.0	10	-0.5915	0.43	-1.1	1090.58350	1	31.3373	2.9E7	3.26E7	3.1E7	3.9E7	3.79E7	3.89E7	9250	06out23_Debora_A2_1_iog_2ul.raw	13	2	3	2	2	2	2	P02662|CASA1_BOVIN			4 4 3 3 0 0 3 8 4 4	VAPFPEVFGK	DB Search
VAPFPEVFGKE	43.98	1218.6284	11	63.6	11	-0.5503	0.45	5.9	1219.63342	1	31.8549	1.28E7	1.5E7	1.15E7	5.53E6	5.2E6	4.35E6	9414	06out23_Debora_A2_1_iog_2ul.raw	12	2	3	2	1	2	2	P02662|CASA1_BOVIN			5 8 1 1 0 1 5 8 6 6 5	VAPFPEVFGKE	DB Search
VAPFPEVFGKEK	43.98	1346.7234	12	16.7	12	-1.2225	0.88	-1.3	674.36285	2	26.9042	1.17E6	1.47E6	1.25E6			4.39E5	7825	06out23_Debora_A2_1_iog_2ul.raw	4	1	1	1	0	0	1	P02662|CASA1_BOVIN			0 0 2 2 1 1 1 1 0 0 0 1	VAPFPEVFGKEK	DB Search
VAPFPEVFGKEKV	43.98	1445.7917	13	7.7	13	0.3213	0.87	-1.6	723.89642	2	29.9267	7.55E6				2.79E6	2.25E6	8934	06out23_Debora_A2_1_iog_2ul.raw	9	2	0	0	0	3	4	P02662|CASA1_BOVIN			0 0 1 1 1 1 1 2 0 0 1 0 0	VAPFPEVFGKEKV	DB Search
VAPFPEVFGKEKVNEL	43.98	1801.9614	16	12.5	16	0.6895	0.77	-0.4	901.98065	2	33.3960	1.09E5	8.29E4	4.3E4			3.82E4	9914	06out23_Debora_A2_1_iog_2ul.raw	4	1	1	1	0	0	1	P02662|CASA1_BOVIN			0 0 0 1 0 0 1 4 1 1 2 1 1 0 0 0	VAPFPEVFGKEKVNEL	DB Search
VENLHLPLPLLQ	43.98	1384.8077	12	66.7	12	0.0238	0.53	3.2	693.40802	2	41.4573	4.08E5	2.64E5	2.36E5	3.41E5	2.87E4	6.17E4	12447	06out23_Debora_A2_1_iog_2ul.raw	11	3	4	1	1	1	1	P02666|CASB_BOVIN			0 0 1 1 3 3 2 2 3 3 26 5	VENLHLPLPLLQ	DB Search
VFTKKTKLTE	43.98	1193.7019	10	60.0	10	0.4242	0.83	2.8	597.85529	2	5.4016	3.14E6	4.32E5	3.87E5	1.39E6			1264	06out23_Debora_A2_1_iog_2ul.raw	5	2	1	1	1	0	0	P02663|CASA2_BOVIN			1 1 15 15 7 7 5 10 1 1	VFTKKTKLTE	DB Search
VFTKKTKLTEEE	43.98	1451.7871	12	66.7	12	-0.0243	0.45	0.9	726.89587	2	5.4495	8.14E4		4.87E4				1297	06out23_Debora_A2_1_iog_2ul.raw	2	1	0	1	0	0	0	P02663|CASA2_BOVIN			1 1 13 13 44 17 12 12 17 17 1 1	VFTKKTKLTEEE	DB Search
VIESPPEINTV	43.98	1196.6288	11	81.8	11	-1.8050	0.61	-2.0	599.31586	2	26.8969	5.45E5	4.69E5	4.46E5				7926	06out23_Debora_A2_1_iog_2ul.raw	4	1	1	2	0	0	0	P02668|CASK_BOVIN			0 0 3 9 4 3 4 16 9 4 4	VIESPPEINTV	DB Search
VKITVDDKHYQ	43.98	1344.7037	11	81.8	11	-2.7767	0.58	-0.6	673.35352	2	6.0995	2.28E5	4.98E6	1.53E6	5.73E4	1.19E6	3.49E6	1475	06out23_Debora_A2_1_iog_2ul.raw	10	1	3	2	1	2	1	P02663|CASA2_BOVIN			0 0 27 12 12 12 12 10 8 3 5	VKITVDDKHYQ	DB Search
VLNENLLRF	43.98	1116.6292	9	100.0	9	-1.2583	0.82	2.0	559.31860	2	33.6519	4.11E6	1.25E4	2.93E6	3.88E6	3.19E6	2.33E6	9979	06out23_Debora_A2_1_iog_2ul.raw	11	1	2	1	4	2	1	P02662|CASA1_BOVIN			3 3 10 10 9 9 20 12 5	VLNENLLRF	DB Search
VLSLSQSKVLPVPQ	43.98	1493.8817	14	28.6	14	-1.1050	0.23	-0.2	747.94220	2	29.9786	3.55E5	3.06E5	2.34E5		1.52E5		8851	06out23_Debora_A2_1_iog_2ul.raw	5	2	1	1	0	1	0	P02666|CASB_BOVIN			0 0 0 0 1 1 2 3 6 11 1 1 0 0	VLSLSQSKVLPVPQ	DB Search
VLSLSQSKVLPVPQKAVPYPQ	43.98	2277.3096	21	33.3	21	0.5029	0.25	-0.2	1139.65308	2	30.3837	4.99E4	3.38E4	1.17E6	6.89E3	4.15E5		8969	06out23_Debora_A2_1_iog_2ul.raw	6	1	1	2	1	1	0	P02666|CASB_BOVIN			0 0 0 0 0 1 6 6 11 19 1 1 0 0 4 4 4 1 0 0 0	VLSLSQSKVLPVPQKAVPYPQ	DB Search
VLSRYPSYGLN	43.98	1267.6561	11	81.8	11	-2.5271	0.79	84.3	634.88385	2	22.5867	2.14E5	2.63E5			1.49E5		6449	06out23_Debora_A2_1_iog_2ul.raw	3	1	1	0	0	1	0	P02668|CASK_BOVIN			0 0 3 3 11 6 6 17 28 28 5	VLSRYPSYGLN	DB Search
VMFPPQSVLSL	43.98	1216.6526	11	81.8	11	-3.3976	0.45	2.3	609.33026	2	41.7352	7.88E5	4.97E5	5.82E5	5.31E5	7.33E4	8.12E4	12508	06out23_Debora_A2_1_iog_2ul.raw	10	3	1	3	1	1	1	P02666|CASB_BOVIN			0 0 6 6 2 2 3 3 39 8 5	VMFPPQSVLSL	DB Search
VPQLEIVPNSAEERLH	43.98	1829.9635	16	62.5	16	-0.9072	0.43	-1.4	610.98950	3	27.7761	3.36E5						8122	06out23_Debora_A2_1_iog_2ul.raw	1	1	0	0	0	0	0	P02662|CASA1_BOVIN			0 0 1 2 6 8 13 2 2 7 14 4 3 0 0 0	VPQLEIVPNSAEERLH	DB Search
VRSPAQILQWQ	43.98	1324.7251	11	63.6	11	0.1156	0.83	-2.7	663.36292	2	31.1628	4E4		3.19E4	3.44E4	2.85E4		9266	06out23_Debora_A2_1_iog_2ul.raw	4	1	0	1	1	1	0	P02668|CASK_BOVIN			0 0 8 1 1 10 17 56 61 31 5	VRSPAQILQWQ	DB Search
VRSPAQILQWQVL	43.98	1536.8776	13	46.2	13	-0.1760	0.67	2.5	769.44202	2	39.8168	1E4	5.11E3	2.32E3	2.02E4			11938	06out23_Debora_A2_1_iog_2ul.raw	4	1	1	1	1	0	0	P02668|CASK_BOVIN			0 0 3 1 1 5 5 15 15 10 1 0 0	VRSPAQILQWQVL	DB Search
VYPFPGPIPN	43.98	1099.5702	10	40.0	10	-2.9627	0.64	2.1	550.78925	2	33.2537	1.96E7	2.25E7	1.58E7	1.05E6	9.8E6	7.68E6	9923	06out23_Debora_A2_1_iog_2ul.raw	25	5	4	4	2	6	4	P02666|CASB_BOVIN			0 0 3 3 15 3 0 0 0 0	VYPFPGPIPN	DB Search
WMHQPHQPLPPT	43.98	1467.7081	12	50.0	12	-0.1472	0.38	-0.7	734.85516	2	18.5228	4.74E4	8.52E4	6.5E4		5.58E3		5145	06out23_Debora_A2_1_iog_2ul.raw	4	1	1	1	0	1	0	P02666|CASB_BOVIN			0 0 3 7 2 2 6 0 0 3 0 0	WMHQPHQPLPPT	DB Search
YQEPVLGPVRGPFP	43.98	1554.8195	14	57.1	14	-0.6917	0.59	0.5	778.41132	2	33.1365	2.87E5	2.54E5	2.23E5	8.72E4		3.57E4	9800	06out23_Debora_A2_1_iog_2ul.raw	5	1	1	1	1	0	1	P02666|CASB_BOVIN			0 0 11 1 1 13 18 2 2 9 2 0 0 2	YQEPVLGPVRGPFP	DB Search
YQEPVLGPVRGPFPI	43.98	1667.9034	15	26.7	15	-0.5599	0.55	-0.5	834.95215	2	38.1629	2.71E5	1.07E5	1.17E5	1.44E5	2.97E4	2.75E4	11455	06out23_Debora_A2_1_iog_2ul.raw	12	2	2	1	2	2	3	P02666|CASB_BOVIN			0 0 18 0 0 35 39 0 0 21 1 1 1 0 0	YQEPVLGPVRGPFPI	DB Search
YQEPVLGPVRGPFPII	43.98	1780.9875	16	75.0	16	-1.7951	0.58	3.8	891.49756	2	41.3920	6.41E5	2.81E5	2.68E5	9.24E5	3.86E4	8.95E4	12283	06out23_Debora_A2_1_iog_2ul.raw	8	2	1	1	2	1	1	P02666|CASB_BOVIN			0 0 7 2 2 30 30 5 5 18 4 3 3 11 0 0	YQEPVLGPVRGPFPII	DB Search
YQEPVLGPVRGPFPIIV	43.98	1880.0559	17	52.9	17	-2.3449	0.57	-0.7	941.02734	2	42.5379	7.58E6	6.89E6	2.75E6	1.14E7	3.25E5	1.28E6	12698	06out23_Debora_A2_1_iog_2ul.raw	20	5	3	3	1	2	6	P02666|CASB_BOVIN			0 0 10 2 2 33 21 4 4 7 2 1 1 0 0 0 0	YQEPVLGPVRGPFPIIV	DB Search
YQGPIVLNPWDQVK	43.98	1655.8671	14	85.7	14	-1.3709	0.70	-0.5	828.93396	2	34.6795		1.18E4	1.63E4				10350	06out23_Debora_A2_1_iog_2ul.raw	2	0	1	1	0	0	0	P02663|CASA2_BOVIN			0 0 21 4 4 41 98 91 4 4 6 3 3 5	YQGPIVLNPWDQVK	DB Search
YYQQKPVAL	43.98	1108.5917	9	77.8	9	-1.3771	0.49	0.2	555.29895	2	18.8987	8.89E6	9.37E6	9.32E6	6.77E6	7.38E6	6.27E6	5253	06out23_Debora_A2_1_iog_2ul.raw	12	2	2	2	2	2	2	P02668|CASK_BOVIN			5 6 57 46 28 1 1 25 5	YYQQKPVAL	DB Search
YYQQKPVALIN	43.98	1335.7186	11	63.6	11	-3.5303	0.63	0.9	668.86206	2	21.5653	8.08E7	8.16E7	8.23E7	4.67E7	5.41E7	4.97E7	6055	06out23_Debora_A2_1_iog_2ul.raw	51	10	11	11	3	10	6	P02668|CASK_BOVIN			0 0 2 7 10 1 1 8 15 8 5	YYQQKPVALIN	DB Search
YYQQKPVALINN	43.98	1449.7616	12	66.7	12	-1.1673	0.40	0.9	725.88312	2	21.1429	1.33E7	1.55E7	1.42E7	6.68E6	3.42E5		5971	06out23_Debora_A2_1_iog_2ul.raw	7	2	1	2	1	1	0	P02668|CASK_BOVIN			0 0 4 9 19 2 2 35 41 99 0 0	YYQQKPVALINN	DB Search
YYQQKPVALINNQFLPYPYYAKPA	43.98	2888.4900	24	33.3	24	1.1868	0.65	5.1	963.83478	3	36.5437	3.16E6	2.4E6	1.64E5	7.48E6	3.4E4	1.76E5	11021	06out23_Debora_A2_1_iog_2ul.raw	11	2	4	1	2	1	1	P02668|CASK_BOVIN			0 0 0 0 3 0 0 5 5 19 0 2 2 13 28 1 1 0 0 1 1 0 0 0	YYQQKPVALINNQFLPYPYYAKPA	DB Search
AIPPKKNQDKTEIPT	43.97	1678.9253	15	6.7	15	-2.1199	0.09	3.0	840.46594	2	5.4495	1.74E5	2.2E5	1.43E5		1.94E4	1.69E4	1295	06out23_Debora_A2_1_iog_2ul.raw	7	2	2	1	0	1	1	P02668|CASK_BOVIN			0 0 0 0 0 0 1 1 1 1 0 0 3 0 0	AIPPKKNQDKTEIPT	DB Search
AIPPKKNQDKTEIPTIN	43.97	1906.0524	17	17.6	17	1.8562	0.47	1.9	954.02783	2	17.8754	3.19E5	6.35E5	3.74E7	4.97E4	1.83E5		4888	06out23_Debora_A2_1_iog_2ul.raw	17	5	5	4	1	2	0	P02668|CASK_BOVIN			0 0 1 0 0 2 1 1 1 7 1 1 6 0 0 0 0	AIPPKKNQDKTEIPTIN	DB Search
AVPITPTLNRE	43.97	1209.6718	11	9.1	11	-1.8450	0.74	-2.3	605.83704	2	20.9410	1.56E7	1.94E7	1.84E7	9.3E6	8.91E6	8.95E6	5886	06out23_Debora_A2_1_iog_2ul.raw	15	2	4	4	1	2	2	P02663|CASA2_BOVIN			0 0 0 0 4 0 0 0 0 0 0	AVPITPTLNRE	DB Search
EEEKNRLNFL	43.97	1290.6567	10	40.0	10	-2.0870	0.75	0.0	646.33069	2	24.4447	1.73E5	2.35E5	1.55E5		1.78E5	1.26E5	7063	06out23_Debora_A2_1_iog_2ul.raw	5	1	1	1	0	1	1	P02663|CASA2_BOVIN			0 0 2 2 2 1 1 2 0 0	EEEKNRLNFL	DB Search
EVLNENLLRF	43.97	1245.6718	10	80.0	10	-0.2275	0.65	-1.7	623.83722	2	35.9336	8.92E4			8.36E4	2.4E4	1.88E4	10656	06out23_Debora_A2_1_iog_2ul.raw	4	1	0	0	1	1	1	P02662|CASA1_BOVIN			0 0 16 12 12 12 12 22 3 3	EVLNENLLRF	DB Search
FVAPFPEVFGKE	43.97	1365.6969	12	91.7	12	0.4099	0.54	3.9	683.85309	2	37.4562	2.1E6	1.53E6	1.08E6	1.51E6	5.84E5	4.94E5	11079	06out23_Debora_A2_1_iog_2ul.raw	9	1	2	2	2	1	1	P02662|CASA1_BOVIN			2 2 54 3 3 0 3 5 10 2 2 2	FVAPFPEVFGKE	DB Search
GTQYTDAPSFSDIPNPIGSENSEK	43.97	2553.1506	24	37.5	24	0.7171	0.25	-0.1	852.05084	3	32.8866	3.07E3						9767	06out23_Debora_A2_1_iog_2ul.raw	1	1	0	0	0	0	0	P02662|CASA1_BOVIN			0 0 0 1 10 5 5 23 0 0 0 8 8 11 4 1 1 2 0 0 0 0 0 0	GTQYTDAPSFSDIPNPIGSENSEK	DB Search
HIQKEDVPSERYL	43.97	1612.8209	13	0.0	13	0.3144	0.68	-3.2	538.60834	3	17.8116	1.94E5		1.86E5			4.81E5	4854	06out23_Debora_A2_1_iog_2ul.raw	3	1	0	1	0	0	1	P02662|CASA1_BOVIN			0 0 0 0 0 0 0 1 0 0 0 0 0	HIQKEDVPSERYL	DB Search
IASGEPTSTPTTE	43.97	1289.5986	13	46.2	13	-0.2959	0.67	0.6	645.80200	2	12.1040	1.15E5	1.5E5	1E5	6.71E4		4.72E4	3071	06out23_Debora_A2_1_iog_2ul.raw	5	1	1	1	1	0	1	P02668|CASK_BOVIN			0 0 0 0 0 22 5 5 30 1 1 9 5	IASGEPTSTPTTE	DB Search
INNQFLPYPYYAKPAAV	43.97	1968.0145	17	41.2	17	-1.0417	0.49	4.0	985.01080	2	34.1583							10186	06out23_Debora_A2_1_iog_2ul.raw	0	0	0	0	0	0	0	P02668|CASK_BOVIN			0 0 0 1 2 11 7 0 0 2 5 2 3 0 0 0 0	INNQFLPYPYYAKPAAV	DB Search
IPNPIGSENSEKTTMPLW	43.97	2012.9877	18	27.8	18	-1.0938	0.31	-1.6	1007.49170	2	35.6868	3.52E3						10636	06out23_Debora_A2_1_iog_2ul.raw	1	1	0	0	0	0	0	P02662|CASA1_BOVIN			0 0 2 1 2 1 0 1 4 0 0 4 0 0 6 1 0 0	IPNPIGSENSEKTTMPLW	DB Search
KHPIKHQGLPQEVLN	43.97	1736.9685	15	33.3	15	-1.7475	0.56	1.6	869.48621	2	9.3938	8.5E4	1.4E5	6.96E4	4.39E4			2361	06out23_Debora_A2_1_iog_2ul.raw	6	1	2	2	1	0	0	P02662|CASA1_BOVIN			0 0 3 3 4 4 0 0 3 0 0 0 0 0 0	KHPIKHQGLPQEVLN	DB Search
KYIPIQYVL	43.97	1135.6641	9	66.7	9	-2.4622	0.48	0.8	568.83539	2	33.2008	1.21E8	9.23E7	8.56E7	9.42E7	5.97E7	5.16E7	9855	06out23_Debora_A2_1_iog_2ul.raw	32	7	4	8	3	4	6	P02668|CASK_BOVIN			0 0 1 5 5 6 9 13 5	KYIPIQYVL	DB Search
LSRYPSYGL	43.97	1054.5447	9	100.0	9	-2.3775	0.67	64.5	528.30957	2	23.6634	6.1E5	6.96E5	5.82E5	5.61E5			6804	06out23_Debora_A2_1_iog_2ul.raw	9	2	3	2	2	0	0	P02668|CASK_BOVIN			5 12 13 15 9 9 42 28 5	LSRYPSYGL	DB Search
MESTEVFTK	43.97	1070.4954	9	77.8	9	-2.0861	0.77	-1.1	536.25024	2	15.8325	1.88E6		2.05E6	2.25E6	2.35E6	2.2E6	4258	06out23_Debora_A2_1_iog_2ul.raw	6	1	0	1	1	2	1	P02663|CASA2_BOVIN			5 15 7 5 5 5 2 1 1	MESTEVFTK	DB Search
QAMEDIKQM	43.97	1092.4944	9	77.8	9	-1.0059	0.56	-1.3	547.24951	2	17.9870	3.67E5	4.55E5					4952	06out23_Debora_A2_1_iog_2ul.raw	2	1	1	0	0	0	0	P02662|CASA1_BOVIN			0 0 4 4 4 4 3 2 2	QAMEDIKQM	DB Search
QQQTEDELQ	43.97	1117.4888	9	66.7	9	-2.3097	0.60	1.7	559.74823	2	6.5879	6.51E7	8.23E7	7.15E7	2.46E7	3.42E7	2.69E7	1689	06out23_Debora_A2_1_iog_2ul.raw	22	5	4	5	4	2	2	P02666|CASB_BOVIN			0 0 1 3 12 9 9 25 5	QQQTEDELQ	DB Search
QQQTEDELQDKIHPF	43.97	1854.8748	15	20.0	15	-1.6238	0.06	3.3	928.44055	2	25.6412	1.23E6	2.37E4	1.67E4				7489	06out23_Debora_A2_1_iog_2ul.raw	5	3	1	1	0	0	0	P02666|CASB_BOVIN			0 0 0 1 1 13 6 0 0 4 0 0 0 0 0	QQQTEDELQDKIHPF	DB Search
RDMPIQAF	43.97	976.4800	8	37.5	8	-2.2131	0.51	1.3	489.24414	2	25.4518	1.1E7	1.38E7	3.21E5	4.79E6	5.74E6	4.63E6	7376	06out23_Debora_A2_1_iog_2ul.raw	13	4	2	1	2	2	2	P02666|CASB_BOVIN			0 0 1 1 1 21 72 5	RDMPIQAF	DB Search
SDIPNPIGSEN	43.97	1141.5251	11	81.8	11	-1.9071	0.39	-2.3	1142.52087	1	23.9884	1.15E4	1.36E4	4.28E5	6.67E5	2.78E4	7.71E5	6886	06out23_Debora_A2_1_iog_2ul.raw	9	1	1	2	2	1	2	P02662|CASA1_BOVIN			0 0 13 2 2 2 3 5 5 11 5	SDIPNPIGSEN	DB Search
SDIPNPIGSENSE	43.97	1357.5997	13	7.7	13	-1.3822	0.39	-2.3	679.80029	2	24.8041	1.04E6	5.33E6	4.59E6		5.51E5	6.41E5	7173	06out23_Debora_A2_1_iog_2ul.raw	7	2	1	1	0	1	2	P02662|CASA1_BOVIN			0 0 0 0 0 0 0 5 1 1 1 0 0	SDIPNPIGSENSE	DB Search
SLVYPFPGPIPNSLPQ	43.97	1724.9137	16	12.5	16	-1.4765	0.10	7.4	863.46387	2	42.7280	1.08E4	5.28E4	3.59E3				12749	06out23_Debora_A2_1_iog_2ul.raw	6	1	3	2	0	0	0	P02666|CASB_BOVIN			0 0 0 11 0 0 0 0 0 0 2 0 0 0 0 0	SLVYPFPGPIPNSLPQ	DB Search
SRYPSYGLNYYQQKPV	43.97	1961.9635	16	62.5	16	-0.1310	0.52	0.3	981.98175	2	24.8374	5.81E3			5.74E5		2.58E5	7185	06out23_Debora_A2_1_iog_2ul.raw	4	1	0	0	2	0	1	P02668|CASK_BOVIN			0 0 2 1 1 14 31 60 39 39 70 81 81 39 0 0	SRYPSYGLNYYQQKPV	DB Search
VFGKEKVNEL	43.97	1161.6393	10	100.0	10	-1.5315	0.86	-1.0	581.82184	2	16.0643	4.64E6	4.52E6	4.47E6	7.15E6	3.9E6	3.2E6	4632	06out23_Debora_A2_1_iog_2ul.raw	8	1	1	2	2	1	1	P02662|CASA1_BOVIN			5 7 6 6 15 10 10 12 12 5	VFGKEKVNEL	DB Search
VLPVPQKAVPYPQ	43.97	1434.8235	13	0.0	13	-1.2644	0.25	-1.2	718.41260	2	25.3914	2.6E6	2.82E6	2.48E6		1.36E6	1.39E6	7334	06out23_Debora_A2_1_iog_2ul.raw	7	2	1	2	0	1	1	P02666|CASB_BOVIN			0 0 0 1 0 0 0 1 1 1 1 0 0	VLPVPQKAVPYPQ	DB Search
VMGVSKV	43.97	718.4047	7	71.4	7	-4.7301	0.61	1.1	360.20724	2	11.8803	2.55E7	2.37E7	2.35E7	4.24E7	5.26E7	3.86E7	2839	06out23_Debora_A2_1_iog_2ul.raw	22	4	3	2	4	5	4	P02666|CASB_BOVIN			5 6 2 2 1 1 5	VMGVSKV	DB Search
VMGVSKVKEA	43.97	1046.5793	10	80.0	10	-2.4538	0.72	1.3	524.29358	2	5.5441	4.93E6	1.48E7	2.15E7			2.56E6	1317	06out23_Debora_A2_1_iog_2ul.raw	5	1	1	2	0	0	1	P02666|CASB_BOVIN			5 5 13 6 7 7 6 15 0 0	VMGVSKVKEA	DB Search
VVPPFLQPEVM	43.97	1254.6682	11	36.4	11	-1.5941	0.67	4.9	628.33960	2	39.3466	2.19E6	1.98E6	1.55E6	2.24E6	1.19E6	8.56E5	11746	06out23_Debora_A2_1_iog_2ul.raw	21	3	5	3	4	4	2	P02666|CASB_BOVIN			0 0 0 0 0 3 18 0 0 6 5	VVPPFLQPEVM	DB Search
VYPFPGPIPNSLPQ	43.97	1524.7976	14	71.4	14	-1.2728	0.24	5.0	1525.80066	1	37.5805	2.53E4	1.57E6	1.81E6	1.13E6			11187	06out23_Debora_A2_1_iog_2ul.raw	15	5	4	3	3	0	0	P02666|CASB_BOVIN			3 3 2 2 2 0 0 4 0 0 14 14 2 2	VYPFPGPIPNSLPQ	DB Search
YQEPVLGPV	43.97	1000.5229	9	55.6	9	-1.9972	0.27	0.3	1001.52271	1	28.4706	2.52E5	3.31E6	2.87E6	2.25E6	3E5	2.63E6	8332	06out23_Debora_A2_1_iog_2ul.raw	12	1	4	2	2	1	2	P02666|CASB_BOVIN			0 0 19 1 1 18 93 4 4	YQEPVLGPV	DB Search
YVPLGTQYT	43.97	1040.5178	9	55.6	9	-2.6097	0.37	-0.7	521.26178	2	24.6427	1.85E4		2.06E4	1.22E4	2.75E4		7099	06out23_Debora_A2_1_iog_2ul.raw	4	1	0	1	1	1	0	P02662|CASA1_BOVIN			0 0 1 1 13 21 7 6 5	YVPLGTQYT	DB Search
DKIHPFAQ	43.97	954.4923	8	75.0	8	-4.1761	0.84	-0.1	478.24966	2	8.2800	4.95E6	5.67E6	5.38E6	3.98E6	3.84E6	3.66E6	2148	06out23_Debora_A2_1_iog_2ul.raw	12	2	2	2	1	4	1	P02666|CASB_BOVIN			0 0 11 11 2 2 8 5	DKIHPFAQ	DB Search
DVPSERYLGY	43.97	1197.5665	10	30.0	10	-2.1649	0.40	-0.7	599.78552	2	25.0167	6.79E5			4.32E5			7229	06out23_Debora_A2_1_iog_2ul.raw	2	1	0	0	1	0	0	P02662|CASA1_BOVIN			0 0 0 0 0 1 1 2 4 4	DVPSERYLGY	DB Search
FFVAPFPE	43.97	952.4694	8	100.0	8	-3.2474	0.76	5.1	477.24072	2	37.3925	5.08E5	5.14E5	3.36E5	5.42E4	2.41E5	1.68E5	11123	06out23_Debora_A2_1_iog_2ul.raw	13	2	2	4	1	2	2	P02662|CASA1_BOVIN			4 4 16 16 6 6 4 4	FFVAPFPE	DB Search
KAVPYPQRDMPIQA	43.97	1612.8395	14	28.6	14	1.2006	0.64	0.9	807.42151	2	21.5083	7.4E6	1.49E6	7.93E6	6.31E6	7.14E6	6.38E6	6097	06out23_Debora_A2_1_iog_2ul.raw	12	2	1	2	2	2	3	P02666|CASB_BOVIN			1 1 1 5 5 0 0 1 2 28 1 0 0 0	KAVPYPQRDMPIQA	DB Search
KNQDKTEIPTIN	43.97	1399.7307	12	50.0	12	-1.3642	0.77	-0.3	700.86700	2	15.5911	3.85E4	5.23E4		7.26E3		8.64E3	4153	06out23_Debora_A2_1_iog_2ul.raw	4	1	1	0	1	0	1	P02668|CASK_BOVIN			5 2 0 1 5 2 2 7 1 1 1 1	KNQDKTEIPTIN	DB Search
KYIPIQYV	43.97	1022.5801	8	100.0	8	-2.2862	0.60	0.5	1023.57990	1	26.5357	3.4E4	3.3E6	3.16E4	1.43E4	1.82E4	1.84E6	7718	06out23_Debora_A2_1_iog_2ul.raw	9	1	3	1	1	1	2	P02668|CASK_BOVIN			3 3 22 5 18 18 35 5	KYIPIQYV	DB Search
NAVPITPTLNREQLSTSEEN	43.97	2212.0972	20	20.0	20	-1.5150	0.53	4.0	1107.05164	2	25.8166					3.55E3	5.95E3	7514	06out23_Debora_A2_1_iog_2ul.raw	2	0	0	0	0	1	1	P02663|CASA2_BOVIN			0 0 8 0 0 4 0 0 0 0 0 1 1 1 3 2 0 0 0 0	NAVPITPTLNREQLSTSEEN	DB Search
NLHLPLPLLQ	43.97	1156.6968	10	80.0	10	0.0123	0.26	1.9	1157.69727	1	40.9353	7.28E6	5.26E6	4.37E6	6.58E6		1.33E6	12184	06out23_Debora_A2_1_iog_2ul.raw	16	3	4	5	2	0	2	P02666|CASB_BOVIN			5 13 35 43 3 3 0 0 29 5	NLHLPLPLLQ	DB Search
PNPIGSE	43.97	712.3392	7	100.0	7	21.4897	0.77	-2.8	713.33893	1	33.9189	9.29E3	2.66E3		7.64E3	7.94E4	7.51E4	10116	06out23_Debora_A2_1_iog_2ul.raw	5	1	1	0	1	1	1	P02662|CASA1_BOVIN			3 3 4 2 5 5 5	PNPIGSE	DB Search
QKEPMIGV	43.97	900.4739	8	25.0	8	-2.5894	0.56	0.8	451.24109	2	18.7107	1.73E7	2.04E7		9.54E4	1.45E7	1.23E7	5184	06out23_Debora_A2_1_iog_2ul.raw	7	1	1	0	1	2	2	P02662|CASA1_BOVIN			0 0 3 0 0 2 1 1	QKEPMIGV	DB Search
QKEPMIGVN	43.97	1014.5168	9	33.3	9	-3.2556	0.64	1.6	508.26254	2	14.6629	1.44E7	1.79E7	1.72E7	8.14E6	8.96E6	1.09E4	3940	06out23_Debora_A2_1_iog_2ul.raw	12	2	1	2	2	4	1	P02662|CASA1_BOVIN			0 0 3 1 1 2 1 1 4	QKEPMIGVN	DB Search
QKPVALINNQFLPYPYYAKPA	43.97	2434.3049	21	28.6	21	0.0812	0.57	-1.9	1218.14795	2	35.1990	1.17E5	9.66E4					10474	06out23_Debora_A2_1_iog_2ul.raw	2	1	1	0	0	0	0	P02668|CASK_BOVIN			0 0 0 0 0 0 27 15 0 0 19 23 3 3 0 0 0 0 0 0 0	QKPVALINNQFLPYPYYAKPA	DB Search
SKVLPVPQ	43.97	866.5225	8	75.0	8	-4.4835	0.78	1.1	434.26566	2	15.7923	2.62E8	3.32E8	3.26E8	1.16E8	1.7E8	1.34E8	4302	06out23_Debora_A2_1_iog_2ul.raw	72	13	14	18	5	13	9	P02666|CASB_BOVIN			0 0 6 6 2 2 4 4	SKVLPVPQ	DB Search
SLSQSKVLPVPQKAVPYPQ	43.97	2065.1572	19	10.5	19	-0.6066	0.14	0.0	689.38763	3	25.8342	8.99E6	8.18E6	5.82E6	4.25E6	4.51E6	3.32E6	7502	06out23_Debora_A2_1_iog_2ul.raw	9	1	1	2	1	2	2	P02666|CASB_BOVIN			0 0 0 0 0 0 0 2 0 0 1 1 1 1 2 0 0 0 0	SLSQSKVLPVPQKAVPYPQ	DB Search
TDVENLHLPLPL	43.97	1359.7397	12	8.3	12	0.3434	0.66	36.5	680.89673	2	40.5588	4.26E5	2.21E5	2.24E5	5.17E5	5.21E4	9.26E4	12141	06out23_Debora_A2_1_iog_2ul.raw	10	3	2	2	1	1	1	P02666|CASB_BOVIN			0 0 0 1 1 1 1 3 1 1 0 0	TDVENLHLPLPL	DB Search
VLNENLLR	43.97	969.5607	8	100.0	8	-1.0939	0.90	-1.7	485.78302	2	21.5669	5.5E6	6.82E6	6.2E6			2.56E6	6127	06out23_Debora_A2_1_iog_2ul.raw	5	1	2	1	0	0	1	P02662|CASA1_BOVIN			3 3 11 9 3 3 5 5	VLNENLLR	DB Search
VVRNANEEE	43.97	1058.4993	9	77.8	9	-4.3286	0.81	2.4	530.25403	2	0.0556	4.23E4	5.12E4	1.75E4		1E5	5.11E4	25	06out23_Debora_A2_1_iog_2ul.raw	6	1	2	1	0	1	1	P02663|CASA2_BOVIN			1 1 13 8 8 19 26 77 5	VVRNANEEE	DB Search
DKIHPF	43.96	755.3966	6	100.0	6	-6.7146	0.66	1.4	756.39911	1	9.5263	1.56E8	1.68E8	1.62E8	5.91E7	8.89E7	6.75E7	2401	06out23_Debora_A2_1_iog_2ul.raw	64	13	12	13	7	10	9	P02666|CASB_BOVIN			5 4 4 3 3 3	DKIHPF	DB Search
GEPTSTPTTEA	43.96	1089.4825	11	63.6	11	-2.4723	0.49	1.8	1090.48340	1	5.8041	2.79E4	2.83E4		2.28E5	1.87E4	1.22E5	1419	06out23_Debora_A2_1_iog_2ul.raw	5	1	1	0	1	1	1	P02668|CASK_BOVIN			0 0 1 1 4 11 2 2 4 13 5	GEPTSTPTTEA	DB Search
GLPQEVLN	43.96	868.4654	8	50.0	8	-2.7577	0.71	1.6	435.23730	2	24.4447	2.75E7	3.38E7	2.75E7	1.2E7	1.96E7	1.49E7	6963	06out23_Debora_A2_1_iog_2ul.raw	21	3	5	3	2	6	2	P02662|CASA1_BOVIN			0 0 1 1 22 22 54 5	GLPQEVLN	DB Search
KDIGSESTE	43.96	964.4349	9	77.8	9	-4.0205	0.36	3.2	483.22253	2	0.8368	8.16E4	7.12E4	5.3E4	2.21E3	3.26E4	1.22E4	282	06out23_Debora_A2_1_iog_2ul.raw	10	2	2	2	1	2	1	P02662|CASA1_BOVIN			0 0 4 2 2 8 9 9 5	KDIGSESTE	DB Search
KPVALINN	43.96	867.5178	8	100.0	8	-5.2155	0.63	1.9	434.76364	2	11.7152	1.72E5	2.26E5	1.82E5		4.19E4		3078	06out23_Debora_A2_1_iog_2ul.raw	4	1	1	1	0	1	0	P02668|CASK_BOVIN			3 3 8 14 20 46 75 5	KPVALINN	DB Search
KYIPIQY	43.96	923.5117	7	100.0	7	-3.2081	0.72	0.7	924.51239	1	23.4760	7.98E6	2.2E5	6.98E6	6.83E6	6.32E6	5.48E6	6669	06out23_Debora_A2_1_iog_2ul.raw	12	2	1	2	2	2	3	P02668|CASK_BOVIN			4 4 21 7 7 20 5	KYIPIQY	DB Search
QFLPYPYYAKPAA	43.96	1527.7761	13	38.5	13	-0.4393	0.45	2.5	764.89136	2	30.7312		2.31E5	1.99E5	1.06E5	9.33E4	7.16E4	9104	06out23_Debora_A2_1_iog_2ul.raw	5	0	1	1	1	1	1	P02668|CASK_BOVIN			0 0 2 2 2 3 1 2 1 1 0 0 0	QFLPYPYYAKPAA	DB Search
RYPSYGLN	43.96	968.4716	8	50.0	8	-0.8679	0.75	2.1	485.24033	2	17.6245	5.93E6	6.83E6	5.51E6	2.69E6	3.41E6	2.85E6	4688	06out23_Debora_A2_1_iog_2ul.raw	9	1	1	2	2	2	1	P02668|CASK_BOVIN			0 0 1 1 7 11 11 5	RYPSYGLN	DB Search
RYQKFALPQYL	43.96	1425.7769	11	54.5	11	-0.0013	0.82	1.4	713.89117	2	30.3837	6.45E4					2.31E5	8991	06out23_Debora_A2_1_iog_2ul.raw	2	1	0	0	0	0	1	P02663|CASA2_BOVIN			1 0 0 5 4 4 12 2 2 0 0	RYQKFALPQYL	DB Search
SFSDIPNPIGSENSE	43.96	1591.7002	15	13.3	15	-0.4286	0.26	-3.9	796.84808	2	30.6429	1.86E5	1.74E5	1.36E5	1.37E5	1.16E5	9.13E4	9015	06out23_Debora_A2_1_iog_2ul.raw	6	1	1	1	1	1	1	P02662|CASA1_BOVIN			0 0 0 0 6 1 1 0 1 2 0 0 0 1 1	SFSDIPNPIGSENSE	DB Search
TESQSLTLT	43.96	978.4869	9	55.6	9	-2.5335	0.45	-0.8	490.24655	2	19.7015	2.09E6	2.47E6	2.35E6	1.63E5	9.55E5	1.52E5	5539	06out23_Debora_A2_1_iog_2ul.raw	10	2	2	2	1	2	1	P02666|CASB_BOVIN			0 0 1 1 3 3 4 4 5	TESQSLTLT	DB Search
TKVIPYVRYL	43.96	1250.7386	10	30.0	10	-0.1964	0.84	0.5	626.37207	2	28.2989	1.22E8	1.27E8	9.6E7	1.62E8	1.38E8	1.3E8	8457	06out23_Debora_A2_1_iog_2ul.raw	54	14	15	7	6	6	6	P02663|CASA2_BOVIN			0 0 34 34 1 1 1 2 0 0	TKVIPYVRYL	DB Search
VAPFPEVF	43.96	904.4694	8	25.0	8	-2.2047	0.26	-0.5	905.46924	1	38.0991	5.67E6	1.73E6	4.39E6	2.55E6	2.24E6	1.49E6	11433	06out23_Debora_A2_1_iog_2ul.raw	13	2	2	2	2	2	3	P02662|CASA1_BOVIN			1 1 1 1 0 0 3 5	VAPFPEVF	DB Search
YQEPVLGPVR	43.96	1156.6240	10	60.0	10	-2.1300	0.80	-0.3	579.31464	2	21.8538	1.16E5	1.03E5	1.5E5	1.34E5	1.86E5	1.64E5	6246	06out23_Debora_A2_1_iog_2ul.raw	6	1	1	1	1	1	1	P02666|CASB_BOVIN			0 0 83 5 5 18 5 0 0 5	YQEPVLGPVR	DB Search
AFLLYQEPVL	43.95	1191.6539	10	60.0	10	-2.8712	0.61	4.2	596.83209	2	42.2564	2.93E4	8.13E5	1.11E6	3.85E6	8.37E3	9.57E5	12615	06out23_Debora_A2_1_iog_2ul.raw	14	2	2	3	3	1	3	P02666|CASB_BOVIN			0 0 1 11 18 18 36 2 1 5	AFLLYQEPVL	DB Search
EDIKQM	43.95	762.3582	6	100.0	6	-3.0951	0.42	1.5	763.36066	1	5.8667	2.81E6	2.67E6	2.4E6	8.35E5	1.21E6	5.98E5	1371	06out23_Debora_A2_1_iog_2ul.raw	6	1	1	1	1	1	1	P02662|CASA1_BOVIN			2 2 7 7 9 5	EDIKQM	DB Search
EVLNENLLR	43.95	1098.6033	9	77.8	9	-1.4408	0.76	0.9	550.30518	2	25.3280	1.09E7	1.24E7	1.1E7	4.28E6	4.86E6	4.73E6	7381	06out23_Debora_A2_1_iog_2ul.raw	10	2	1	1	2	2	2	P02662|CASA1_BOVIN			0 0 44 44 44 15 15 15 5	EVLNENLLR	DB Search
FLPYPYYAKPA	43.95	1328.6804	11	63.6	11	-1.3431	0.24	2.1	1329.68018	1	28.4173	2.19E7	2.24E7	1.88E7	1.2E7	1.22E7	1.14E7	8328	06out23_Debora_A2_1_iog_2ul.raw	33	6	10	6	3	3	5	P02668|CASK_BOVIN			2 2 1 1 1 1 7 27 49 8 5	FLPYPYYAKPA	DB Search
FVAPFPEVFG	43.95	1108.5593	10	40.0	10	-2.2534	0.27	3.1	1109.56140	1	42.8954	2.66E5	1.26E5	1.3E5	6.7E5	8.96E4	8.41E4	12773	06out23_Debora_A2_1_iog_2ul.raw	12	3	2	1	2	3	1	P02662|CASA1_BOVIN			0 0 52 1 1 1 1 11 34 5	FVAPFPEVFG	DB Search
KYIPIQYVLS	43.95	1222.6962	10	40.0	10	-2.2202	0.58	0.7	612.35101	2	31.6080	1.19E7	9.46E6	8.2E6	6.24E6	3.79E6	3.13E6	9304	06out23_Debora_A2_1_iog_2ul.raw	14	3	4	2	2	2	1	P02668|CASK_BOVIN			1 1 1 1 0 0 10 11 4 4	KYIPIQYVLS	DB Search
LYQEPVLGPV	43.95	1113.6069	10	30.0	10	-2.3992	0.36	-23.7	557.79327	2	30.5082	2.7E6	2.53E6		1.36E6	1.53E6	9.8E5	9078	06out23_Debora_A2_1_iog_2ul.raw	7	2	2	0	1	1	1	P02666|CASB_BOVIN			0 0 1 15 1 1 32 7 0 0	LYQEPVLGPV	DB Search
NMAINPSKE	43.95	1002.4804	9	55.6	9	-2.8432	0.78	-1.7	502.24274	2	7.9474	7.72E5	9.52E5	8.5E5	7.13E5	5.91E5	4.83E5	2072	06out23_Debora_A2_1_iog_2ul.raw	7	1	1	1	2	1	1	P02663|CASA2_BOVIN			0 0 60 47 28 1 1 14 5	NMAINPSKE	DB Search
SDIPNPIGSE	43.95	1027.4822	10	70.0	10	-1.9507	0.36	1.1	1028.48267	1	24.9592	2.19E6	2.16E6	2.13E6	6.27E6	7.23E6	6.35E6	7113	06out23_Debora_A2_1_iog_2ul.raw	12	2	2	2	2	2	2	P02662|CASA1_BOVIN			5 5 10 0 0 1 3 9 9 5	SDIPNPIGSE	DB Search
VENLHLPLPL	43.95	1143.6652	10	40.0	10	-1.0354	0.33	3.3	572.83728	2	38.6126	8.81E6	7.64E6	6.57E6	4.37E6	2.01E6	1.87E6	11662	06out23_Debora_A2_1_iog_2ul.raw	19	5	4	2	2	4	2	P02666|CASB_BOVIN			0 0 1 1 2 2 2 2 0 0	VENLHLPLPL	DB Search
YQQKPVALIN	43.95	1172.6554	10	50.0	10	-1.4842	0.30	-4.1	1173.64868	1	18.9921		4.42E6	3.28E6	1.27E6	1.55E6	1.07E6	5278	06out23_Debora_A2_1_iog_2ul.raw	8	0	1	1	2	2	2	P02668|CASK_BOVIN			0 0 1 7 1 1 9 17 36 5	YQQKPVALIN	DB Search
IHPFAQTQ	43.94	940.4766	8	50.0	8	-0.7709	0.67	0.6	471.24225	2	11.8858	3.1E7	3.46E7	3.21E7	2.09E7	2.61E7	2.18E7	2982	06out23_Debora_A2_1_iog_2ul.raw	15	3	4	2	1	2	3	P02666|CASB_BOVIN			0 0 0 0 3 4 21 5	IHPFAQTQ	DB Search
RDMPIQAFL	43.94	1089.5641	9	44.4	9	-1.6707	0.79	2.0	545.78619	2	34.6564	3.28E7	3.37E7	2.74E7	2.37E7	1.85E7	1.31E7	10398	06out23_Debora_A2_1_iog_2ul.raw	24	5	4	6	3	3	3	P02666|CASB_BOVIN			0 0 0 0 0 4 10 5 5	RDMPIQAFL	DB Search
SVLSLSQ	43.94	732.4017	7	71.4	7	-4.0546	0.53	0.9	367.20563	2	22.5730	8.16E7	8.21E7	9.07E7	6.4E6	9.97E6	6.73E6	6490	06out23_Debora_A2_1_iog_2ul.raw	20	4	3	6	4	1	2	P02666|CASB_BOVIN			0 0 24 20 20 27 5	SVLSLSQ	DB Search
TQSLVYPFPGPIPNSLPQ	43.94	1954.0200	18	22.2	18	-0.6652	0.08	2.5	978.01215	2	40.6276	8.54E2	2.92E2	5.1E2				12136	06out23_Debora_A2_1_iog_2ul.raw	3	1	1	1	0	0	0	P02666|CASB_BOVIN			0 0 0 0 3 41 0 0 0 0 0 0 8 0 0 3 0 0	TQSLVYPFPGPIPNSLPQ	DB Search
YPFPGPIPN	43.94	1000.5018	9	55.6	9	-2.1685	0.47	-1.8	1001.49951	1	31.1628	6.58E5	1.65E5	1.39E5	1.11E4	4.7E4	9.91E3	9177	06out23_Debora_A2_1_iog_2ul.raw	7	2	1	1	1	1	1	P02666|CASB_BOVIN			2 2 20 0 1 0 0 5 5	YPFPGPIPN	DB Search
YQQKPVAL	43.94	945.5283	8	100.0	8	-3.3831	0.64	-0.8	473.76740	2	14.3840	4.45E5	1.4E6	4.21E5		2.05E5	1.39E5	3808	06out23_Debora_A2_1_iog_2ul.raw	6	1	2	1	0	1	1	P02668|CASK_BOVIN			2 2 21 21 3 3 26 5	YQQKPVAL	DB Search
ALPQYLKTVY	43.93	1194.6648	10	50.0	10	0.1473	0.17	0.6	598.33539	2	29.7358	2.67E5	1.71E3	1.59E5	2.73E5	2.48E5	1.63E5	8790	06out23_Debora_A2_1_iog_2ul.raw	6	1	1	1	1	1	1	P02663|CASA2_BOVIN			0 0 0 0 1 4 3 3 7 5	ALPQYLKTVY	DB Search
LHLPLPLLQ	43.93	1042.6538	9	55.6	9	-1.1292	0.74	1.8	522.33112	2	40.1636	4.33E6	2.9E6	2.43E6	3.26E6	4.02E5	5.83E5	11873	06out23_Debora_A2_1_iog_2ul.raw	15	3	5	4	1	1	1	P02666|CASB_BOVIN			0 0 3 1 1 3 3 37 5	LHLPLPLLQ	DB Search
NENLLRF	43.93	904.4766	7	100.0	7	-1.6439	0.76	1.0	453.24255	2	27.8939	4.69E6	4.7E6	4.04E6	4.51E6	6.33E6	4.89E6	8163	06out23_Debora_A2_1_iog_2ul.raw	16	2	5	2	1	3	3	P02662|CASA1_BOVIN			5 7 24 24 32 16 5	NENLLRF	DB Search
PGPIPN	43.93	593.3173	6	83.3	6	24.1922	0.32	0.1	594.32001	1	38.0343	7.42E4	1.64E5	1.11E5		3.65E4	5.65E3	11327	06out23_Debora_A2_1_iog_2ul.raw	10	2	3	1	0	3	1	P02666|CASB_BOVIN			3 3 0 9 11 5	PGPIPN	DB Search
QKEPMIGVNQELA	43.93	1455.7391	13	7.7	13	-1.8641	0.19	0.3	728.87140	2	24.5767	1.57E6		1.53E6				7083	06out23_Debora_A2_1_iog_2ul.raw	2	1	0	1	0	0	0	P02662|CASA1_BOVIN			0 0 2 0 0 0 0 0 1 0 1 0 0	QKEPMIGVNQELA	DB Search
QKPVALINN	43.93	995.5764	9	55.6	9	-4.2661	0.59	0.8	498.79199	2	13.3496	6.38E7	7.42E7	4.42E5	3.29E7	3.23E7	3.05E7	3536	06out23_Debora_A2_1_iog_2ul.raw	16	2	2	1	4	2	5	P02668|CASK_BOVIN			0 0 0 0 5 5 8 5 5	QKPVALINN	DB Search
SQSLTLTDVE	43.93	1091.5347	10	80.0	10	-0.7689	0.82	-0.6	546.77002	2	26.6044	2.55E5	1.98E4	2.37E5	1.45E5	1.3E4	1.62E5	7721	06out23_Debora_A2_1_iog_2ul.raw	9	2	1	1	2	1	2	P02666|CASB_BOVIN			0 0 2 2 38 42 29 9 9 5	SQSLTLTDVE	DB Search
DIPNPIGSENSEK	43.92	1398.6627	13	7.7	13	0.4328	0.64	-1.8	700.33191	2	20.9410	2.23E5		1.65E5		3.85E4	4.07E4	5815	06out23_Debora_A2_1_iog_2ul.raw	4	1	0	1	0	1	1	P02662|CASA1_BOVIN			0 0 1 1 0 0 2 1 0 0 0 0 1	DIPNPIGSENSEK	DB Search
KAMKPWIQPK	43.92	1225.7006	10	80.0	10	-4.4127	0.72	-44.3	613.82562	2	6.5359	1.34E8	1.47E8	1.35E8	1.31E8	1.75E8	1.36E8	1710	06out23_Debora_A2_1_iog_2ul.raw	24	4	3	3	4	5	5	P02663|CASA2_BOVIN			5 10 8 8 3 1 1 12 2 2	KAMKPWIQPK	DB Search
KTTMPLW	43.92	875.4575	7	71.4	7	-2.9798	0.65	2.1	438.73355	2	27.2923	4.04E7	4.25E7	4.23E7	5E7	4.33E7	4.8E7	8059	06out23_Debora_A2_1_iog_2ul.raw	21	4	4	4	4	1	4	P02662|CASA1_BOVIN			0 0 2 2 2 2 5	KTTMPLW	DB Search
KVIPYVRYL	43.92	1149.6910	9	44.4	9	0.3357	0.57	1.0	384.23502	3	27.6673	9.39E7	4.53E7	7.94E7	1.39E8	1.54E8	1.35E8	8124	06out23_Debora_A2_1_iog_2ul.raw	47	7	4	8	10	11	7	P02663|CASA2_BOVIN			1 1 1 14 57 79 5 1 1	KVIPYVRYL	DB Search
NAVPITPTL	43.92	924.5280	9	33.3	9	-3.6481	0.25	0.8	925.52881	1	28.8910	5.45E5	5.08E5	1.52E6	1.18E6	2.27E6	1.76E6	8422	06out23_Debora_A2_1_iog_2ul.raw	9	1	1	2	1	2	2	P02663|CASA2_BOVIN			0 0 6 0 0 5 1 1 2	NAVPITPTL	DB Search
PTSTPTTEAVE	43.92	1131.5295	11	72.7	11	-0.1620	0.73	0.5	566.76794	2	12.2844	1.28E5		1.18E5				3224	06out23_Debora_A2_1_iog_2ul.raw	2	1	0	1	0	0	0	P02668|CASK_BOVIN			0 0 0 2 7 2 15 24 26 28 5	PTSTPTTEAVE	DB Search
QQKPVALIN	43.92	1009.5920	9	44.4	9	-3.8017	0.66	2.1	505.80042	2	14.9168	1.27E8	1.45E8	1.3E8	7.44E7	8.07E7	7.76E7	3919	06out23_Debora_A2_1_iog_2ul.raw	21	3	6	4	2	2	4	P02668|CASK_BOVIN			0 0 1 0 0 3 3 3 3	QQKPVALIN	DB Search
DMPIQAFL	43.91	933.4630	8	50.0	8	-2.4881	0.69	4.1	467.73706	2	42.6366	2.45E5	1.59E5	2.08E5	1.49E5	6.76E4	3.78E4	12745	06out23_Debora_A2_1_iog_2ul.raw	11	2	3	2	1	2	1	P02666|CASB_BOVIN			0 0 1 1 14 35 48 5	DMPIQAFL	DB Search
PFPEVFGKEKVN	43.91	1389.7292	12	0.0	12	1.5845	0.49	0.4	464.24695	3	28.1889	8.41E5	9.01E5	9.26E5	2.83E5		2.92E5	8321	06out23_Debora_A2_1_iog_2ul.raw	7	2	1	2	1	0	1	P02662|CASA1_BOVIN			0 0 0 0 1 1 0 0 0 0 0 0	PFPEVFGKEKVN	DB Search
SLSQSKVLPVPQKAVPYPQRDMPIQAF	43.91	3023.6267	27	11.1	27	0.9251	0.72	-2.2	1008.87280	3	32.4391	5.86E4	8.41E4	2.73E4		1.54E3		9665	06out23_Debora_A2_1_iog_2ul.raw	4	1	1	1	0	1	0	P02666|CASB_BOVIN			0 0 0 0 0 0 1 3 0 0 1 1 2 0 0 0 0 0 0 0 0 4 0 0 0 0 0	SLSQSKVLPVPQKAVPYPQRDMPIQAF	DB Search
VIESPPEIN	43.91	996.5128	9	55.6	9	-3.6254	0.72	1.9	499.26071	2	21.3248	2.75E7	2.42E7	2.1E7	1.39E7	4.46E6	1.84E7	6053	06out23_Debora_A2_1_iog_2ul.raw	14	3	2	3	1	2	3	P02668|CASK_BOVIN			0 0 2 9 3 1 1 8 5	VIESPPEIN	DB Search
TIASGEPTSTPTT	43.91	1261.6038	13	53.8	13	-1.1204	0.30	2.7	1262.60461	1	14.7757	5.55E5	7.24E5	6.3E5	6.09E5	4.37E5	4.71E5	3907	06out23_Debora_A2_1_iog_2ul.raw	11	2	2	1	2	2	2	P02668|CASK_BOVIN			1 1 13 6 0 0 0 0 9 11 2 2 5	TIASGEPTSTPTT	DB Search
VMFPPQSVLS	43.91	1103.5685	10	80.0	10	-0.0265	0.77	2.4	552.78857	2	36.1346	2.17E5	2.9E6	1.9E6	4.89E5	9.56E4	3.03E5	10592	06out23_Debora_A2_1_iog_2ul.raw	14	3	4	3	1	1	2	P02666|CASB_BOVIN			0 0 13 10 2 2 3 3 21 5	VMFPPQSVLS	DB Search
DQAMEDIK	43.90	948.4222	8	75.0	8	-4.1199	0.68	0.7	475.21503	2	8.2800	6.32E6	7.29E6	7.22E6	6.88E6	6.65E6	4.95E6	2365	06out23_Debora_A2_1_iog_2ul.raw	20	2	3	3	3	5	4	P02662|CASA1_BOVIN			0 0 30 11 4 4 6 5	DQAMEDIK	DB Search
MAIPPKKNQ	43.90	1025.5692	9	44.4	9	2.8953	0.78	0.0	513.78790	2	8.5211	1.02E7	1.18E7	1.05E7	1.12E6	6.71E6	4.88E6	2191	06out23_Debora_A2_1_iog_2ul.raw	22	4	4	4	2	4	4	P02668|CASK_BOVIN			1 1 14 14 0 0 1 3 3	MAIPPKKNQ	DB Search
NYYQQKPV	43.90	1038.5134	8	50.0	8	-5.4492	0.53	-0.6	520.25964	2	6.0773	3.07E6	3.16E6	3.21E6	1.94E6	1.98E6	1.54E6	1556	06out23_Debora_A2_1_iog_2ul.raw	7	1	2	1	1	1	1	P02668|CASK_BOVIN			1 1 22 15 12 25 0 0	NYYQQKPV	DB Search
EQQQTEDEL	43.89	1118.4728	9	66.7	9	-2.6427	0.74	-0.2	560.23920	2	12.8943	2.42E6	3.04E6	2.49E6	9.21E5	2.58E4	7.84E5	3368	06out23_Debora_A2_1_iog_2ul.raw	11	2	2	2	2	1	2	P02666|CASB_BOVIN			1 0 0 7 16 16 9 9 5	EQQQTEDEL	DB Search
NLHLPLPL	43.89	915.5541	8	75.0	8	-0.7280	0.40	-1.2	916.55322	1	37.8732	2.2E7	2.29E7	1.6E7	9.47E6	5.77E6	5.17E6	11349	06out23_Debora_A2_1_iog_2ul.raw	26	4	5	6	3	4	4	P02666|CASB_BOVIN			2 0 0 23 5 5 2 2	NLHLPLPL	DB Search
QQKPVALINNQ	43.89	1251.6935	11	63.6	11	-1.8884	0.46	0.3	626.84937	2	15.1162	1.19E6	1.65E6	1.45E6	6.94E5	6.83E5	6.63E5	4083	06out23_Debora_A2_1_iog_2ul.raw	6	1	1	1	1	1	1	P02668|CASK_BOVIN			0 0 2 0 0 4 14 9 3 3 3	QQKPVALINNQ	DB Search
APFPEVFGKEKV	43.88	1346.7234	12	50.0	12	-0.6746	0.54	0.1	674.36383	2	27.9571	3.51E5	3.32E5	1.03E6		7.13E5	9.05E4	8191	06out23_Debora_A2_1_iog_2ul.raw	9	2	1	3	0	2	1	P02662|CASA1_BOVIN			0 0 8 5 5 10 8 0 0 7 0 0	APFPEVFGKEKV	DB Search
HLPLPLLQ	43.88	929.5698	8	75.0	8	-2.9246	0.48	-2.4	930.56763	1	33.6171	1.6E6	1.97E6	1.26E6	7.78E5	7.76E5	5.77E5	9964	06out23_Debora_A2_1_iog_2ul.raw	11	2	2	2	1	2	2	P02666|CASB_BOVIN			5 20 6 6 0 0 14 5	HLPLPLLQ	DB Search
KKYKVPQLE	43.88	1131.6652	9	100.0	9	-3.4209	0.79	1.0	566.83606	2	8.9863	1.41E5	2.26E5	1.36E5	8.14E4	6.23E4	5.44E4	2327	06out23_Debora_A2_1_iog_2ul.raw	10	2	3	2	1	1	1	P02662|CASA1_BOVIN			5 44 9 9 26 2 2 4 4	KKYKVPQLE	DB Search
MHQPHQPLPPTVMFPPQ	43.88	1980.9702	17	17.6	17	-0.5225	0.13	1.0	661.32623	3	28.4812	5.94E5	7.74E5	5.82E5			1.82E4	8957	06out23_Debora_A2_1_iog_2ul.raw	5	1	2	1	0	0	1	P02666|CASB_BOVIN			0 0 0 0 0 1 1 1 1 0 0 1 2 3 4 0 0	MHQPHQPLPPTVMFPPQ	DB Search
QKFALPQYL	43.88	1106.6124	9	11.1	9	-1.2235	0.52	0.0	554.30920	2	32.8866	8.09E6	4.81E4	2.15E4	1.73E7	1.01E7	9.47E6	9813	06out23_Debora_A2_1_iog_2ul.raw	13	2	3	1	2	3	2	P02663|CASA2_BOVIN			0 0 1 1 7 1 1 0 0	QKFALPQYL	DB Search
SIISQETY	43.88	939.4549	8	75.0	8	-0.3927	0.73	-1.6	470.73032	2	22.9281	8.82E4	1.73E5	8.27E4	4.42E4	6.59E4	4.47E4	6506	06out23_Debora_A2_1_iog_2ul.raw	7	1	2	1	1	1	1	P02663|CASA2_BOVIN			0 0 24 10 10 13 13 5	SIISQETY	DB Search
TKVIPYV	43.88	818.4902	7	71.4	7	-3.5064	0.83	0.3	410.24930	2	22.8798	2.49E6	2.57E6	2.6E6	2.85E6	4.19E6	3.23E6	6552	06out23_Debora_A2_1_iog_2ul.raw	10	1	1	2	2	2	2	P02663|CASA2_BOVIN			0 0 3 3 3 3 5	TKVIPYV	DB Search
YPVEPFTESQ	43.88	1195.5397	10	70.0	10	-1.3544	0.59	-1.9	1196.53540	1	26.0897	7.82E5	3.08E4	3.09E4	2.97E5	9.2E3	3.69E5	7577	06out23_Debora_A2_1_iog_2ul.raw	9	2	1	1	2	1	2	P02666|CASB_BOVIN			0 0 0 15 3 3 8 8 24 5	YPVEPFTESQ	DB Search
AQTQSLVYPFPGPIPN	43.87	1727.8882	16	12.5	16	-0.2639	0.10	1.4	864.94592	2	37.6484	3.04E4	1.25E4	1.64E4			4.07E3	11183	06out23_Debora_A2_1_iog_2ul.raw	4	1	1	1	0	0	1	P02666|CASB_BOVIN			0 0 0 0 0 0 4 33 0 0 1 0 0 0 0 0	AQTQSLVYPFPGPIPN	DB Search
FFSDKIA	43.87	826.4225	7	85.7	7	-3.9711	0.85	1.0	414.21570	2	21.1972	3.39E6	4.83E6	3.59E6		1.62E6		6014	06out23_Debora_A2_1_iog_2ul.raw	5	1	2	1	0	1	0	P02668|CASK_BOVIN			5 5 2 2 1 3 5	FFSDKIA	DB Search
FLLYQEPVL	43.87	1120.6168	9	77.8	9	-3.7696	0.06	1.9	1121.61755	1	40.1636	2.14E4	4.91E5	7.27E5	1.03E6	3.82E5	2.62E5	11947	06out23_Debora_A2_1_iog_2ul.raw	13	1	2	4	1	2	3	P02666|CASB_BOVIN			1 1 7 11 6 17 4 4 5	FLLYQEPVL	DB Search
DMPIQAFLL	43.86	1046.5470	9	55.6	9	-3.5539	0.71	5.3	524.27948	2	47.2852	1.2E6	1.16E4	7.39E5	3.78E5			14080	06out23_Debora_A2_1_iog_2ul.raw	7	2	1	1	3	0	0	P02666|CASB_BOVIN			0 0 1 1 17 37 62 62 5	DMPIQAFLL	DB Search
SLPQNIPPLT	43.86	1078.6023	10	30.0	10	-1.6853	0.54	-1.5	1079.59949	1	29.8691	7.05E4	7.1E4	4.74E4	4.37E4		2.11E4	8836	06out23_Debora_A2_1_iog_2ul.raw	5	1	1	1	1	0	1	P02666|CASB_BOVIN			0 0 1 0 0 6 6 1 1 5	SLPQNIPPLT	DB Search
FVAPFPEVFGK	43.86	1236.6543	11	27.3	11	0.1395	0.49	3.6	619.33185	2	37.2003	3.05E6	2.5E6	1.9E6	8.81E6	4.05E6	3.29E6	11038	06out23_Debora_A2_1_iog_2ul.raw	13	2	2	3	2	2	2	P02662|CASA1_BOVIN			0 0 57 2 2 0 0 1 1 0 0	FVAPFPEVFGK	DB Search
IPPLTQTPV	43.86	964.5593	9	66.7	9	-2.8676	0.38	-2.3	965.55688	1	26.8928	4.32E5	4.45E5	4.28E5	2.65E5	4.28E5	3.03E5	7869	06out23_Debora_A2_1_iog_2ul.raw	7	1	1	1	1	2	1	P02666|CASB_BOVIN			5 8 0 1 1 3 23 5 5	IPPLTQTPV	DB Search
LLYQEPVL	43.86	973.5484	8	75.0	8	-2.8505	0.56	1.5	487.77844	2	32.4989	1.57E7	1.77E7	1.5E7	1.14E7	1.44E7	9.32E6	9737	06out23_Debora_A2_1_iog_2ul.raw	17	3	2	3	2	5	2	P02666|CASB_BOVIN			0 0 2 2 21 5 5 5	LLYQEPVL	DB Search
MFPPQSVLSL	43.86	1117.5841	10	100.0	10	-2.3114	0.32	3.9	559.79718	2	39.6145	4.9E4	4.7E4	4.09E4	1.47E4	7.21E3		11893	06out23_Debora_A2_1_iog_2ul.raw	5	1	1	1	1	1	0	P02666|CASB_BOVIN			5 10 3 2 2 12 12 75 10 5	MFPPQSVLSL	DB Search
QKPVALINNQFL	43.86	1383.7874	12	33.3	12	-0.8094	0.20	-0.4	692.89532	2	32.5668	4.22E4	4.05E4	3.15E4	2.62E4	2.05E4		9639	06out23_Debora_A2_1_iog_2ul.raw	5	1	1	1	1	1	0	P02668|CASK_BOVIN			0 0 0 0 6 8 16 4 1 1 1 1	QKPVALINNQFL	DB Search
QSKVLPVPQ	43.86	994.5811	9	11.1	9	-4.1128	0.42	-0.4	995.58026	1	16.0992	1.93E8	2.05E8	2.08E8	8.8E7	1.33E8	1.06E8	4263	06out23_Debora_A2_1_iog_2ul.raw	19	4	2	5	2	4	2	P02666|CASB_BOVIN			0 0 1 1 2 0 0 1 1	QSKVLPVPQ	DB Search
SLTLTDVE	43.86	876.4440	8	75.0	8	-1.9141	0.77	1.1	439.22638	2	26.5357	4.49E7	5.03E7	4.35E7	1.62E7	2.56E7	1.91E7	7709	06out23_Debora_A2_1_iog_2ul.raw	17	5	2	4	2	2	2	P02666|CASB_BOVIN			0 0 4 4 35 21 21 5	SLTLTDVE	DB Search
SVLSLSQS	43.86	819.4338	8	75.0	8	-3.9899	0.15	-0.6	820.43420	1	22.3236	3.97E6	3.28E6	4.31E6	3.99E6	1.79E6	4.61E6	6406	06out23_Debora_A2_1_iog_2ul.raw	8	1	1	1	2	1	2	P02666|CASB_BOVIN			0 0 20 5 4 22 30 5	SVLSLSQS	DB Search
DKIHPFA	43.85	826.4337	7	100.0	7	-7.3775	0.67	0.7	827.43518	1	8.5925	5.22E7	5.55E7	5.63E7	2.83E7	3.75E7	3.15E7	2362	06out23_Debora_A2_1_iog_2ul.raw	32	4	6	6	5	5	6	P02666|CASB_BOVIN			5 9 9 4 4 4 5	DKIHPFA	DB Search
IPTINTIAS	43.85	928.5229	9	77.8	9	-1.9934	0.24	-2.2	929.52094	1	26.7844	6.86E4	6.97E4			7.59E4		7852	06out23_Debora_A2_1_iog_2ul.raw	6	2	2	0	0	2	0	P02668|CASK_BOVIN			5 0 0 3 6 9 27 41 5	IPTINTIAS	DB Search
QQQTEDELQD	43.85	1232.5156	10	30.0	10	0.9016	0.35	-0.2	617.26019	2	11.0912	1.73E6	3.7E6	2.06E6	9.74E5	9.19E5	9.36E5	2809	06out23_Debora_A2_1_iog_2ul.raw	16	3	3	3	2	2	3	P02666|CASB_BOVIN			0 0 0 4 0 0 12 32 1 1	QQQTEDELQD	DB Search
SLPQNIPPL	43.85	977.5546	9	0.0	9	-2.5052	0.41	0.1	489.78082	2	31.7257	4.22E6	4.66E6	3.49E6	1.8E6	2.33E6	1.7E6	9483	06out23_Debora_A2_1_iog_2ul.raw	13	2	3	2	2	2	2	P02666|CASB_BOVIN			0 0 0 0 1 1 1 0 0	SLPQNIPPL	DB Search
YLKTVYQHQ	43.85	1178.6084	9	55.6	9	-2.6528	0.27	3.9	393.87521	3	5.6450	3.01E7	2.62E7	3.44E7	2.97E5	5.52E7	3.62E5	1350	06out23_Debora_A2_1_iog_2ul.raw	20	3	2	4	2	6	3	P02663|CASA2_BOVIN			0 0 1 1 2 10 3 3 3	YLKTVYQHQ	DB Search
QFYQKFPQYLQ	43.84	1488.7401	11	54.5	11	0.2391	0.48	-3.3	745.36914	2	29.9121			5.88E3		7.15E3		8845	06out23_Debora_A2_1_iog_2ul.raw	2	0	0	1	0	1	0	P02663|CASA2_BOVIN			1 1 1 3 7 12 2 2 4 0 0	QFYQKFPQYLQ	DB Search
QILQWQVL	43.84	1026.5862	8	62.5	8	-0.9094	0.46	4.9	514.29889	2	39.8190	9.31E5	5.13E5	6.05E5	1.72E6	4.95E5	4.27E5	11914	06out23_Debora_A2_1_iog_2ul.raw	11	2	2	2	2	2	1	P02668|CASK_BOVIN			0 0 0 2 8 8 29 5	QILQWQVL	DB Search
SKVLPVPQKAVPYPQR	43.84	1806.0515	16	43.8	16	1.8217	0.38	0.3	603.01996	3	20.1849	2.24E5	3.85E5	2.5E5		1.07E5	1.28E5	5603	06out23_Debora_A2_1_iog_2ul.raw	5	1	1	1	0	1	1	P02666|CASB_BOVIN			0 0 3 3 0 0 0 0 2 6 8 3 3 0 0 0	SKVLPVPQKAVPYPQR	DB Search
EEKNRLNFL	43.83	1161.6143	9	0.0	9	-3.2883	0.70	2.2	581.81116	2	22.8798	4.11E7	4.8E7	4.14E7	3.23E7	3.85E7	3.6E7	6748	06out23_Debora_A2_1_iog_2ul.raw	18	2	3	2	5	2	4	P02663|CASA2_BOVIN			0 0 1 1 0 0 0 0 0	EEKNRLNFL	DB Search
AVPITPTL	43.82	810.4851	8	50.0	8	-4.6670	0.46	0.6	406.24692	2	28.0730	9.09E5	2.2E6	8.97E5		1.59E6	1.27E6	8240	06out23_Debora_A2_1_iog_2ul.raw	8	1	2	1	0	2	2	P02663|CASA2_BOVIN			0 0 1 1 34 5 4 5	AVPITPTL	DB Search
VMFPPQS	43.82	804.3840	7	42.9	7	-2.9046	0.72	-0.4	805.38470	1	23.6634	3.76E6	5.88E6	4.82E6	5.14E5	1.44E6	9.02E5	6556	06out23_Debora_A2_1_iog_2ul.raw	27	3	6	6	2	5	5	P02666|CASB_BOVIN			0 0 53 6 0 0 5	VMFPPQS	DB Search
LQPEVMGVS	43.81	958.4794	9	44.4	9	-3.0206	0.25	1.8	959.48090	1	24.2486	1.22E6	1.65E5	1.21E5	5.73E4	9.01E5	5.06E4	6944	06out23_Debora_A2_1_iog_2ul.raw	8	2	1	1	1	2	1	P02666|CASB_BOVIN			0 0 0 0 0 6 8 8 5	LQPEVMGVS	DB Search
NLLRFF	43.81	808.4595	6	66.7	6	-0.5389	0.88	3.7	405.23541	2	36.5437	4.93E6	5.05E6	3.93E6	6.2E6	3.08E6	2.9E6	10766	06out23_Debora_A2_1_iog_2ul.raw	19	5	5	4	2	1	2	P02662|CASA1_BOVIN			1 1 11 3 2 4	NLLRFF	DB Search
ENLHLPLPLLQ	43.81	1285.7394	11	63.6	11	0.3162	0.65	2.3	643.87347	2	40.8854	9.12E3	5.38E3	4.63E3	8.17E3	7.47E2	1.32E3	12232	06out23_Debora_A2_1_iog_2ul.raw	6	1	1	1	1	1	1	P02666|CASB_BOVIN			0 0 0 0 9 6 6 2 2 26 5	ENLHLPLPLLQ	DB Search
EQQQTEDELQD	43.81	1361.5582	11	36.4	11	-4.2687	0.31	0.7	681.78162	2	7.0652	2.81E4	2.29E4	3.34E4	4.6E3			1902	06out23_Debora_A2_1_iog_2ul.raw	6	2	1	2	1	0	0	P02666|CASB_BOVIN			0 0 0 4 12 27 0 0 9 0 0	EQQQTEDELQD	DB Search
HPHLSFM	43.81	867.4061	7	71.4	7	-0.4385	0.47	1.3	434.70755	2	20.1820	1.76E5	2.68E5	1.54E5		6.18E4		5664	06out23_Debora_A2_1_iog_2ul.raw	5	1	2	1	0	1	0	P02668|CASK_BOVIN			3 3 1 1 2 5 5	HPHLSFM	DB Search
SWMHQPHQPLPPTVMFPPQ	43.81	2254.0815	19	10.5	19	-0.8144	0.13	-1.7	752.36072	3	31.6745	4.25E5	3.07E5	1.45E5				9509	06out23_Debora_A2_1_iog_2ul.raw	4	1	1	2	0	0	0	P02666|CASB_BOVIN			0 0 0 0 0 0 0 0 0 0 0 0 1 0 0 3 2 0 0	SWMHQPHQPLPPTVMFPPQ	DB Search
AFLLYQEPV	43.80	1078.5698	9	55.6	9	-2.5053	0.04	-0.2	1079.56909	1	35.9904	4.51E5	3.26E5	3.55E5	8.06E5	7.22E5	1.96E4	10660	06out23_Debora_A2_3_iog_2ul.raw	13	2	4	2	2	2	1	P02666|CASB_BOVIN			0 0 2 2 1 1 17 2 2	AFLLYQEPV	DB Search
AMEDIKQME	43.80	1093.4784	9	77.8	9	-0.1317	0.78	0.0	547.74249	2	18.2987			5.85E6	2.68E6	3.47E6	2.39E6	5018	06out23_Debora_A2_3_iog_2ul.raw	9	0	0	2	2	3	2	P02662|CASA1_BOVIN			0 0 48 22 33 5 5 44 5	AMEDIKQME	DB Search
APFPEVFG	43.80	862.4225	8	50.0	8	-1.8094	0.58	0.7	863.42407	1	34.8315			3.17E3		8.44E3		10348	06out23_Debora_A2_3_iog_2ul.raw	3	0	0	1	0	2	0	P02662|CASA1_BOVIN			0 0 20 1 1 6 38 5	APFPEVFG	DB Search
AQQKEPMIGVNQELAY	43.80	1817.8982	16	68.8	16	-0.0916	0.40	-0.1	909.94965	2	28.4980	6.53E4	2.99E5	2.11E5		1.24E5	8.39E4	8333	06out23_Debora_A2_3_iog_2ul.raw	8	1	2	2	0	2	1	P02662|CASA1_BOVIN			0 0 5 8 15 5 5 25 9 9 11 9 9 1 0 0	AQQKEPMIGVNQELAY	DB Search
AVRSPAQIL	43.80	953.5658	9	77.8	9	-2.6377	0.52	-0.4	954.56580	1	21.5675	4.4E8	4.18E8	4.46E8	4.32E8	5.01E8	4.57E8	6316	06out23_Debora_A2_3_iog_2ul.raw	34	5	5	8	5	7	4	P02668|CASK_BOVIN			2 2 8 9 1 1 7 22 5	AVRSPAQIL	DB Search
AVRSPAQILQ	43.80	1081.6244	10	60.0	10	-0.0184	0.78	1.7	541.81647	2	21.2992	1.41E8	1.56E8	1.42E8	1.09E8	1.2E8	1.18E8	6080	06out23_Debora_A2_3_iog_2ul.raw	24	5	6	4	3	2	4	P02668|CASK_BOVIN			0 0 3 6 0 0 4 18 59 5	AVRSPAQILQ	DB Search
DKTEIPTINTIA	43.80	1314.7031	12	33.3	12	-0.3250	0.60	1.8	658.35522	2	29.1272	6.19E3	2.37E5	2.01E5	1.6E5	1.53E5	1.46E5	8552	06out23_Debora_A2_3_iog_2ul.raw	6	1	1	1	1	1	1	P02668|CASK_BOVIN			0 0 0 0 3 8 1 1 3 3 0 0	DKTEIPTINTIA	DB Search
DQAMEDIKQM	43.80	1207.5212	10	80.0	10	-3.1704	0.33	-0.7	604.76312	2	19.9368		9.59E4	2.46E5	1.64E5	4.76E4	1.36E5	5529	06out23_Debora_A2_3_iog_2ul.raw	9	0	1	3	3	1	1	P02662|CASA1_BOVIN			0 0 15 15 25 21 21 15 15 5	DQAMEDIKQM	DB Search
DVPSERYL	43.80	977.4818	8	0.0	8	-2.4002	0.62	1.2	489.74518	2	20.9631	2.57E7	2.72E7	2.63E7	3.51E5	5.24E5	2.12E7	5829	06out23_Debora_A2_3_iog_2ul.raw	12	4	2	2	1	1	2	P02662|CASA1_BOVIN			0 0 1 0 0 0 0 1	DVPSERYL	DB Search
ERYLGYLEQ	43.80	1169.5717	9	77.8	9	-1.5701	0.90	-0.2	585.78876	2	25.1202	6.34E6	5.89E6	5.14E6	8.49E3	3.98E6	3.05E4	7256	06out23_Debora_A2_3_iog_2ul.raw	10	2	2	2	1	1	2	P02662|CASA1_BOVIN			0 0 9 9 8 8 62 62 5	ERYLGYLEQ	DB Search
FALPQYLKT	43.80	1079.6016	9	77.8	9	-0.0751	0.65	0.5	540.80438	2	31.7013	5.78E5	4.21E5	4.89E5	1.75E6	1.05E6	1.06E6	9391	06out23_Debora_A2_3_iog_2ul.raw	6	1	1	1	1	1	1	P02663|CASA2_BOVIN			2 2 36 1 1 5 6 7 5	FALPQYLKT	DB Search
GIHAQQKEPMIGVNQEL	43.80	1890.9622	17	35.3	17	0.5515	0.41	-73.9	946.41156	2	24.5379							7084	06out23_Debora_A2_3_iog_2ul.raw	0	0	0	0	0	0	0	P02662|CASA1_BOVIN			0 0 0 0 0 1 2 6 8 9 5 0 0 3 0 0 0	GIHAQQKEPMIGVNQEL	DB Search
GLPQEVLNENL	43.80	1224.6350	11	45.5	11	-1.1512	0.53	-2.2	613.31897	2	33.5616		1.47E5	2.27E5				9958	06out23_Debora_A2_3_iog_2ul.raw	2	0	1	1	0	0	0	P02662|CASA1_BOVIN			0 0 0 0 8 11 65 4 4 1 1	GLPQEVLNENL	DB Search
IQPKTKVIPYVRYL	43.80	1717.0291	14	42.9	14	0.0682	0.72	1.8	859.51709	2	27.1111	4.35E6	3.56E6	2.72E6	2.11E6	1.31E6	3.16E6	7923	06out23_Debora_A2_3_iog_2ul.raw	9	2	1	1	1	1	3	P02663|CASA2_BOVIN			0 0 1 1 16 18 19 19 2 0 2 0 0 0	IQPKTKVIPYVRYL	DB Search
KVNELSKDIGSE	43.80	1317.6776	12	100.0	12	-0.2953	0.69	-0.1	659.84119	2	12.9216			4.18E3				3371	06out23_Debora_A2_3_iog_2ul.raw	1	0	0	1	0	0	0	P02662|CASA1_BOVIN			5 16 7 7 17 16 7 15 15 8 2 2	KVNELSKDIGSE	DB Search
LNENLLRF	43.80	1017.5607	8	100.0	8	-0.5398	0.83	1.3	509.78458	2	31.8962			9.46E4	1.07E5	1.19E5		9437	06out23_Debora_A2_3_iog_2ul.raw	3	0	0	1	1	1	0	P02662|CASA1_BOVIN			5 8 38 16 16 36 15 5	LNENLLRF	DB Search
LSLSQSKVLPVPQKAVPYPQR	43.80	2334.3423	21	66.7	21	-0.2318	0.74	1.0	779.11652	3	26.7788	2.67E5	1.39E4	8.06E3		2.07E4	1.29E4	7836	06out23_Debora_A2_3_iog_2ul.raw	6	2	1	1	0	1	1	P02666|CASB_BOVIN			0 0 0 2 2 2 4 7 15 6 6 6 6 26 70 74 6 1 0 0 0	LSLSQSKVLPVPQKAVPYPQR	DB Search
LSRYPSYGLNYY	43.80	1494.7144	12	75.0	12	0.1158	0.50	-0.7	748.35846	2	28.4014			3.66E4			1.97E4	8314	06out23_Debora_A2_3_iog_2ul.raw	2	0	0	1	0	0	1	P02668|CASK_BOVIN			0 0 1 7 14 12 12 6 6 23 2 2	LSRYPSYGLNYY	DB Search
LTEEEKNRLNFL	43.80	1504.7886	12	66.7	12	-0.7382	0.53	1.4	753.39709	2	26.3937			2.7E6	3.81E6	4.35E5		7646	06out23_Debora_A2_3_iog_2ul.raw	4	0	0	2	1	1	0	P02663|CASA2_BOVIN			1 1 4 8 17 25 14 6 13 5 0 0	LTEEEKNRLNFL	DB Search
LYQEPVLGPVRGPFP	43.80	1667.9034	15	53.3	15	-0.7836	0.70	0.3	834.95319	2	34.8315	1.91E5	1.14E5	1.28E5	1.25E5	3.21E4	3.79E3	10307	06out23_Debora_A2_3_iog_2ul.raw	9	1	1	1	3	2	1	P02666|CASB_BOVIN			0 0 2 18 3 3 24 39 1 1 17 6 0 0 0	LYQEPVLGPVRGPFP	DB Search
MKPWIQPKT	43.80	1127.6161	9	33.3	9	-0.0428	0.86	-0.8	564.81079	2	17.7434	5.06E7	6.5E7	5.8E7	2E7	6.58E7	5.2E7	4806	06out23_Debora_A2_3_iog_2ul.raw	17	4	2	3	2	3	3	P02663|CASA2_BOVIN			1 1 2 2 1 2 0 0 1	MKPWIQPKT	DB Search
NELSKDIGSE	43.80	1090.5142	10	70.0	10	-0.3265	0.85	-0.2	546.26031	2	14.7673			2.06E5	1.46E5		1.62E5	3923	06out23_Debora_A2_3_iog_2ul.raw	3	0	0	1	1	0	1	P02662|CASA1_BOVIN			0 0 79 20 4 2 2 4 0 5	NELSKDIGSE	DB Search
NLHLPLPLLQS	43.80	1243.7289	11	27.3	11	0.7227	0.57	2.5	622.86871	2	40.5713	5.72E5	3.65E5	3.2E5				12106	06out23_Debora_A2_3_iog_2ul.raw	6	3	1	2	0	0	0	P02666|CASB_BOVIN			0 0 2 2 1 1 1 1 17 0 0	NLHLPLPLLQS	DB Search
NYYQQKPVALIN	43.80	1449.7616	12	66.7	12	-0.3863	0.44	-0.3	725.88257	2	24.1530		2.55E6	2.15E6		1.21E6	1.15E6	6962	06out23_Debora_A2_3_iog_2ul.raw	4	0	1	1	0	1	1	P02668|CASK_BOVIN			0 0 8 9 9 15 0 0 16 19 2 2	NYYQQKPVALIN	DB Search
NYYQQKPVALINN	43.80	1563.8046	13	53.8	13	-0.6279	0.32	-1.0	782.90308	2	23.4506		1.97E5	1.96E5	7.87E4	1.07E5	9.1E4	6708	06out23_Debora_A2_3_iog_2ul.raw	5	0	1	1	1	1	1	P02668|CASK_BOVIN			0 0 11 12 12 25 1 1 33 33 90 0 0	NYYQQKPVALINN	DB Search
QFYQKFPQYL	43.80	1360.6815	10	40.0	10	-0.0064	0.55	0.8	681.34363	2	32.1590		2.93E4	2.56E4	3.41E4		1.06E4	9522	06out23_Debora_A2_3_iog_2ul.raw	4	0	1	1	1	0	1	P02663|CASA2_BOVIN			0 0 3 3 8 8 1 1 0 0	QFYQKFPQYL	DB Search
RDMPIQAFLL	43.80	1202.6482	10	50.0	10	-0.0121	0.68	45.5	602.35431	2	40.2668	1.08E7	8.67E6	8.42E6	9.08E6	3.1E6	2.66E6	11946	06out23_Debora_A2_3_iog_2ul.raw	20	3	5	5	2	1	4	P02666|CASB_BOVIN			0 0 0 0 0 2 5 5 2 2	RDMPIQAFLL	DB Search
RNAVPITPTLNRE	43.80	1479.8158	13	53.8	13	-0.5257	0.74	-0.2	740.90961	2	18.7685			8.69E4			3.89E4	5236	06out23_Debora_A2_3_iog_2ul.raw	2	0	0	1	0	0	1	P02663|CASA2_BOVIN			5 6 4 4 0 0 9 1 1 2 4 0 0	RNAVPITPTLNRE	DB Search
SDIPNPIGSENSEKTTMP	43.80	1915.8833	18	11.1	18	-0.3890	0.29	-1.2	958.94086	2	26.6539		2.44E5	1.93E5			1.33E5	7697	06out23_Debora_A2_3_iog_2ul.raw	3	0	1	1	0	0	1	P02662|CASA1_BOVIN			0 0 0 0 0 0 0 2 1 1 0 0 0 2 1 1 1 1	SDIPNPIGSENSEKTTMP	DB Search
SEEIVPNSVEQK	43.80	1357.6725	12	66.7	12	-1.0414	0.51	1.3	679.83948	2	16.8424	2.74E4	3.49E4	1.74E4			2.89E4	4572	06out23_Debora_A2_3_iog_2ul.raw	4	1	1	1	0	0	1	P02662|CASA1_BOVIN			0 0 2 6 26 1 1 2 2 2 2 3	SEEIVPNSVEQK	DB Search
SGEPTSTPTTE	43.80	1105.4775	11	45.5	11	-1.2341	0.42	2.6	1106.47961	1	5.6470				2.6E4			1343	06out23_Debora_A2_3_iog_2ul.raw	1	0	0	0	1	0	0	P02668|CASK_BOVIN			1 1 7 1 1 5 19 1 1 8 5	SGEPTSTPTTE	DB Search
SKDIGSESTEDQAME	43.80	1625.6726	15	60.0	15	0.0101	0.32	12.8	813.84808	2	12.4457		1.07E4		1.14E4		6.46E3	3221	06out23_Debora_A2_3_iog_2ul.raw	3	0	1	0	1	0	1	P02662|CASA1_BOVIN			0 0 1 1 2 2 3 14 3 3 4 2 2 0 0	SKDIGSESTEDQAME	DB Search
SPPEINTVQ	43.80	983.4924	9	100.0	9	-1.6434	0.22	-54.8	984.43860	1	16.3746	2.57E8	1.78E8	2.58E8	1.72E8	1.9E8	1.8E8	4437	06out23_Debora_A2_3_iog_2ul.raw	45	8	4	15	4	8	6	P02668|CASK_BOVIN			4 4 8 2 2 7 7 12 5	SPPEINTVQ	DB Search
STPTTEAVE	43.80	933.4291	9	55.6	9	-3.3730	0.69	0.4	467.71863	2	6.3576	2.33E7	1.6E7	2.28E7	1.54E7	1.87E7	1.56E7	1653	06out23_Debora_A2_3_iog_2ul.raw	23	2	1	3	8	4	5	P02668|CASK_BOVIN			0 0 1 1 7 16 14 14 5	STPTTEAVE	DB Search
VAPFPEVFG	43.80	961.4909	9	33.3	9	-1.3702	0.29	2.8	962.49390	1	37.5736	1.13E3	1.97E6	1.82E6	2.02E6	1.87E6	1.52E6	11123	06out23_Debora_A2_3_iog_2ul.raw	11	1	1	2	3	2	2	P02662|CASA1_BOVIN			1 1 1 1 0 0 2 21 5	VAPFPEVFG	DB Search
VFTKKTKLTEEEKNRLN	43.80	2077.1531	17	47.1	17	-0.9871	0.67	2.6	693.38843	3	5.4695							1264	06out23_Debora_A2_3_iog_2ul.raw	0	0	0	0	0	0	0	P02663|CASA2_BOVIN			0 0 3 1 1 1 1 3 4 5 9 15 15 2 0 0 0	VFTKKTKLTEEEKNRLN	DB Search
VIESPPEINT	43.80	1097.5604	10	70.0	10	-0.9212	0.64	-2.0	1098.55750	1	23.3301	1.5E5	1.46E5	1.27E5	6.92E4	7.64E4		6690	06out23_Debora_A2_3_iog_2ul.raw	6	1	1	2	1	1	0	P02668|CASK_BOVIN			0 0 7 47 4 0 2 11 26 5	VIESPPEINT	DB Search
VNELSKDIGSE	43.80	1189.5826	11	100.0	11	-0.2632	0.77	-1.5	595.79340	2	17.3298			8.24E4				4735	06out23_Debora_A2_3_iog_2ul.raw	1	0	0	1	0	0	0	P02662|CASA1_BOVIN			2 2 27 30 13 4 4 8 14 14 5	VNELSKDIGSE	DB Search
YIPIQYVLS	43.80	1094.6012	9	55.6	9	-0.7744	0.64	0.6	548.30420	2	38.2297	4.3E6	2.27E6	2.51E6	2.1E6	1.45E4	8.47E5	11316	06out23_Debora_A2_3_iog_2ul.raw	13	2	3	2	1	1	4	P02668|CASK_BOVIN			0 0 0 0 6 13 15 10 5	YIPIQYVLS	DB Search
YQQKPVALINN	43.80	1286.6982	11	63.6	11	-0.9657	0.56	0.8	644.35223	2	18.2987	1.58E5	2.79E5	1.89E5	4.16E4			5042	06out23_Debora_A2_3_iog_2ul.raw	4	1	1	1	1	0	0	P02668|CASK_BOVIN			0 0 9 9 0 0 12 17 49 3 3	YQQKPVALINN	DB Search
YQQKPVALINNQ	43.80	1414.7568	12	83.3	12	-0.3798	0.44	0.2	708.38068	2	18.5510		3.74E4	2.06E4				5128	06out23_Debora_A2_3_iog_2ul.raw	2	0	1	1	0	0	0	P02668|CASK_BOVIN			0 0 16 19 5 5 37 38 80 24 16 5	YQQKPVALINNQ	DB Search
AVPITPTLN	43.80	924.5280	9	33.3	9	-3.8319	0.30	0.6	925.52863	1	24.7089	1.2E5	1.32E5	7.23E5	3.02E5	7.56E4	3.78E5	7091	06out23_Debora_A2_1_iog_2ul.raw	9	1	1	2	2	1	2	P02663|CASA2_BOVIN			0 0 0 0 13 0 0 2 5	AVPITPTLN	DB Search
AVPYPQRDMPIQ	43.79	1413.7074	12	8.3	12	-0.1778	0.69	0.0	707.85583	2	23.7049		3.81E6	3.3E6	1.65E6	2.11E6	1.77E6	6753	06out23_Debora_A2_3_iog_2ul.raw	5	0	1	1	1	1	1	P02666|CASB_BOVIN			0 0 1 1 0 0 0 0 1 0 0 3	AVPYPQRDMPIQ	DB Search
DELQDKIH	43.79	996.4876	8	75.0	8	-4.6852	0.55	0.2	499.24756	2	6.5236	1.81E6	1.25E6	1.05E6	3.65E5	1.19E6	3.12E5	1696	06out23_Debora_A2_3_iog_2ul.raw	8	2	1	1	1	2	1	P02666|CASB_BOVIN			0 0 11 12 10 4 4 5	DELQDKIH	DB Search
EELNVPGEIVE	43.79	1226.6030	11	63.6	11	-1.9344	0.77	-0.7	614.30389	2	29.4352	8.63E4	5.66E4	5.7E4	5.05E3			8660	06out23_Debora_A2_3_iog_2ul.raw	4	1	1	1	1	0	0	P02666|CASB_BOVIN			0 0 2 2 3 1 0 3 3 6 5	EELNVPGEIVE	DB Search
IGVNQELAY	43.79	1005.5131	9	66.7	9	-1.6370	0.49	0.9	503.76062	2	26.0788	4.27E4	1.54E7	1.3E7	7.64E6	1.1E6	7.36E5	7578	06out23_Debora_A2_3_iog_2ul.raw	16	2	2	6	3	2	1	P02662|CASA1_BOVIN			0 0 0 2 2 5 5 29 5	IGVNQELAY	DB Search
LLYQEPVLGPVRG	43.79	1439.8136	13	53.8	13	-0.7475	0.68	117.4	720.99335	2	29.4242	8.92E3	1.09E4	6.99E3				8672	06out23_Debora_A2_3_iog_2ul.raw	3	1	1	1	0	0	0	P02666|CASB_BOVIN			0 0 4 13 28 8 8 28 15 0 0 0 0	LLYQEPVLGPVRG	DB Search
MEDIKQMEAE	43.79	1222.5210	10	100.0	10	-0.1954	0.73	-1.6	612.26233	2	18.9049		9.08E4	8.69E4				5217	06out23_Debora_A2_3_iog_2ul.raw	2	0	1	1	0	0	0	P02662|CASA1_BOVIN			5 8 16 16 2 2 13 30 49 5	MEDIKQMEAE	DB Search
RSPAQILQWQVL	43.79	1437.8092	12	41.7	12	0.0682	0.70	1.7	719.90790	2	38.6209			8.22E3				11445	06out23_Debora_A2_3_iog_2ul.raw	1	0	0	1	0	0	0	P02668|CASK_BOVIN			0 0 0 1 1 5 10 16 9 9 0 0	RSPAQILQWQVL	DB Search
YYQQKPVALINNQ	43.79	1577.8202	13	38.5	13	0.0234	0.44	-0.4	789.91132	2	21.2351			3.34E6	1.45E6	1.86E6		5912	06out23_Debora_A2_3_iog_2ul.raw	4	0	0	1	1	2	0	P02668|CASK_BOVIN			0 0 0 1 3 0 0 3 3 9 2 1 1	YYQQKPVALINNQ	DB Search
LEIVPNSAE	43.79	970.4971	9	44.4	9	-2.8548	0.72	1.1	971.49792	1	23.8575	5.14E3	9.76E4	7.61E4				6887	06out23_Debora_A2_1_iog_2ul.raw	5	1	2	2	0	0	0	P02662|CASA1_BOVIN			1 1 4 9 0 0 1 7 5	LEIVPNSAE	DB Search
FLKKISQRYQ	43.78	1309.7506	10	60.0	10	-2.0836	0.85	2.0	655.87915	2	5.6001	6.51E6		6.39E6		5.2E6	6.22E6	1299	06out23_Debora_A2_3_iog_2ul.raw	7	1	0	2	0	1	3	P02663|CASA2_BOVIN			0 0 13 38 47 7 5 1 0 2	FLKKISQRYQ	DB Search
LTLTDVEN	43.78	903.4549	8	75.0	8	-2.0621	0.42	0.3	904.45593	1	23.9031		1.13E5	8.31E4	3.04E4	1.97E4	3.74E4	6851	06out23_Debora_A2_3_iog_2ul.raw	9	0	2	2	2	1	2	P02666|CASB_BOVIN			1 1 18 4 9 19 70 5	LTLTDVEN	DB Search
VMFPPQSVL	43.78	1016.5365	9	55.6	9	-2.9596	0.52	2.7	509.27292	2	34.4589	5.27E7	6.96E7	4.63E7	2.15E7	1.69E7	9.05E6	11133	06out23_Debora_A2_1_iog_2ul.raw	51	11	7	10	3	11	9	P02666|CASB_BOVIN			0 0 12 17 1 1 12 12 5	VMFPPQSVL	DB Search
APFPEVF	43.78	805.4010	7	71.4	7	-2.8611	0.56	-2.5	806.40045	1	35.6712	7.29E3	8.67E4	6.6E4	7.19E3	3.87E4	2.23E4	10563	06out23_Debora_A2_3_iog_2ul.raw	11	1	3	3	2	1	1	P02662|CASA1_BOVIN			4 4 41 1 1 13 5	APFPEVF	DB Search
NFLKKISQRY	43.78	1295.7350	10	60.0	10	0.0590	0.60	-2.6	648.86835	2	18.9216	1.83E6	1.19E6		3.29E6	2.53E6	3.42E6	5259	06out23_Debora_A2_3_iog_2ul.raw	6	1	1	0	1	1	2	P02663|CASA2_BOVIN			0 0 9 37 38 33 4 2 0 0	NFLKKISQRY	DB Search
QKPVALIN	43.78	881.5334	8	50.0	8	-4.0765	0.56	1.2	441.77130	2	14.2174	7.2E7	7.67E7	7.45E7	3.83E7	4.26E7	4.11E7	3702	06out23_Debora_A2_3_iog_2ul.raw	15	4	4	2	1	2	2	P02668|CASK_BOVIN			0 0 0 0 2 2 10 5	QKPVALIN	DB Search
SPPEINT	43.78	756.3654	7	71.4	7	-0.4400	0.50	-0.2	757.36700	1	12.8606	8.35E5	8.69E5	7.78E5	3.9E5	3.24E5	2.65E5	3418	06out23_Debora_A2_3_iog_2ul.raw	6	1	1	1	1	1	1	P02668|CASK_BOVIN			5 11 1 1 20 61 5	SPPEINT	DB Search
KRNAVPITPTLNRE	43.77	1607.9108	14	50.0	14	-1.4887	0.46	1.4	536.97412	3	15.2203	1.19E5			5.98E4			4059	06out23_Debora_A2_1_iog_2ul.raw	2	1	0	0	1	0	0	P02663|CASA2_BOVIN			0 0 0 0 28 15 12 20 8 8 6 1 0 0	KRNAVPITPTLNRE	DB Search
QDKTEIPTIN	43.77	1157.5928	10	50.0	10	-0.7832	0.81	-1.8	579.79816	2	19.5427	1.22E7	1.07E7	1.04E7	5.97E6	7.02E6	6.13E6	5461	06out23_Debora_A2_1_iog_2ul.raw	9	1	2	2	1	2	1	P02668|CASK_BOVIN			0 0 0 1 1 3 2 2 11 5	QDKTEIPTIN	DB Search
SRYPSYGL	43.77	941.4607	8	75.0	8	-1.3376	0.72	1.7	471.73477	2	20.8223	1.2E7	1.22E7	1.19E7		7.7E6	6.64E6	5781	06out23_Debora_A2_1_iog_2ul.raw	9	2	2	2	0	1	2	P02668|CASK_BOVIN			0 0 20 4 4 29 47 5	SRYPSYGL	DB Search
AVPITPTLNREQL	43.77	1450.8143	13	7.7	13	-1.3699	0.78	0.4	726.40948	2	27.6041		1.43E5	1.46E5	1.65E5	1.89E5	1.26E5	8084	06out23_Debora_A2_3_iog_2ul.raw	5	0	1	1	1	1	1	P02663|CASA2_BOVIN			0 0 0 0 5 0 0 0 0 0 1 0 0	AVPITPTLNREQL	DB Search
PFPEVFGK	43.77	919.4803	8	75.0	8	2.1057	0.62	0.7	920.48157	1	31.4389	4.32E5	5.17E5	2.47E4	1.57E4	6.92E5	6.89E5	9329	06out23_Debora_A2_3_iog_2ul.raw	11	2	2	1	1	3	2	P02662|CASA1_BOVIN			5 8 0 0 5 16 14 5	PFPEVFGK	DB Search
SLSQSKVLPVP	43.77	1153.6707	11	9.1	11	-2.5598	0.57	-0.6	577.83807	2	25.3034	4.86E5	6.14E5	4.85E5		1.62E5	1.25E5	7492	06out23_Debora_A2_3_iog_2ul.raw	5	1	1	1	0	1	1	P02666|CASB_BOVIN			0 0 0 0 0 0 1 1 1 1 5	SLSQSKVLPVP	DB Search
TVYQHQKAMKPWIQPK	43.77	1982.0560	16	50.0	16	2.2798	0.55	-0.5	661.68750	3	14.9764			2.13E5				3967	06out23_Debora_A2_3_iog_2ul.raw	1	0	0	1	0	0	0	P02663|CASA2_BOVIN			0 0 2 2 0 0 4 3 4 7 4 3 0 0 0 0	TVYQHQKAMKPWIQPK	DB Search
VIESPPEINTVQ	43.77	1324.6874	12	58.3	12	-2.0403	0.52	1.4	1325.68689	1	24.9892	8.8E6	6.97E4	5.38E4	4.54E6	3.01E4	2.07E4	7180	06out23_Debora_A2_3_iog_2ul.raw	9	2	1	2	2	1	1	P02668|CASK_BOVIN			0 0 13 44 0 0 0 8 9 9 16 5	VIESPPEINTVQ	DB Search
APSFSDIPNPIGSE	43.76	1429.6725	14	57.1	14	-0.0239	0.46	-0.2	715.83704	2	34.1261		1.8E6	2.1E6	4.76E6	9.76E3	1.65E6	10345	06out23_Debora_A2_2_iog_2ul.raw	9	0	2	1	3	1	2	P02662|CASA1_BOVIN			0 0 0 0 4 5 1 1 2 3 3 14 7 5	APSFSDIPNPIGSE	DB Search
AQQKEPMIGVNQ	43.76	1341.6710	12	83.3	12	-1.2588	0.41	1.0	671.83752	2	15.5658		2.5E5		1.83E5	2.07E5	1.59E5	4199	06out23_Debora_A2_2_iog_2ul.raw	4	0	1	0	1	1	1	P02662|CASA1_BOVIN			0 0 15 16 23 9 9 23 7 7 19 5	AQQKEPMIGVNQ	DB Search
AVPYPQRDMPIQAF	43.76	1631.8130	14	0.0	14	-0.3957	0.49	-0.2	816.90631	2	32.1973		3.17E5	2.59E5	1.35E5	8.25E4	5.94E4	9608	06out23_Debora_A2_2_iog_2ul.raw	5	0	1	1	1	1	1	P02666|CASB_BOVIN			0 0 1 1 0 0 0 0 1 0 0 0 0 0	AVPYPQRDMPIQAF	DB Search
AVRSPAQILQWQVLSN	43.76	1808.9897	16	50.0	16	0.8934	0.48	-0.7	905.49347	2	37.9727	1.2E5	2.12E4	1.71E4	4.64E5	8.87E3	4.07E4	11293	06out23_Debora_A2_2_iog_2ul.raw	9	2	1	1	2	1	2	P02668|CASK_BOVIN			0 0 0 13 0 0 2 2 43 42 42 61 61 0 0 0	AVRSPAQILQWQVLSN	DB Search
DELQDKIHPFAQTQS	43.76	1755.8428	15	40.0	15	-1.5790	0.30	0.7	878.92145	2	22.5791		5.81E4		3.86E5	2.97E5	2.73E6	6524	06out23_Debora_A2_2_iog_2ul.raw	6	0	1	0	1	2	2	P02666|CASB_BOVIN			0 0 0 1 6 6 25 25 1 1 7 6 1 0 0	DELQDKIHPFAQTQS	DB Search
DQAMEDIKQME	43.76	1336.5638	11	81.8	11	0.7138	0.34	-0.1	669.28320	2	24.7784	9.56E4	4.76E4			1.03E5	4.73E4	7232	06out23_Debora_A2_2_iog_2ul.raw	7	2	1	0	0	2	2	P02662|CASA1_BOVIN			0 0 31 31 37 17 17 14 14 47 5	DQAMEDIKQME	DB Search
DVPSERYLGYL	43.76	1310.6506	11	18.2	11	-0.4964	0.46	-1.3	656.32587	2	33.3673		3.23E5	3.84E5	4.53E5	2.34E5	1.76E5	10035	06out23_Debora_A2_2_iog_2ul.raw	5	0	1	1	1	1	1	P02662|CASA1_BOVIN			0 0 1 0 0 0 1 2 4 0 0	DVPSERYLGYL	DB Search
DVPSERYLGYLEQ	43.76	1567.7518	13	69.2	13	0.3624	0.48	-3.6	784.87335	2	32.2246	7.51E5			2.34E4			9669	06out23_Debora_A2_2_iog_2ul.raw	2	1	0	0	1	0	0	P02662|CASA1_BOVIN			0 0 2 1 1 3 3 10 11 11 17 13 5	DVPSERYLGYLEQ	DB Search
ELSKDIGSESTED	43.76	1408.6205	13	69.2	13	-0.4689	0.50	-0.7	705.31073	2	13.3667		2.95E4		1.17E4	1.35E4	1.45E4	3521	06out23_Debora_A2_2_iog_2ul.raw	4	0	1	0	1	1	1	P02662|CASA1_BOVIN			0 0 5 5 8 31 22 17 17 13 13 0 0	ELSKDIGSESTED	DB Search
GLPQEVLNENLL	43.76	1337.7190	12	66.7	12	-0.3203	0.39	-1.9	669.85956	2	39.0595	1.15E5	5.35E4					11694	06out23_Debora_A2_2_iog_2ul.raw	2	1	1	0	0	0	0	P02662|CASA1_BOVIN			0 0 0 0 7 11 64 10 8 6 6 5	GLPQEVLNENLL	DB Search
INNQFLPYPYYAKPAA	43.76	1868.9460	16	31.2	16	-0.6385	0.60	1.9	935.47375	2	32.3976		1.72E4			2.65E3		9739	06out23_Debora_A2_2_iog_2ul.raw	2	0	1	0	0	1	0	P02668|CASK_BOVIN			0 0 0 0 5 5 1 1 1 1 2 2 3 0 0 0	INNQFLPYPYYAKPAA	DB Search
LNVPGEIVESL	43.76	1168.6339	11	63.6	11	-0.2117	0.76	3.8	585.32123	2	39.3609	2.73E5	1.16E5	1.77E5	6.42E5	9.27E4	1.49E5	11805	06out23_Debora_A2_2_iog_2ul.raw	12	3	2	2	1	2	2	P02666|CASB_BOVIN			0 0 13 2 0 0 28 13 9 3 3	LNVPGEIVESL	DB Search
NFLKKISQRYQ	43.76	1423.7936	11	63.6	11	1.3173	0.72	-0.4	712.89746	2	19.2127	3.98E5	2.81E5	1.13E6		1.57E6	1.43E6	5410	06out23_Debora_A2_2_iog_2ul.raw	8	1	2	1	0	2	2	P02663|CASA2_BOVIN			0 0 4 16 44 36 6 4 3 1 1	NFLKKISQRYQ	DB Search
QHQKAMKPWIQPK	43.76	1618.8766	13	23.1	13	-2.0411	0.43	2.0	810.43994	2	5.5685	1.08E7			5.28E4			1321	06out23_Debora_A2_2_iog_2ul.raw	2	1	0	0	1	0	0	P02663|CASA2_BOVIN			0 0 0 2 1 1 3 1 0 1 2 0 0	QHQKAMKPWIQPK	DB Search
QKFALPQYLKT	43.76	1335.7550	11	36.4	11	0.0857	0.76	-0.8	668.87830	2	28.0611		3.99E6			5.93E6		8349	06out23_Debora_A2_2_iog_2ul.raw	4	0	2	0	0	2	0	P02663|CASA2_BOVIN			0 0 2 2 3 4 1 0 0 0 0	QKFALPQYLKT	DB Search
RFFVAPFPEVFGKEKV	43.76	1896.0298	16	37.5	16	0.2119	0.70	-0.4	633.01129	3	36.5463		1.07E4	2.52E3	4.49E5	3.52E3		10947	06out23_Debora_A2_2_iog_2ul.raw	4	0	1	1	1	1	0	P02662|CASA1_BOVIN			0 0 0 0 8 1 1 7 7 15 16 5 1 1 0 0	RFFVAPFPEVFGKEKV	DB Search
SQSKVLPVPQK	43.76	1209.7081	11	18.2	11	-7.7214	0.72	1.6	605.85687	2	5.9565	5.09E6	1.52E6	1.24E6	5.47E6	7.93E6	6.15E6	1527	06out23_Debora_A2_2_iog_2ul.raw	9	1	1	1	2	2	2	P02666|CASB_BOVIN			0 0 0 0 3 3 1 1 0 0 1	SQSKVLPVPQK	DB Search
SRYPSYGLNY	43.76	1218.5669	10	80.0	10	0.4953	0.60	0.5	610.28558	2	24.6534	5.46E5	5.88E5	5.04E5	1.8E5	1.89E5		7168	06out23_Debora_A2_2_iog_2ul.raw	5	1	1	1	1	1	0	P02668|CASK_BOVIN			0 0 20 3 3 17 8 8 32 5	SRYPSYGLNY	DB Search
TEEEKNRLNFL	43.76	1391.7045	11	63.6	11	-0.4765	0.52	-0.1	696.85321	2	24.7784		5.49E4		6.68E4	8.56E4	6.94E4	7206	06out23_Debora_A2_2_iog_2ul.raw	4	0	1	0	1	1	1	P02663|CASA2_BOVIN			0 0 11 27 29 12 6 22 14 0 0	TEEEKNRLNFL	DB Search
VFTKKTKLTEE	43.76	1322.7445	11	63.6	11	0.0254	0.72	-117.6	662.29590	2	5.4969		1.15E5					1264	06out23_Debora_A2_2_iog_2ul.raw	1	0	1	0	0	0	0	P02663|CASA2_BOVIN			0 0 13 13 24 9 7 11 14 1 1	VFTKKTKLTEE	DB Search
YKVPQLEIVPN	43.76	1298.7234	11	45.5	11	-0.8283	0.40	-1.6	650.36212	2	30.5853		4.81E5			2.79E5		9169	06out23_Debora_A2_2_iog_2ul.raw	2	0	1	0	0	1	0	P02662|CASA1_BOVIN			0 0 10 1 1 2 3 3 12 0 0	YKVPQLEIVPN	DB Search
YQGPIVLNPWDQVKR	43.76	1811.9683	15	53.3	15	0.4510	0.79	0.2	906.98352	2	31.9004	4.32E5	3.12E5			8.97E4		9533	06out23_Debora_A2_2_iog_2ul.raw	4	1	2	0	0	1	0	P02663|CASA2_BOVIN			0 0 5 1 3 28 77 85 3 3 12 0 0 1 1	YQGPIVLNPWDQVKR	DB Search
YVLSRYPSYGLN	43.76	1430.7194	12	83.3	12	-0.1306	0.30	0.3	716.36084	2	27.4051		1.18E5		5.99E4			8091	06out23_Debora_A2_2_iog_2ul.raw	2	0	1	0	1	0	0	P02668|CASK_BOVIN			0 0 15 5 5 23 4 4 13 8 8 5	YVLSRYPSYGLN	DB Search
HLPLPLLQS	43.76	1016.6019	9	33.3	9	-3.1489	0.60	1.6	509.30505	2	33.0675	5.3E5	5.36E5	4.09E5	5.92E5	5.38E5	3.88E5	9876	06out23_Debora_A2_1_iog_2ul.raw	6	1	1	1	1	1	1	P02666|CASB_BOVIN			0 0 0 0 1 1 15 2 2	HLPLPLLQS	DB Search
RFFVAPFPE	43.76	1108.5706	9	33.3	9	-2.2635	0.80	1.8	555.28925	2	33.7869	8.37E6	8.45E6	6.28E6	5.33E6	3.62E6	3.2E6	10135	06out23_Debora_A2_1_iog_2ul.raw	16	3	2	2	2	5	2	P02662|CASA1_BOVIN			0 0 0 1 3 2 2 0 0	RFFVAPFPE	DB Search
SITRINK	43.76	830.4974	7	100.0	7	-11.2677	0.83	3.8	416.25433	2	0.8368	3.31E6	3.35E6	2.1E6	3.88E5	4.37E6	2.54E6	4	06out23_Debora_A2_1_iog_2ul.raw	29	6	5	2	3	6	7	P02666|CASB_BOVIN			5 7 5 3 7 13 5	SITRINK	DB Search
LNENLLRFF	43.76	1164.6292	9	77.8	9	0.1159	0.43	-40.1	583.29425	2	40.3251	8.53E3		4.22E3		2.56E3	4.79E3	12174	06out23_Debora_A2_3_iog_2ul.raw	6	2	0	2	0	1	1	P02662|CASA1_BOVIN			3 3 18 6 0 0 37 16 5	LNENLLRFF	DB Search
LQSWMH	43.76	800.3640	6	66.7	6	-3.1191	0.33	-0.9	401.18597	2	16.0856	1.32E6		1.46E6	2.81E4	2.35E4	1.06E6	4309	06out23_Debora_A2_3_iog_2ul.raw	5	1	0	1	1	1	1	P02666|CASB_BOVIN			4 4 3 1 1 2	LQSWMH	DB Search
PFPEVFG	43.76	791.3854	7	100.0	7	1.5514	0.51	2.0	792.38843	1	37.5768	4.06E3		5.03E3			2.84E3	11109	06out23_Debora_A2_3_iog_2ul.raw	3	1	0	1	0	0	1	P02662|CASA1_BOVIN			5 12 5 6 17 92 5	PFPEVFG	DB Search
LSRYPSYGLN	43.76	1168.5876	10	80.0	10	-1.5348	0.80	-0.6	585.29553	2	20.8714		1E6		5.86E5	5.15E5	5.17E5	5889	06out23_Debora_A2_2_iog_2ul.raw	4	0	1	0	1	1	1	P02668|CASK_BOVIN			1 1 4 8 3 3 10 17 17 5	LSRYPSYGLN	DB Search
PFPEVFGKE	43.76	1048.5229	9	77.8	9	1.5276	0.89	-31.0	525.24780	2	32.1340	2.34E4	3.86E4					9624	06out23_Debora_A2_2_iog_2ul.raw	3	1	2	0	0	0	0	P02662|CASA1_BOVIN			2 2 1 1 2 4 2 2 5	PFPEVFGKE	DB Search
QFLPYPYYAKPAAV	43.76	1626.8446	14	28.6	14	-0.7702	0.47	0.8	814.42297	2	33.1146	3.83E3	2.47E3			1.7E3		9943	06out23_Debora_A2_2_iog_2ul.raw	3	1	1	0	0	1	0	P02668|CASK_BOVIN			0 0 9 1 1 1 1 9 9 8 0 0 0 0	QFLPYPYYAKPAAV	DB Search
QYTDAPSFSDIPNPIGSENSE	43.76	2266.9866	21	19.0	21	-0.4647	0.39	-7.7	1134.48169	2	35.7323				4.98E4			10729	06out23_Debora_A2_2_iog_2ul.raw	2	0	0	0	2	0	0	P02662|CASA1_BOVIN			0 0 0 1 1 0 0 3 3 3 4 1 1 0 0 0 0 0 0 0 0	QYTDAPSFSDIPNPIGSENSE	DB Search
SLVYPFPG	43.76	878.4538	8	75.0	8	-3.5029	0.34	0.1	879.45331	1	33.5451		1.34E5	3.25E4	7.59E4	1.21E5	9.86E4	10092	06out23_Debora_A2_2_iog_2ul.raw	6	0	2	1	1	1	1	P02666|CASB_BOVIN			1 1 16 46 5 5 5 5	SLVYPFPG	DB Search
VLNENLLRFF	43.76	1263.6975	10	80.0	10	-1.6670	0.45	3.1	632.85236	2	42.4689		2.45E4	1.14E4	2.18E5	3.14E3	1.32E4	12673	06out23_Debora_A2_2_iog_2ul.raw	5	0	1	1	1	1	1	P02662|CASA1_BOVIN			0 0 3 3 5 6 36 36 14 5	VLNENLLRFF	DB Search
ELSKDIGSESTE	43.75	1293.5936	12	66.7	12	-0.8785	0.61	0.3	647.79852	2	12.7647	2.43E5	3.02E5				1.26E5	3284	06out23_Debora_A2_2_iog_2ul.raw	3	1	1	0	0	0	1	P02662|CASA1_BOVIN			0 0 3 0 1 5 5 4 6 5 5 5	ELSKDIGSESTE	DB Search
KTEIPTINTIAS	43.75	1286.7081	12	58.3	12	-0.1822	0.40	-0.2	644.35547	2	26.8611	3.08E5	2.75E5	2.18E5		1.51E5	1.17E5	7883	06out23_Debora_A2_2_iog_2ul.raw	5	1	1	1	0	1	1	P02668|CASK_BOVIN			0 0 0 2 2 2 10 3 3 13 1 1	KTEIPTINTIAS	DB Search
NVPGEIVESL	43.75	1055.5498	10	50.0	10	-2.6168	0.56	-1.2	528.77686	2	33.5801	5.74E6	3.64E6	3.57E6	5.51E6	4.19E6	2.8E6	10111	06out23_Debora_A2_2_iog_2ul.raw	17	4	4	3	2	2	2	P02666|CASB_BOVIN			0 0 1 1 1 51 72 56 20 5	NVPGEIVESL	DB Search
STVATLEDSPE	43.75	1147.5244	11	54.5	11	-1.0405	0.55	-1.8	574.76337	2	20.1009	1.61E5	1.51E5					5668	06out23_Debora_A2_2_iog_2ul.raw	2	1	1	0	0	0	0	P02668|CASK_BOVIN			0 0 1 13 27 0 0 19 19 5 5	STVATLEDSPE	DB Search
VATEEVKIT	43.75	988.5441	9	77.8	9	-2.7376	0.47	2.9	495.27631	2	15.1578		1.77E6		8.88E5	1.12E6	9.85E5	3967	06out23_Debora_A2_2_iog_2ul.raw	4	0	1	0	1	1	1	P02663|CASA2_BOVIN			1 1 3 2 2 4 6 7 5	VATEEVKIT	DB Search
VLNPWDQVKRN	43.75	1367.7310	11	18.2	11	-0.9050	0.66	0.1	684.86670	2	23.1627		4.96E4		1.84E4	4.31E4	3.32E4	6749	06out23_Debora_A2_2_iog_2ul.raw	4	0	1	0	1	1	1	P02663|CASA2_BOVIN			0 0 2 1 1 2 1 1 1 0 0	VLNPWDQVKRN	DB Search
ELSKDIGSE	43.75	976.4713	9	66.7	9	-3.3012	0.63	-0.1	489.23907	2	6.5879	1.01E6	1.03E6	8.83E5	9.66E5	1.01E6	3.29E5	1677	06out23_Debora_A2_1_iog_2ul.raw	8	1	1	1	2	2	1	P02662|CASA1_BOVIN			0 0 3 3 1 2 5 5 5	ELSKDIGSE	DB Search
SRYPSYGLNYY	43.75	1381.6302	11	27.3	11	-0.4078	0.29	0.0	691.81702	2	26.8488	8.79E6	1.15E4	6.25E6	7.43E6	5.9E6	5.31E6	7835	06out23_Debora_A2_1_iog_2ul.raw	36	8	4	9	4	5	6	P02668|CASK_BOVIN			0 0 2 1 1 3 0 0 5 0 0	SRYPSYGLNYY	DB Search
YQKFALPQ	43.75	993.5283	8	75.0	8	-2.6650	0.74	-0.2	497.76752	2	23.2850	8.05E5	6.24E5	7.21E5	1.2E6	1.77E6	1.29E6	6666	06out23_Debora_A2_1_iog_2ul.raw	6	1	1	1	1	1	1	P02663|CASA2_BOVIN			1 1 6 2 2 12 6 5	YQKFALPQ	DB Search
LNVPGEIVE	43.75	968.5178	9	55.6	9	-2.4134	0.74	1.4	485.26334	2	27.4667	1.33E8	1.22E8	5.41E7	1.07E8	1.35E8	1.1E8	8231	06out23_Debora_A2_3_iog_2ul.raw	44	11	5	8	3	10	7	P02666|CASB_BOVIN			0 0 11 3 0 0 11 11 5	LNVPGEIVE	DB Search
QDKTEIPTINTIA	43.75	1442.7616	13	30.8	13	-0.5765	0.64	-1.3	722.38190	2	28.2822	3.23E4	2.26E4	2.29E4	1.14E4	1.89E4	1.55E4	8291	06out23_Debora_A2_3_iog_2ul.raw	6	1	1	1	1	1	1	P02668|CASK_BOVIN			0 0 2 0 0 9 1 1 3 6 0 0 0	QDKTEIPTINTIA	DB Search
VPGEIVE	43.75	741.3909	7	57.1	7	-3.0436	0.67	-2.1	742.39117	1	16.8015	1.27E7	1.43E7	1.31E7	9.66E6	1.23E7	1.01E7	4701	06out23_Debora_A2_3_iog_2ul.raw	9	2	2	2	1	1	1	P02666|CASB_BOVIN			5 1 1 1 20 93 5	VPGEIVE	DB Search
GIHAQQKEPM	43.74	1137.5601	10	50.0	10	-0.0575	0.51	-0.3	569.78204	2	5.4257		2.26E4					1259	06out23_Debora_A2_2_iog_2ul.raw	1	0	1	0	0	0	0	P02662|CASA1_BOVIN			0 0 1 5 5 9 9 18 0 0	GIHAQQKEPM	DB Search
KYIPIQYVLSRYPSYGLN	43.74	2173.1572	18	33.3	18	0.6545	0.20	2.6	725.38843	3	37.1389	5.45E4	3.25E4		3.66E5			11172	06out23_Debora_A2_2_iog_2ul.raw	3	1	1	0	1	0	0	P02668|CASK_BOVIN			0 0 0 1 1 1 1 1 0 3 3 19 3 3 3 1 0 0	KYIPIQYVLSRYPSYGLN	DB Search
YLKTVYQHQKAMKPWIQPK	43.74	2386.2983	19	42.1	19	3.8596	0.51	-1.1	796.43207	3	20.1054	1.52E6	7.73E6	1.09E6	1.36E6	3.66E5		5676	06out23_Debora_A2_2_iog_2ul.raw	6	1	2	1	1	1	0	P02663|CASA2_BOVIN			0 0 1 1 3 3 4 2 1 2 3 3 4 0 0 0 0 0 0	YLKTVYQHQKAMKPWIQPK	DB Search
YQKFPQYLQ	43.74	1213.6132	9	100.0	9	-0.8035	0.85	-0.8	607.80792	2	25.0366		1.57E5		8.54E4		9.18E4	7304	06out23_Debora_A2_2_iog_2ul.raw	3	0	1	0	1	0	1	P02663|CASA2_BOVIN			2 2 45 45 5 5 15 18 5	YQKFPQYLQ	DB Search
QWQVLSN	43.74	873.4344	7	42.9	7	-2.1807	0.36	1.6	437.72183	2	25.1343	5.36E7	5.73E7	5.34E7	3.84E7	4.41E7	4.2E7	7250	06out23_Debora_A2_1_iog_2ul.raw	18	3	2	5	2	2	4	P02668|CASK_BOVIN			0 0 1 1 23 63 5	QWQVLSN	DB Search
RLNFLKK	43.74	917.5811	7	71.4	7	-5.4372	0.73	0.6	306.86542	3	5.8003	7.53E5			6.26E5			1406	06out23_Debora_A2_1_iog_2ul.raw	2	1	0	0	1	0	0	P02663|CASA2_BOVIN			1 1 36 53 33 12 5	RLNFLKK	DB Search
AVESTVATL	43.74	889.4756	9	55.6	9	-2.8308	0.49	-0.6	445.74084	2	22.4553		7.56E6	1.45E7	7.88E6	1.5E7	1.32E7	6586	06out23_Debora_A2_2_iog_2ul.raw	8	0	1	2	1	2	2	P02668|CASK_BOVIN			0 0 2 1 1 9 11 11 5	AVESTVATL	DB Search
QAMEDIKQME	43.74	1221.5370	10	80.0	10	0.2783	0.68	-1.9	611.76917	2	20.1054	1.07E5	8.67E4	9.76E4	7.36E4	1.28E5	1.27E5	5749	06out23_Debora_A2_2_iog_2ul.raw	9	2	1	1	1	2	2	P02662|CASA1_BOVIN			0 0 2 6 5 6 2 2 3 3	QAMEDIKQME	DB Search
RDMPIQA	43.74	829.4116	7	42.9	7	-2.2408	0.25	0.7	830.41345	1	12.9724	1.92E5	6.08E6	2.01E5	8.84E4	3.41E6	2.47E6	3344	06out23_Debora_A2_3_iog_2ul.raw	9	1	2	1	1	2	2	P02666|CASB_BOVIN			0 0 4 0 0 4 5	RDMPIQA	DB Search
AYFYPELFR	43.73	1204.5917	9	55.6	9	-0.6866	0.64	-0.6	603.29736	2	36.0978	4.66E4	2.52E4		5.89E4			10811	06out23_Debora_A2_2_iog_2ul.raw	3	1	1	0	1	0	0	P02662|CASA1_BOVIN			0 0 58 58 5 1 1 3 3	AYFYPELFR	DB Search
YLKTVYQHQK	43.73	1306.7034	10	40.0	10	-0.0580	0.51	2.1	436.57208	3	5.4002		9.47E5		1.19E5			1251	06out23_Debora_A2_2_iog_2ul.raw	2	0	1	0	1	0	0	P02663|CASA2_BOVIN			0 0 1 1 2 9 9 3 0 0	YLKTVYQHQK	DB Search
YLKTVYQ	43.73	913.4909	7	71.4	7	-1.9070	0.48	-3.0	914.48840	1	13.2448	1.33E6	1.21E6		3.94E6	6.1E6	3.35E4	3478	06out23_Debora_A2_1_iog_2ul.raw	8	1	1	0	2	3	1	P02663|CASA2_BOVIN			0 0 5 5 13 67 5	YLKTVYQ	DB Search
DKTEIPTIN	43.73	1029.5342	9	33.3	9	-1.4772	0.79	0.4	515.77002	2	20.6738	5.77E5	4.61E7	3.99E7	2.41E7	2.76E7	3.02E7	5925	06out23_Debora_A2_2_iog_2ul.raw	16	1	4	2	4	3	2	P02668|CASK_BOVIN			0 0 0 0 2 1 1 2 5	DKTEIPTIN	DB Search
KFALPQYL	43.73	978.5538	8	75.0	8	-0.5723	0.63	0.1	490.27988	2	33.4929	4.54E6	4.25E6		6.96E6	5.15E6	4.22E6	10075	06out23_Debora_A2_2_iog_2ul.raw	9	1	3	0	1	3	1	P02663|CASA2_BOVIN			2 1 1 7 2 2 27 5	KFALPQYL	DB Search
GTQYTDAPS	43.73	938.3981	9	44.4	9	-1.9597	0.18	0.6	939.39917	1	5.8974							1434	06out23_Debora_A2_3_iog_2ul.raw	0	0	0	0	0	0	0	P02662|CASA1_BOVIN			0 0 1 1 1 2 6 3 3	GTQYTDAPS	DB Search
KAVPYPQ	43.73	801.4385	7	100.0	7	-4.9013	0.55	0.7	802.44049	1	5.7505	9.71E7	2.84E7	2.71E7	8.49E6	1.11E7	7.69E6	1346	06out23_Debora_A2_3_iog_2ul.raw	40	10	4	11	3	8	4	P02666|CASB_BOVIN			5 6 17 5 5 7 5	KAVPYPQ	DB Search
PEVFGKEK	43.72	932.4967	8	100.0	8	14.9442	0.40	-0.3	467.25186	2	26.9042	2.64E4		3.44E4				7868	06out23_Debora_A2_1_iog_2ul.raw	2	1	0	1	0	0	0	P02662|CASA1_BOVIN			5 10 34 14 3 2 8 5	PEVFGKEK	DB Search
AMKPWIQPK	43.72	1097.6056	9	22.2	9	-1.6245	0.87	-0.4	549.80493	2	16.0139	1.04E8	1.23E8	1.17E8	1.21E8	1.34E8	1.11E8	4263	06out23_Debora_A2_2_iog_2ul.raw	32	5	5	6	6	6	4	P02663|CASA2_BOVIN			0 0 5 1 1 1 4 0 0	AMKPWIQPK	DB Search
SLTLTDVEN	43.72	990.4869	9	77.8	9	-1.4043	0.73	1.4	496.24701	2	25.1629	2.15E6	9.6E6	8.48E6	4.67E6	6.09E6	4.76E6	7466	06out23_Debora_A2_2_iog_2ul.raw	14	3	2	3	2	2	2	P02666|CASB_BOVIN			0 0 7 8 49 41 31 31 5	SLTLTDVEN	DB Search
NQFLPYPY	43.72	1040.4967	8	50.0	8	-1.4633	0.45	0.2	521.25195	2	34.2476	1.06E5	1.81E6	1.56E6	1.69E6	1.22E6	2.5E4	10184	06out23_Debora_A2_3_iog_2ul.raw	10	1	2	4	1	1	1	P02668|CASK_BOVIN			0 0 5 7 9 9 1 1	NQFLPYPY	DB Search
RELEELN	43.72	901.4505	7	57.1	7	-2.2110	0.51	-0.3	451.72910	2	11.2362	2.55E7	2.76E7	2.5E7	1.84E7	2.49E7	1.96E7	2825	06out23_Debora_A2_3_iog_2ul.raw	17	2	3	3	2	5	2	P02666|CASB_BOVIN			0 0 1 2 6 14 5	RELEELN	DB Search
IQPKTKVIPY	43.72	1185.7122	10	10.0	10	-2.6380	0.43	-1.3	593.85797	2	16.0643	1.3E6		5.65E6	5.53E5	7.75E5	6.53E5	4312	06out23_Debora_A2_1_iog_2ul.raw	6	1	0	2	1	1	1	P02663|CASA2_BOVIN			0 0 1 1 0 0 1 5 0 0	IQPKTKVIPY	DB Search
YIPIQYVL	43.72	1007.5692	8	50.0	8	-2.4118	0.62	4.7	504.79028	2	40.2326	3.24E6	2.04E6	2.11E6	1.98E6	1.22E6		12056	06out23_Debora_A2_1_iog_2ul.raw	10	2	2	1	2	3	0	P02668|CASK_BOVIN			0 0 0 0 5 16 16 5	YIPIQYVL	DB Search
IASGEPTSTPTTEAVE	43.71	1588.7468	16	18.8	16	0.6009	0.29	-0.8	795.37299	2	18.9850		3.38E4	3.59E4		2.8E4	2.14E4	5353	06out23_Debora_A2_2_iog_2ul.raw	4	0	1	1	0	1	1	P02668|CASK_BOVIN			0 0 0 0 0 1 1 2 6 0 0 1 1 3 0 0	IASGEPTSTPTTEAVE	DB Search
KIAKYIPIQY	43.71	1235.7278	10	100.0	10	1.2842	0.61	0.5	618.86597	2	25.5327		3.17E4			9.69E3		7507	06out23_Debora_A2_2_iog_2ul.raw	2	0	1	0	0	1	0	P02668|CASK_BOVIN			5 11 4 4 7 16 4 4 4 4	KIAKYIPIQY	DB Search
FTKKTKLTE	43.71	1094.6335	9	44.4	9	0.5720	0.65	3.8	548.32214	2	5.4211							1243	06out23_Debora_A2_3_iog_2ul.raw	0	0	0	0	0	0	0	P02663|CASA2_BOVIN			0 0 9 3 3 1 2 0 0	FTKKTKLTE	DB Search
YIPIQY	43.71	795.4167	6	33.3	6	-3.0396	0.74	-0.9	796.41748	1	27.1255	2.26E5	6.87E4	1.86E5	3.1E4	1.12E5	2.38E4	7908	06out23_Debora_A2_3_iog_2ul.raw	9	2	1	2	1	2	1	P02668|CASK_BOVIN			0 0 0 1 2 5	YIPIQY	DB Search
AMKPWIQPKTKVIPYVRYL	43.71	2330.3337	19	42.1	19	2.7753	0.54	-0.2	583.58606	4	31.9872	1.29E6	7.13E5		2.06E6			9460	06out23_Debora_A2_1_iog_2ul.raw	5	2	2	0	1	0	0	P02663|CASA2_BOVIN			0 0 2 2 5 5 7 1 0 0 0 1 11 15 15 1 0 0 0	AMKPWIQPKTKVIPYVRYL	DB Search
TKLTEEEKN	43.71	1090.5507	9	77.8	9	-4.9218	0.76	2.5	546.27972	2	0.0556	1.65E4	2.9E4			2.68E5	1.52E5	182	06out23_Debora_A2_1_iog_2ul.raw	8	2	2	0	0	2	2	P02663|CASA2_BOVIN			0 0 16 7 4 2 2 3 3	TKLTEEEKN	DB Search
QYTDAPSFSDIPNPIGSE	43.70	1936.8690	18	33.3	18	0.5018	0.23	-1.6	969.43317	2	36.3631	1.17E3			3.15E4	9.86E2	2.19E3	10800	06out23_Debora_A2_3_iog_2ul.raw	4	1	0	0	1	1	1	P02662|CASA1_BOVIN			0 0 3 3 7 0 0 0 5 3 5 0 0 0 0 0 0 0	QYTDAPSFSDIPNPIGSE	DB Search
IPNPIGSEN	43.70	939.4661	9	77.8	9	-1.7818	0.65	-1.0	940.46411	1	20.8067		8.55E3		1.42E5		1.6E5	5895	06out23_Debora_A2_2_iog_2ul.raw	5	0	1	0	2	0	2	P02662|CASA1_BOVIN			5 17 17 4 6 6 0 0 5	IPNPIGSEN	DB Search
KTEIPTINTIA	43.70	1199.6761	11	27.3	11	-0.4060	0.51	0.3	600.84015	2	27.4495	4.21E5	4.01E5		2.17E5			8144	06out23_Debora_A2_2_iog_2ul.raw	3	1	1	0	1	0	0	P02668|CASK_BOVIN			0 0 0 0 1 1 2 2 2 0 0	KTEIPTINTIA	DB Search
RFFVAPFPEVFGK	43.70	1539.8237	13	38.5	13	0.0724	0.49	4.0	514.27936	3	38.7033		3.92E4	9.14E3				11617	06out23_Debora_A2_2_iog_2ul.raw	2	0	1	1	0	0	0	P02662|CASA1_BOVIN			0 0 0 3 18 2 2 2 1 0 0 0 1	RFFVAPFPEVFGK	DB Search
EIPTINTIA	43.68	970.5335	9	55.6	9	-1.3806	0.35	-1.5	971.53174	1	29.8707	4.27E6	8.38E5	3.51E6	2.65E5	2.12E5	2.4E6	8770	06out23_Debora_A2_1_iog_2ul.raw	12	2	1	2	1	1	5	P02668|CASK_BOVIN			0 0 0 0 2 3 3 17 5	EIPTINTIA	DB Search
KVLPVPQ	43.68	779.4905	7	71.4	7	-4.3437	0.66	2.1	390.75031	2	14.6008	4.29E7	5.69E7	5.49E7	1.43E7	2.17E7	1.64E7	3791	06out23_Debora_A2_1_iog_2ul.raw	22	5	4	5	2	2	4	P02666|CASB_BOVIN			1 1 5 2 2 4 4	KVLPVPQ	DB Search
MEAESIS	43.68	765.3215	7	57.1	7	-1.0910	0.14	1.9	766.32422	1	11.3920							2939	06out23_Debora_A2_1_iog_2ul.raw	0	0	0	0	0	0	0	P02662|CASA1_BOVIN			0 0 1 3 9 9 5	MEAESIS	DB Search
NIPPLTQ	43.68	781.4334	7	42.9	7	-3.9124	0.79	0.0	391.72113	2	19.8896	1.17E6	1.39E6	1.31E6	1.04E6	1.25E6	1.11E6	5598	06out23_Debora_A2_3_iog_2ul.raw	12	2	2	2	2	2	2	P02666|CASB_BOVIN			0 0 3 1 1 9 5	NIPPLTQ	DB Search
TDAPSFS	43.68	723.3075	7	42.9	7	-2.4148	0.54	0.8	724.31012	1	14.8302		5.17E4	4.21E4		4.61E4	3.36E4	3877	06out23_Debora_A2_3_iog_2ul.raw	4	0	1	1	0	1	1	P02662|CASA1_BOVIN			0 0 14 1 1 3 5	TDAPSFS	DB Search
VVPPFLQPE	43.68	1024.5593	9	22.2	9	-2.8245	0.70	0.1	513.28326	2	32.5992	8.56E6	6.7E5	7.35E6	5.54E6	7.17E6	2.2E5	9642	06out23_Debora_A2_3_iog_2ul.raw	18	6	3	3	2	3	1	P02666|CASB_BOVIN			0 0 1 1 1 6 43 0 0	VVPPFLQPE	DB Search
YLKTVY	43.68	785.4323	6	66.7	6	-3.1184	0.79	0.1	393.72061	2	14.2174	4.25E5	3.32E5	1.76E7	3.66E7		3.54E7	3635	06out23_Debora_A2_3_iog_2ul.raw	8	1	1	1	4	0	1	P02663|CASA2_BOVIN			5 15 1 1 2 5	YLKTVY	DB Search
APFPEVFGK	43.67	990.5175	9	77.8	9	-0.7768	0.76	-0.6	496.26208	2	29.1272	4.01E4		2.77E5	3.86E4	2.84E5	1.89E5	8522	06out23_Debora_A2_3_iog_2ul.raw	10	2	0	1	1	4	2	P02662|CASA1_BOVIN			2 2 50 6 4 4 3 0 0	APFPEVFGK	DB Search
MFPPQSVL	43.67	917.4681	8	75.0	8	-3.0646	0.21	0.6	459.73825	2	32.1539	6.46E5	1.57E6	8.96E5	8.41E4	1.83E5		9459	06out23_Debora_A2_3_iog_2ul.raw	7	1	2	2	1	1	0	P02666|CASB_BOVIN			5 4 2 1 1 2 2 5	MFPPQSVL	DB Search
GLPQEVLNE	43.66	997.5080	9	55.6	9	-0.6621	0.71	1.6	499.75760	2	27.1134	1.55E7	1.39E7	1.89E6	1.45E7	1.69E7	1.36E7	8121	06out23_Debora_A2_2_iog_2ul.raw	17	3	2	2	2	4	4	P02662|CASA1_BOVIN			0 0 0 0 11 18 90 5 5	GLPQEVLNE	DB Search
TVYQHQKAMKPWIQPKT	43.66	2083.1038	17	29.4	17	2.3917	0.28	-2.4	695.36847	3	15.5458	1.3E6		8.37E4	1.76E5	6.43E4		4127	06out23_Debora_A2_3_iog_2ul.raw	4	1	0	1	1	1	0	P02663|CASA2_BOVIN			0 0 0 0 1 4 3 3 3 5 0 0 1 1 0 0 0	TVYQHQKAMKPWIQPKT	DB Search
NVPGEIVE	43.65	855.4338	8	37.5	8	-3.8579	0.60	-1.4	428.72043	2	19.3489	3.33E7	3.62E7	3.48E7	1.96E7	2.7E7	2.07E7	5431	06out23_Debora_A2_3_iog_2ul.raw	14	2	2	2	2	4	2	P02666|CASB_BOVIN			0 0 1 0 0 16 24 5	NVPGEIVE	DB Search
TEDELQDKIHPF	43.65	1470.6991	12	0.0	12	-2.5465	0.17	-1.1	491.23621	3	24.4803	1.52E6	1.69E6	1.3E6		7.03E5	5.96E5	7047	06out23_Debora_A2_3_iog_2ul.raw	7	1	2	1	0	2	1	P02666|CASB_BOVIN			0 0 1 1 1 1 0 0 0 0 0 0	TEDELQDKIHPF	DB Search
LFRQFYQL	43.65	1113.5970	8	50.0	8	-0.2940	0.75	1.4	557.80231	2	32.2451	1.03E5						9575	06out23_Debora_A2_1_iog_2ul.raw	1	1	0	0	0	0	0	P02662|CASA1_BOVIN			1 1 2 1 1 14 6 5	LFRQFYQL	DB Search
YQKALNEIN	43.65	1091.5612	9	77.8	9	-3.2267	0.85	-0.2	546.78284	2	12.8239	1.26E5	1.73E5					3345	06out23_Debora_A2_2_iog_2ul.raw	2	1	1	0	0	0	0	P02663|CASA2_BOVIN			1 1 7 4 4 11 11 33 5	YQKALNEIN	DB Search
TLTDVEN	43.64	790.3708	7	71.4	7	-2.7308	0.34	2.2	791.37408	1	10.3395	6.39E5	7.75E5	6.94E5	3.57E5	3.21E5	2.66E5	2740	06out23_Debora_A2_3_iog_2ul.raw	6	1	1	1	1	1	1	P02666|CASB_BOVIN			0 0 6 4 10 75 5	TLTDVEN	DB Search
PIGSENSE	43.64	831.3610	8	100.0	8	-0.0242	0.49	3.2	832.36353	1	5.4759	2.72E4	5.06E4	2.5E4	1.49E4			1280	06out23_Debora_A2_2_iog_2ul.raw	5	1	2	1	1	0	0	P02662|CASA1_BOVIN			5 10 5 3 5 25 18 5	PIGSENSE	DB Search
RFFSDKIA	43.63	982.5236	8	62.5	8	-1.7250	0.88	0.7	983.52277	1	19.2155	8.63E7	1.01E8	8.77E6	4.84E7	5.38E7	5.24E7	5396	06out23_Debora_A2_2_iog_2ul.raw	19	3	3	2	3	3	5	P02668|CASK_BOVIN			2 1 0 1 4 10 10 5	RFFSDKIA	DB Search
APFPEVFGKEKVN	43.63	1460.7664	13	15.4	13	-0.8143	0.48	0.3	487.92596	3	26.2664			3.52E5		2.41E5	1.4E5	7620	06out23_Debora_A2_3_iog_2ul.raw	5	0	0	2	0	2	1	P02662|CASA1_BOVIN			0 0 3 1 1 2 0 0 0 0 0 0 0	APFPEVFGKEKVN	DB Search
ERLHSMKE	43.63	1028.5073	8	37.5	8	-4.1799	0.80	4.7	515.25958	2	0.4924	1.32E6	1.84E6	6.48E5		1.79E6	9.13E5	86	06out23_Debora_A2_3_iog_2ul.raw	14	2	2	2	0	6	2	P02662|CASA1_BOVIN			0 0 1 5 11 11 0 0	ERLHSMKE	DB Search
MEDIKQM	43.62	893.3987	7	100.0	7	-3.7936	0.61	-3.0	447.70126	2	13.5592		9.39E4			1.2E5	5.55E4	3660	06out23_Debora_A2_2_iog_2ul.raw	3	0	1	0	0	1	1	P02662|CASA1_BOVIN			5 30 17 10 8 8 5	MEDIKQM	DB Search
TKVIPYVRY	43.62	1137.6547	9	44.4	9	-0.9067	0.57	0.5	380.22229	3	21.5724		1.58E5	1.22E5	7.52E5	2.4E5	3.14E5	6164	06out23_Debora_A2_2_iog_2ul.raw	8	0	2	1	2	1	2	P02663|CASA2_BOVIN			0 0 1 2 14 35 38 1 1	TKVIPYVRY	DB Search
LYQEPVL	43.61	860.4644	7	100.0	7	-3.8537	0.28	2.0	861.46564	1	26.8034	6.47E6	1.64E7	1.69E7	9.21E6	1.43E7	5.41E6	8007	06out23_Debora_A2_2_iog_2ul.raw	11	1	2	3	2	2	1	P02666|CASB_BOVIN			3 3 14 14 7 7 5	LYQEPVL	DB Search
EIVPNSAEE	43.61	986.4556	9	44.4	9	-1.9030	0.86	2.9	987.45856	1	15.2210	1.58E4	1.77E4	2.69E4	9.96E3	1.36E4	7.18E3	4066	06out23_Debora_A2_3_iog_2ul.raw	7	1	1	2	1	1	1	P02662|CASA1_BOVIN			0 0 15 0 0 0 2 8 5	EIVPNSAEE	DB Search
NYYQQKPVALINNQFLPYPYYAKPA	43.61	3002.5330	25	56.0	25	1.0002	0.59	6.1	1001.84991	3	36.9399	3.19E4	2.34E4		1.37E5			10989	06out23_Debora_A2_1_iog_2ul.raw	3	1	1	0	1	0	0	P02668|CASK_BOVIN			0 0 0 2 0 0 0 0 2 6 10 4 3 3 10 24 6 6 4 2 2 1 0 0 0	NYYQQKPVALINNQFLPYPYYAKPA	DB Search
SPPEINTVQVT	43.61	1183.6084	11	72.7	11	-2.5869	0.19	1.7	1184.60852	1	23.5994	4.86E3	9.97E3	4.14E3				6826	06out23_Debora_A2_1_iog_2ul.raw	3	1	1	1	0	0	0	P02668|CASK_BOVIN			3 3 0 0 0 6 2 2 19 19 5	SPPEINTVQVT	DB Search
KFQSEEQQ	43.60	1022.4669	8	75.0	8	0.2634	0.70	4.2	512.23889	2	5.0522	2.96E5	1.71E5	4.83E5	3.83E5			1013	06out23_Debora_A2_1_iog_2ul.raw	4	1	1	1	1	0	0	P02666|CASB_BOVIN			0 0 6 10 10 29 29 5	KFQSEEQQ	DB Search
EKNRLNFL	43.59	1032.5717	8	12.5	8	-4.0313	0.87	-0.7	517.28870	2	21.6824	4.94E6	5.49E6				5.47E6	6140	06out23_Debora_A2_1_iog_2ul.raw	3	1	1	0	0	0	1	P02663|CASA2_BOVIN			0 0 1 0 1 2 0 0	EKNRLNFL	DB Search
AEERLHSM	43.58	971.4495	8	50.0	8	2.9942	0.61	38.1	486.74695	2	8.5877		1.57E5	1.36E5				2191	06out23_Debora_A2_3_iog_2ul.raw	2	0	1	1	0	0	0	P02662|CASA1_BOVIN			0 0 3 0 0 6 2 2	AEERLHSM	DB Search
ALKALPMHIRL	43.58	1261.7693	11	63.6	11	0.4455	0.52	-0.3	421.59314	3	28.0611	2.16E4	2.11E4		6.28E4		3.61E4	8323	06out23_Debora_A2_2_iog_2ul.raw	4	1	1	0	1	0	1	P02754|LACB_BOVIN			0 0 2 2 9 3 3 16 4 0 0	ALKALPMHIRL	DB Search
PVVVPPFLQPE	43.58	1220.6804	11	27.3	11	-1.5155	0.62	1.2	611.34277	2	39.1086	5.18E5	7.57E4	2.91E5		3.06E5	1.79E5	11697	06out23_Debora_A2_2_iog_2ul.raw	10	3	1	2	0	2	2	P02666|CASB_BOVIN			0 0 0 2 0 0 0 3 3 0 0	PVVVPPFLQPE	DB Search
VPGEIVESL	43.58	941.5070	9	77.8	9	-2.7535	0.42	-2.5	942.50342	1	30.2485	7.24E4	6.71E4	3.46E4	1.56E4	1.14E5	1.32E4	9010	06out23_Debora_A2_2_iog_2ul.raw	9	2	2	1	1	2	1	P02666|CASB_BOVIN			5 3 1 1 8 57 57 25 5	VPGEIVESL	DB Search
NLHLPLPLL	43.57	1028.6382	9	33.3	9	-2.0779	0.58	4.1	515.32477	2	42.8887	7.37E5	4.09E5	3.83E5	8.68E5	5.51E4		12699	06out23_Debora_A2_3_iog_2ul.raw	9	2	1	1	4	1	0	P02666|CASB_BOVIN			0 0 1 1 1 1 2 2 5	NLHLPLPLL	DB Search
STEVFTK	43.57	810.4123	7	71.4	7	-8.1130	0.53	0.0	811.41370	1	5.7524	2.95E6	9.64E4	1.2E5	9.58E4	2.52E6	9.31E4	1380	06out23_Debora_A2_3_iog_2ul.raw	7	2	1	1	1	1	1	P02663|CASA2_BOVIN			1 1 15 60 18 18 5	STEVFTK	DB Search
HQKAMKPWIQPKT	43.56	1591.8657	13	46.2	13	-2.0214	0.36	-0.1	531.62439	3	5.6923		2.27E5		5.9E5		3.91E5	1373	06out23_Debora_A2_2_iog_2ul.raw	3	0	1	0	1	0	1	P02663|CASA2_BOVIN			0 0 2 2 2 7 1 1 1 2 2 0 0	HQKAMKPWIQPKT	DB Search
VAPFPEVFGKEKVN	43.56	1559.8347	14	14.3	14	-0.2024	0.79	0.0	780.91772	2	28.4600		1.23E6		4.48E5	4.73E5	4.09E5	8396	06out23_Debora_A2_2_iog_2ul.raw	4	0	1	0	1	1	1	P02662|CASA1_BOVIN			0 0 0 1 0 0 2 2 1 1 1 1 1 1	VAPFPEVFGKEKVN	DB Search
YGLNYYQ	43.56	919.4076	7	100.0	7	-0.6487	0.33	-0.5	920.40771	1	23.8445	9.41E4	6.28E4	7.3E4	1.58E4	2.96E4		6819	06out23_Debora_A2_3_iog_2ul.raw	5	1	1	1	1	1	0	P02668|CASK_BOVIN			5 7 7 5 13 58 5	YGLNYYQ	DB Search
RLNFLKKIS	43.55	1117.6971	9	55.6	9	-0.6050	0.40	0.9	373.57062	3	18.6146			4.47E6	7.59E6	8.12E6	7.32E6	5162	06out23_Debora_A2_3_iog_2ul.raw	8	0	0	2	2	2	2	P02663|CASA2_BOVIN			0 0 3 23 15 13 3 1 1	RLNFLKKIS	DB Search
GTQYTDAPSFS	43.55	1172.4985	11	36.4	11	-1.4150	0.59	-0.5	587.25104	2	22.6932		1.39E5		1.26E5		7.6E3	6528	06out23_Debora_A2_2_iog_2ul.raw	3	0	1	0	1	0	1	P02662|CASA1_BOVIN			0 0 0 1 2 7 10 1 0 0 2	GTQYTDAPSFS	DB Search
GEPTSTPTTE	43.55	1018.4455	10	40.0	10	-0.0815	0.49	4.4	1019.44818	1	5.5434	2.88E5	2.59E5	2.97E5	2.28E5	1.39E5	2.37E6	1318	06out23_Debora_A2_2_iog_2ul.raw	8	1	1	1	1	1	3	P02668|CASK_BOVIN			0 0 0 0 5 11 1 1 5 5	GEPTSTPTTE	DB Search
TMARHPHPHLSFM	43.55	1560.7441	13	38.5	13	-0.5927	0.72	-0.3	781.37219	2	16.2033		2.32E4					4402	06out23_Debora_A2_2_iog_2ul.raw	1	0	1	0	0	0	0	P02668|CASK_BOVIN			0 0 0 1 4 6 6 2 2 1 0 0 0	TMARHPHPHLSFM	DB Search
SKVLPVPQKA	43.54	1065.6545	10	40.0	10	-3.7525	0.79	1.0	533.83099	2	8.7256	1.18E5	1.35E5	1.11E5		1.49E5	1.5E5	2084	06out23_Debora_A2_1_iog_2ul.raw	10	3	2	3	0	1	1	P02666|CASB_BOVIN			0 0 20 20 1 1 2 2 0 0	SKVLPVPQKA	DB Search
LHLPLPL	43.54	801.5112	7	100.0	7	-1.8385	0.45	3.9	802.51581	1	37.1484	1.62E6	2.03E6	1.36E6	6.57E5	4.68E5	3.93E5	11049	06out23_Debora_A2_3_iog_2ul.raw	12	1	2	2	3	2	2	P02666|CASB_BOVIN			5 5 50 5 5 7 5	LHLPLPL	DB Search
WQVLSN	43.54	745.3759	6	100.0	6	-2.8546	0.54	0.1	746.37781	1	23.7673	1.75E7	4.21E6	1.89E7	1.23E7	1.34E7	1.77E7	6905	06out23_Debora_A2_3_iog_2ul.raw	17	7	1	4	1	1	3	P02668|CASK_BOVIN			2 2 43 95 89 5	WQVLSN	DB Search
VLSNTVPA	43.53	799.4440	8	12.5	8	-3.3255	0.47	-0.6	400.72589	2	15.1830	4.97E6	4.05E6	5.25E6	4.14E6	4.6E6	3.6E6	4058	06out23_Debora_A2_1_iog_2ul.raw	11	2	1	2	2	2	2	P02668|CASK_BOVIN			0 0 1 1 1 4 0 0	VLSNTVPA	DB Search
FPPQSVLSL	43.52	986.5436	9	88.9	9	-0.8289	0.44	5.9	987.54791	1	38.5002	8.07E5	1.08E6	7.47E5	2.33E5	2.48E5	1.55E5	11816	06out23_Debora_A2_2_iog_2ul.raw	17	4	5	5	1	1	1	P02666|CASB_BOVIN			5 20 0 9 3 3 54 28 5	FPPQSVLSL	DB Search
QQTEDELQD	43.52	1104.4572	9	55.6	9	2.6960	0.18	4.7	1105.45972	1	10.5331	6.23E5	7.77E5	6.85E5	2.34E5	2.82E5	2.01E5	2676	06out23_Debora_A2_2_iog_2ul.raw	8	2	2	1	1	1	1	P02666|CASB_BOVIN			0 0 2 3 1 1 10 14 5	QQTEDELQD	DB Search
KYKVPQLEIVPN	43.52	1426.8184	12	50.0	12	-0.5478	0.30	-1.3	714.41034	2	26.8439		1.77E5	7.75E4	6.89E5	1.17E5	1.03E5	7864	06out23_Debora_A2_3_iog_2ul.raw	8	0	2	1	1	2	2	P02662|CASA1_BOVIN			2 1 1 3 2 1 1 3 5 10 0 0	KYKVPQLEIVPN	DB Search
VATEEVK	43.51	774.4123	7	71.4	7	-4.2092	0.57	3.5	388.21176	2	0.8368	3.05E5	2.56E5	1.99E5	8.9E3	3.55E5	1.81E5	12	06out23_Debora_A2_1_iog_2ul.raw	7	1	1	1	1	1	2	P02663|CASA2_BOVIN			5 5 2 0 0 2 3	VATEEVK	DB Search
FYQKFPQ	43.49	956.4756	7	71.4	7	-0.9456	0.64	-1.1	479.24106	2	18.4232		6.15E4	5.01E4				5105	06out23_Debora_A2_3_iog_2ul.raw	2	0	1	1	0	0	0	P02663|CASA2_BOVIN			0 0 27 7 10 11 5	FYQKFPQ	DB Search
GYLEQLL	43.49	834.4487	7	71.4	7	-1.5404	0.71	3.6	418.23007	2	37.4588	4.21E5	2.09E5	2.43E5	2.3E5	1.8E5	1.43E5	11141	06out23_Debora_A2_3_iog_2ul.raw	11	2	2	2	1	2	2	P02662|CASA1_BOVIN			0 0 12 13 30 30 5	GYLEQLL	DB Search
VMGVSKVKEAMAPKH	43.49	1610.8636	15	13.3	15	1.6266	0.35	-0.7	537.95752	3	14.2507	2.6E6	9.45E4	2.07E6	2.58E6	4.3E5	1.99E6	3731	06out23_Debora_A2_3_iog_2ul.raw	9	2	1	2	2	1	1	P02666|CASB_BOVIN			0 0 1 1 0 0 0 1 0 0 1 3 1 1 3	VMGVSKVKEAMAPKH	DB Search
LQYLYQGPIVLNPWDQVKRN	43.49	2443.3013	20	20.0	20	1.4414	0.16	4.8	815.43762	3	38.5002		8.91E2		1.27E4			11562	06out23_Debora_A2_2_iog_2ul.raw	2	0	1	0	1	0	0	P02663|CASA2_BOVIN			0 0 1 7 5 0 0 0 0 0 1 4 0 0 3 0 0 0 0 0	LQYLYQGPIVLNPWDQVKRN	DB Search
SKVLPVPQKAVPYPQRDMPIQA	43.49	2461.3516	22	22.7	22	-0.1376	0.18	0.3	821.45166	3	26.6594	1.82E4	1.92E4	5.48E3				7812	06out23_Debora_A2_1_iog_2ul.raw	3	1	1	1	0	0	0	P02666|CASB_BOVIN			0 0 0 3 2 2 1 1 0 0 3 1 1 0 0 0 1 3 0 0 0 0	SKVLPVPQKAVPYPQRDMPIQA	DB Search
EKNRLNFLK	43.49	1160.6666	9	33.3	9	-2.4055	0.77	0.5	581.33569	2	14.4191	9.8E5	9.19E5	7.07E5	4.39E5	7.59E5	6.18E5	3827	06out23_Debora_A2_2_iog_2ul.raw	8	1	1	1	1	2	2	P02663|CASA2_BOVIN			0 0 0 0 1 1 5 5 5	EKNRLNFLK	DB Search
DIKQMEAE	43.48	962.4379	8	50.0	8	-0.7650	0.82	1.3	482.22333	2	12.3891	1.89E7	2E7	1.88E7	1.06E7	1.42E7	9.58E6	3252	06out23_Debora_A2_3_iog_2ul.raw	10	2	1	2	2	1	2	P02662|CASA1_BOVIN			0 0 15 0 0 19 57 5	DIKQMEAE	DB Search
LLYQEPVLGP	43.48	1127.6227	10	50.0	10	-3.0268	0.21	1.2	564.81519	2	31.9587	1.68E4	1.86E4	2.1E4				9487	06out23_Debora_A2_3_iog_2ul.raw	3	1	1	1	0	0	0	P02666|CASB_BOVIN			0 0 1 3 4 1 1 6 5 5	LLYQEPVLGP	DB Search
SEKTTMPLW	43.47	1091.5321	9	55.6	9	-3.5912	0.54	0.0	546.76910	2	27.9026	2.65E6	2.69E6	1.2E4		3.67E6	3.46E6	8105	06out23_Debora_A2_1_iog_2ul.raw	5	1	1	1	0	1	1	P02662|CASA1_BOVIN			0 0 3 3 0 0 4 4 5	SEKTTMPLW	DB Search
RPKHPIKHQGLPQEVLNE	43.47	2119.1650	18	11.1	18	4.6197	0.56	0.1	707.38940	3	12.4568		1.03E5		3.64E5		2.71E6	3193	06out23_Debora_A2_2_iog_2ul.raw	3	0	1	0	1	0	1	P02662|CASA1_BOVIN			0 0 1 1 0 0 0 1 1 1 1 1 1 1 3 4 0 0	RPKHPIKHQGLPQEVLNE	DB Search
KAMKPWIQPKT	43.47	1326.7482	11	36.4	11	-2.7820	0.35	2.5	443.25381	3	11.0537	1.25E8	1.41E8	1.26E8	1.45E8	1.74E8	1.5E8	2971	06out23_Debora_A2_2_iog_2ul.raw	21	3	3	3	2	5	5	P02663|CASA2_BOVIN			3 0 0 2 3 1 1 3 1 0 0	KAMKPWIQPKT	DB Search
LEQLLR	43.46	770.4650	6	100.0	6	-2.4054	0.61	-0.6	386.23657	2	16.3938	2.01E6		1.93E6	1.56E6	2.23E6	1.73E6	4370	06out23_Debora_A2_1_iog_2ul.raw	8	1	0	2	1	2	2	P02662|CASA1_BOVIN			5 10 13 6 4 4	LEQLLR	DB Search
TEDELQD	43.45	848.3400	7	100.0	7	-2.7920	0.18	3.0	849.34363	1	5.8934	5.63E5	5.62E5	4.4E5	9.87E4	2.38E5	1.37E5	1432	06out23_Debora_A2_3_iog_2ul.raw	14	3	3	2	1	2	3	P02666|CASB_BOVIN			5 9 2 2 9 30 5	TEDELQD	DB Search
RYLGYLEQL	43.45	1153.6132	9	77.8	9	-1.0682	0.62	-0.7	577.80829	2	31.9338		1E4		3E4			9583	06out23_Debora_A2_2_iog_2ul.raw	2	0	1	0	1	0	0	P02662|CASA1_BOVIN			0 0 5 5 11 45 45 32 5	RYLGYLEQL	DB Search
YPSYGLNYYQ	43.42	1266.5557	10	70.0	10	-0.2414	0.34	3.1	1267.55713	1	28.8144	3.99E3		1.01E5		7.08E4		8494	06out23_Debora_A2_1_iog_2ul.raw	4	1	0	1	0	2	0	P02668|CASK_BOVIN			0 0 12 17 1 3 10 19 29 5	YPSYGLNYYQ	DB Search
QWQVLSNTVPAK	43.41	1369.7354	12	33.3	12	-1.0628	0.55	0.7	685.87048	2	26.0125		1.66E6	1.46E6	1.28E6	1.41E6		7651	06out23_Debora_A2_3_iog_2ul.raw	4	0	1	1	1	1	0	P02668|CASK_BOVIN			0 0 7 7 12 1 0 0 2 0 0 0	QWQVLSNTVPAK	DB Search
APFPEVFGKE	43.40	1119.5601	10	80.0	10	-0.7913	0.74	0.6	560.78265	2	29.9720		1.64E6	1.26E4				8971	06out23_Debora_A2_2_iog_2ul.raw	2	0	1	1	0	0	0	P02662|CASA1_BOVIN			1 1 20 7 4 10 10 8 8 5	APFPEVFGKE	DB Search
FVAPFPEVFGKEKVNEL	43.39	1949.0298	17	17.6	17	0.6658	0.52	6.5	975.51978	2	37.6988	6.5E3	2.09E3		5.08E4		1.99E5	11330	06out23_Debora_A2_2_iog_2ul.raw	5	1	1	0	2	0	1	P02662|CASA1_BOVIN			0 0 0 0 0 0 0 4 4 1 1 3 0 0 0 0 0	FVAPFPEVFGKEKVNEL	DB Search
VLSRYPSYGLNYY	43.39	1593.7827	13	38.5	13	0.3347	0.41	1.4	797.89355	2	29.4252				2.26E3			8690	06out23_Debora_A2_1_iog_2ul.raw	1	0	0	0	1	0	0	P02668|CASK_BOVIN			0 0 0 1 7 2 0 1 2 2 16 1 1	VLSRYPSYGLNYY	DB Search
KFALPQYLK	43.38	1106.6488	9	44.4	9	-0.2524	0.49	0.3	369.88763	3	26.8417			3.87E5	2.24E6	1.51E6	2.26E6	7874	06out23_Debora_A2_3_iog_2ul.raw	6	0	0	1	2	1	2	P02663|CASA2_BOVIN			1 0 0 18 15 15 1 1 5	KFALPQYLK	DB Search
RPKHPIKHQGLPQEVL	43.37	1876.0795	16	6.2	16	-1.3125	0.78	-1.3	626.36072	3	6.4475	9.88E5	1.24E6	4.66E5	2.01E6	6.82E5	1.12E6	1558	06out23_Debora_A2_2_iog_2ul.raw	6	1	1	1	1	1	1	P02662|CASA1_BOVIN			0 0 0 1 3 0 0 1 0 0 1 1 0 0 0 0	RPKHPIKHQGLPQEVL	DB Search
FVAPFPE	43.36	805.4010	7	100.0	7	-3.2679	0.67	0.3	403.70496	2	30.3121	3.69E6	3.77E6	3.19E6	9.72E5	2.36E6	1.5E6	8867	06out23_Debora_A2_3_iog_2ul.raw	12	2	3	2	1	2	2	P02662|CASA1_BOVIN			5 16 9 5 5 16 5	FVAPFPE	DB Search
PYVRYL	43.34	809.4435	6	100.0	6	4.2955	0.68	1.6	405.72675	2	28.4546	3.16E6	2.66E6	2.14E6	2.98E6	3.83E6	3.83E4	8388	06out23_Debora_A2_3_iog_2ul.raw	15	2	3	3	2	4	1	P02663|CASA2_BOVIN			5 40 9 3 2 2	PYVRYL	DB Search
YTDAPSFSDIPNPIGSENSEK	43.34	2267.0229	21	23.8	21	0.7237	0.64	52.0	1134.56763	2	32.5859							9785	06out23_Debora_A2_2_iog_2ul.raw	0	0	0	0	0	0	0	P02662|CASA1_BOVIN			0 0 0 0 0 0 0 0 0 41 14 14 0 0 7 0 0 5 0 0 0	YTDAPSFSDIPNPIGSENSEK	DB Search
VMFPPQ	43.34	717.3520	6	100.0	6	-3.1452	0.50	-0.6	359.68045	2	23.9031	1.64E5	2.91E5	1.47E5		2.55E4		6610	06out23_Debora_A2_3_iog_2ul.raw	7	2	3	1	0	1	0	P02666|CASB_BOVIN			3 3 29 26 17 5	VMFPPQ	DB Search
YLGYLEQ	43.33	884.4280	7	71.4	7	-1.9961	0.27	-0.3	885.42816	1	25.8997	1.42E5	1.45E5	1.19E5		6.3E4	3.72E4	7563	06out23_Debora_A2_1_iog_2ul.raw	5	1	1	1	0	1	1	P02662|CASA1_BOVIN			0 0 6 7 16 53 5	YLGYLEQ	DB Search
NAVPITPT	43.33	811.4440	8	25.0	8	-4.6172	0.36	-0.9	812.44330	1	16.7538	4.15E5	6.56E5	5.39E5	2.97E5	4.7E5	3.29E5	4526	06out23_Debora_A2_2_iog_2ul.raw	7	1	2	1	1	1	1	P02663|CASA2_BOVIN			1 1 3 0 0 2 1 1	NAVPITPT	DB Search
APSFSDIPNPIGS	43.33	1300.6299	13	23.1	13	-1.0238	0.48	-2.9	651.31561	2	33.6500			1.56E4		1.26E4	1.44E4	9963	06out23_Debora_A2_3_iog_2ul.raw	3	0	0	1	0	1	1	P02662|CASA1_BOVIN			0 0 0 0 3 5 5 1 1 1 1 0 0	APSFSDIPNPIGS	DB Search
TEIPTINTIAS	43.30	1158.6132	11	27.3	11	-0.9778	0.57	-1.8	580.30835	2	29.9786	2.17E4					2.47E3	8864	06out23_Debora_A2_1_iog_2ul.raw	2	1	0	0	0	0	1	P02668|CASK_BOVIN			0 0 3 0 0 2 3 0 0 1 1	TEIPTINTIAS	DB Search
SPEVIESPPEIN	43.29	1309.6401	12	41.7	12	-0.9649	0.15	-0.5	655.82117	2	26.2971	5.66E4	3.78E4		2.47E4		2.22E4	7763	06out23_Debora_A2_2_iog_2ul.raw	4	1	1	0	1	0	1	P02668|CASK_BOVIN			0 0 0 2 3 0 0 4 0 0 8 5	SPEVIESPPEIN	DB Search
YQGPIVLNPWDQVKRN	43.28	1926.0111	16	0.0	16	0.1340	0.40	-1.5	643.00537	3	31.5036	7.37E5	5.02E5	4.25E5		1.87E5		9292	06out23_Debora_A2_3_iog_2ul.raw	4	1	1	1	0	1	0	P02663|CASA2_BOVIN			0 0 1 0 0 0 0 0 0 0 0 0 0 0 0 0	YQGPIVLNPWDQVKRN	DB Search
ENLLRFF	43.28	937.5021	7	42.9	7	-0.9110	0.47	-27.7	469.74170	2	38.5018	1.62E6	1.33E6	1.23E6	2.55E6	9.41E5		11460	06out23_Debora_A2_1_iog_2ul.raw	14	5	4	3	1	1	0	P02662|CASA1_BOVIN			0 0 17 1 1 13 5	ENLLRFF	DB Search
YVPLGTQYTDAPS	43.26	1410.6667	13	23.1	13	-1.7014	0.10	-2.1	706.33398	2	25.4278			6.74E4		1.14E5		7426	06out23_Debora_A2_3_iog_2ul.raw	2	0	0	1	0	1	0	P02662|CASA1_BOVIN			0 0 0 0 0 0 4 3 1 1 2 0 0	YVPLGTQYTDAPS	DB Search
TESQSLTL	43.25	877.4393	8	50.0	8	-2.9812	0.50	-0.9	439.72260	2	22.4553	1.07E6	1E6	1.17E6	5.89E5	5.04E5	6.54E5	6460	06out23_Debora_A2_2_iog_2ul.raw	11	2	2	2	2	1	2	P02666|CASB_BOVIN			0 0 1 1 3 4 40 5	TESQSLTL	DB Search
VEPFTESQ	43.25	935.4236	8	37.5	8	-0.8753	0.74	5.2	936.42896	1	17.8508	2.15E5	2.11E5	2.07E5	7.18E4	6.44E4	6.16E4	4913	06out23_Debora_A2_3_iog_2ul.raw	7	2	1	1	1	1	1	P02666|CASB_BOVIN			0 0 0 0 0 3 12 5	VEPFTESQ	DB Search
RHPHPHLSF	43.24	1126.5784	9	77.8	9	-3.1516	0.75	1.5	564.29321	2	5.5723	3.42E5						1310	06out23_Debora_A2_3_iog_2ul.raw	1	1	0	0	0	0	0	P02668|CASK_BOVIN			3 3 3 3 4 4 2 0 0	RHPHPHLSF	DB Search
VLPVPQKAVPYPQRDMPIQAF	43.24	2393.2930	21	4.8	21	-0.8924	0.21	-0.9	798.76508	3	33.5653			1.66E5	7.63E5	7.29E4	1.15E5	9991	06out23_Debora_A2_3_iog_2ul.raw	4	0	0	1	1	1	1	P02666|CASB_BOVIN			0 0 0 0 0 0 0 0 1 0 0 0 0 0 0 2 0 0 1 0 0	VLPVPQKAVPYPQRDMPIQAF	DB Search
IPTINTIA	43.24	841.4909	8	100.0	8	-2.6739	0.32	3.1	842.49329	1	27.9694		5.19E3					8342	06out23_Debora_A2_2_iog_2ul.raw	1	0	1	0	0	0	0	P02668|CASK_BOVIN			5 3 3 5 8 13 46 5	IPTINTIA	DB Search
KIAKYIPIQ	43.23	1072.6644	9	100.0	9	-0.0001	0.73	-3.7	537.33362	2	19.6467	7.65E5	8.51E5	7.57E5	2.15E5	3.46E5	5.18E5	5488	06out23_Debora_A2_3_iog_2ul.raw	10	2	2	2	1	1	2	P02668|CASK_BOVIN			5 40 3 2 8 15 8 8 5	KIAKYIPIQ	DB Search
SIISQETYK	43.23	1067.5499	9	100.0	9	-1.3837	0.54	-0.6	1068.54822	1	16.0643	5.84E4	6.36E4	4.4E6	3.13E4	2.96E4	2.56E6	4290	06out23_Debora_A2_1_iog_2ul.raw	8	1	1	2	1	1	2	P02663|CASA2_BOVIN			3 3 45 13 13 17 9 9 5	SIISQETYK	DB Search
TKVIPY	43.22	719.4218	6	66.7	6	-2.8044	0.85	1.1	360.71576	2	15.5911	1.55E7	1.71E6	1.58E7		2.59E7	1.91E7	4176	06out23_Debora_A2_1_iog_2ul.raw	12	2	1	1	0	3	5	P02663|CASA2_BOVIN			1 1 4 4 21 5	TKVIPY	DB Search
VQVTSTAV	43.20	803.4388	8	87.5	8	-2.7260	0.05	0.6	804.44037	1	15.2228	1.01E5	1.36E5		1.52E5	1.7E5	1.12E5	4031	06out23_Debora_A2_1_iog_2ul.raw	6	1	2	0	1	1	1	P02668|CASK_BOVIN			3 3 8 1 5 6 30 5	VQVTSTAV	DB Search
QVLSNTVPAK	43.18	1055.5975	10	30.0	10	-3.5977	0.88	1.0	528.80243	2	8.7729	1.89E5	2.2E5	1.93E5	9.4E4			2261	06out23_Debora_A2_1_iog_2ul.raw	4	1	1	1	1	0	0	P02668|CASK_BOVIN			0 0 4 3 1 1 2 0 0 0	QVLSNTVPAK	DB Search
KFPQYLQYL	43.16	1198.6387	9	100.0	9	1.0351	0.57	1.8	600.32330	2	36.5408			3.47E3				10881	06out23_Debora_A2_3_iog_2ul.raw	1	0	0	1	0	0	0	P02663|CASA2_BOVIN			5 5 14 11 17 22 28 11 5	KFPQYLQYL	DB Search
KNRLNFL	43.15	903.5290	7	71.4	7	-3.0383	0.92	-0.2	452.76767	2	20.3524	9.47E6	1.22E7	9.56E6	5.66E6	6.36E6	6.38E6	5726	06out23_Debora_A2_2_iog_2ul.raw	11	3	2	1	1	3	1	P02663|CASA2_BOVIN			5 4 1 1 4 2 2	KNRLNFL	DB Search
LKGYGGVSLPE	43.14	1118.5972	11	63.6	11	-1.0676	0.74	0.1	560.30157	2	25.3914	2.18E5	2.19E5					7320	06out23_Debora_A2_1_iog_2ul.raw	2	1	1	0	0	0	0	P00711|LALBA_BOVIN			0 0 1 1 2 2 2 6 6 2 2	LKGYGGVSLPE	DB Search
SRYPSY	43.13	771.3552	6	66.7	6	-4.2942	0.78	1.6	386.68265	2	6.3576	2.71E6	5.46E6	2.92E6	8.49E5	2.23E5	6.74E5	1520	06out23_Debora_A2_3_iog_2ul.raw	17	3	4	3	3	2	2	P02668|CASK_BOVIN			0 0 10 4 4 5	SRYPSY	DB Search
AMEDIKQMEA	43.13	1164.5155	10	50.0	10	-1.0247	0.41	-1.0	583.25922	2	20.2315	3.52E4	2.13E4					5718	06out23_Debora_A2_2_iog_2ul.raw	3	2	1	0	0	0	0	P02662|CASA1_BOVIN			0 0 2 2 3 3 1 2 0 0	AMEDIKQMEA	DB Search
SFSDIPNPIGSEN	43.13	1375.6255	13	23.1	13	-0.8363	0.29	2.5	688.81561	2	30.6489	1.28E4	6.57E3				1.15E4	9158	06out23_Debora_A2_2_iog_2ul.raw	3	1	1	0	0	0	1	P02662|CASA1_BOVIN			0 0 1 1 10 14 3 0 0 1 1 1 1	SFSDIPNPIGSEN	DB Search
PWDQVKRNAVPITPTLNRE	43.13	2233.1968	19	26.3	19	-0.9853	0.54	2.4	745.40216	3	24.8374	6.67E3						7183	06out23_Debora_A2_1_iog_2ul.raw	1	1	0	0	0	0	0	P02663|CASA2_BOVIN			0 0 1 2 1 0 0 0 1 1 4 4 13 3 1 0 0 0 0	PWDQVKRNAVPITPTLNRE	DB Search
FMAIPPKKNQ	43.09	1172.6376	10	60.0	10	-9.6854	0.90	1.3	587.32159	2	6.0426	1.68E5	1.68E5	7.68E5	2.46E5	7.73E5	7.07E5	1513	06out23_Debora_A2_2_iog_2ul.raw	16	2	2	3	2	4	3	P02668|CASK_BOVIN			0 0 9 8 4 3 1 1 3 3	FMAIPPKKNQ	DB Search
ERFFSDKIA	43.09	1111.5662	9	33.3	9	-0.3406	0.87	-1.5	556.78546	2	20.8711		2.27E6	1.03E6	8.49E5		1.64E6	5881	06out23_Debora_A2_3_iog_2ul.raw	6	0	2	1	1	0	2	P02668|CASK_BOVIN			0 0 1 1 6 6 20 0 0	ERFFSDKIA	DB Search
NRLNFL	43.07	775.4341	6	66.7	6	-2.0801	0.78	0.9	388.72119	2	25.7754	1.96E7	1.91E7	1.97E7	8.1E5	1.69E7	1.48E7	7587	06out23_Debora_A2_2_iog_2ul.raw	17	2	3	5	1	4	2	P02663|CASA2_BOVIN			1 1 2 2 33 5	NRLNFL	DB Search
GPIVLNPWDQVKR	43.04	1520.8463	13	23.1	13	0.0966	0.19	0.1	507.95215	3	29.1524	2.65E4						8591	06out23_Debora_A2_1_iog_2ul.raw	1	1	0	0	0	0	0	P02663|CASA2_BOVIN			0 0 2 7 7 1 0 0 1 0 0 0 0	GPIVLNPWDQVKR	DB Search
KEDVPSERYLGY	43.02	1454.7041	12	58.3	12	-0.0146	0.89	-0.3	728.35260	2	22.3551							6442	06out23_Debora_A2_2_iog_2ul.raw	0	0	0	0	0	0	0	P02662|CASA1_BOVIN			5 13 13 21 3 2 2 0 0 0 0 0	KEDVPSERYLGY	DB Search
SQSLTL	43.01	647.3490	6	66.7	6	-3.0735	0.73	0.0	648.35156	1	21.1778			3.8E6	1.57E6	2.27E6	1.7E6	5909	06out23_Debora_A2_3_iog_2ul.raw	4	0	0	1	1	1	1	P02666|CASB_BOVIN			0 0 6 6 40 5	SQSLTL	DB Search
VRSPAQILQ	43.01	1010.5873	9	44.4	9	-1.2784	0.79	2.3	506.29755	2	20.5444	6.02E6	7.52E6	6.9E6	4.53E6	4.91E6	4.72E6	5689	06out23_Debora_A2_2_iog_2ul.raw	11	1	2	3	1	2	2	P02668|CASK_BOVIN			0 0 5 1 1 1 15 50 5	VRSPAQILQ	DB Search
YLEQLLR	42.99	933.5283	7	100.0	7	-0.3618	0.86	-1.1	467.76755	2	27.0299	4.2E4		3.85E4				7883	06out23_Debora_A2_3_iog_2ul.raw	2	1	0	1	0	0	0	P02662|CASA1_BOVIN			5 7 16 5 5 5 5	YLEQLLR	DB Search
TLTDVENL	42.97	903.4549	8	75.0	8	-1.4798	0.15	1.3	904.45526	1	27.1134	1.41E5	1.18E5		7.8E4	1.97E5	4.31E4	8032	06out23_Debora_A2_2_iog_2ul.raw	8	2	2	0	1	2	1	P02666|CASB_BOVIN			0 0 4 4 4 26 42 5	TLTDVENL	DB Search
GYLEQLLR	42.95	990.5498	8	100.0	8	-1.2576	0.44	-0.1	991.54932	1	32.5706	1.09E4		4.58E3	1.33E6	5.18E5	4.07E5	9637	06out23_Debora_A2_1_iog_2ul.raw	7	1	0	1	2	1	2	P02662|CASA1_BOVIN			3 3 4 5 6 8 16 5	GYLEQLLR	DB Search
RYLGYLEQ	42.95	1040.5291	8	75.0	8	-1.7312	0.87	-1.9	521.26617	2	22.3989	7.75E6	7.68E6	7.79E6	4.6E6	6.29E6	5.75E6	6357	06out23_Debora_A2_2_iog_2ul.raw	15	1	2	3	3	3	3	P02662|CASA1_BOVIN			0 0 5 3 3 50 50 5	RYLGYLEQ	DB Search
KPWIQPKT	42.94	996.5756	8	100.0	8	-3.9947	0.67	0.2	499.29132	2	8.4272	4.29E6	4.17E6	3.35E6	1.83E6	1.99E6	1.34E6	2123	06out23_Debora_A2_1_iog_2ul.raw	16	4	3	3	2	2	2	P02663|CASA2_BOVIN			5 7 3 3 10 4 4 4	KPWIQPKT	DB Search
QWQVLSNTVPA	42.93	1241.6404	11	9.1	11	-1.4587	0.17	-1.2	621.82220	2	31.6356	1.66E6		1.41E6	3.49E6	2.42E6	2.02E6	9349	06out23_Debora_A2_3_iog_2ul.raw	8	2	0	1	2	2	1	P02668|CASK_BOVIN			0 0 0 0 0 2 0 0 1 0 0	QWQVLSNTVPA	DB Search
QSLTLTDVE	42.92	1004.5026	9	66.7	9	-0.7889	0.53	-0.7	503.25430	2	26.6594	4.5E5	1.18E5	3.53E5	3.23E4	9.65E3	1.67E5	7815	06out23_Debora_A2_1_iog_2ul.raw	7	2	1	1	1	1	1	P02666|CASB_BOVIN			0 0 0 2 19 24 10 10 5	QSLTLTDVE	DB Search
NLCSTFCKEVVR	42.90	1397.6796	12	41.7	12	3.2319	0.47	-8.9	699.83459	2	26.3309							7766	06out23_Debora_A2_2_iog_2ul.raw	0	0	0	0	0	0	0	P02663|CASA2_BOVIN			0 0 0 0 1 0 0 8 8 3 6 5	NLCSTFCKEVVR	DB Search
YVLSRYPSY	42.90	1146.5709	9	44.4	9	0.1256	0.75	-0.1	574.28760	2	24.3242		3.77E4				1.83E4	7086	06out23_Debora_A2_2_iog_2ul.raw	2	0	1	0	0	0	1	P02668|CASK_BOVIN			0 0 6 5 5 4 0 0 1	YVLSRYPSY	DB Search
TESQSLTLTD	42.88	1093.5139	10	40.0	10	-0.5898	0.07	0.5	1094.51379	1	20.5689	6.91E3	1.18E5	6.17E3		1.3E5	6.81E4	5774	06out23_Debora_A2_3_iog_2ul.raw	7	1	2	1	0	2	1	P02666|CASB_BOVIN			0 0 1 1 0 0 6 7 18 5	TESQSLTLTD	DB Search
INTIAS	42.87	617.3384	6	66.7	6	-5.8006	0.51	-0.2	618.34106	1	6.6785	1.87E7	1.62E7	1.56E7	8.24E6	1.16E7	7.6E6	1736	06out23_Debora_A2_3_iog_2ul.raw	13	5	2	1	2	1	2	P02668|CASK_BOVIN			0 0 2 13 50 5	INTIAS	DB Search
TIASGEPTSTPT	42.87	1160.5560	12	33.3	12	-0.4180	0.25	-2.1	1161.55054	1	13.5592		3.72E4	1.03E6	1.46E4	2.13E5	7.7E3	3588	06out23_Debora_A2_2_iog_2ul.raw	8	0	1	3	1	2	1	P02668|CASK_BOVIN			0 0 0 1 0 0 2 2 6 6 1 1	TIASGEPTSTPT	DB Search
WQVLSNTVPAK	42.87	1241.6768	11	63.6	11	-1.3433	0.64	0.2	621.84100	2	24.8430	3.24E5	2.65E5				1.98E5	7146	06out23_Debora_A2_1_iog_2ul.raw	3	1	1	0	0	0	1	P02668|CASK_BOVIN			1 1 43 19 4 3 3 43 1 0 2	WQVLSNTVPAK	DB Search
QHQKAMKPWIQPKT	42.87	1719.9243	14	42.9	14	-1.0281	0.08	-1.0	860.96588	2	5.7267		1.39E6				1.76E6	1288	06out23_Debora_A1_3_iog_2ul.raw	3	0	1	0	0	0	2	P02663|CASA2_BOVIN			0 0 2 2 4 4 4 1 1 1 2 0 0 0	QHQKAMKPWIQPKT	DB Search
QWQVLSNTVPAKS	42.87	1456.7675	13	53.8	13	-0.2059	0.54	-0.7	729.38824	2	25.9378						1.53E5	7246	06out23_Debora_A1_3_iog_2ul.raw	1	0	0	0	0	0	1	P02668|CASK_BOVIN			0 0 5 6 9 5 2 2 5 1 1 0 0	QWQVLSNTVPAKS	DB Search
SLVYPFPGP	42.87	975.5065	9	77.8	9	-2.6237	0.43	-0.4	488.75888	2	35.2331				1.62E5	2.85E5	1.85E5	10102	06out23_Debora_A1_3_iog_2ul.raw	5	0	0	0	1	2	2	P02666|CASB_BOVIN			0 0 20 20 9 9 6 2 5	SLVYPFPGP	DB Search
SVLSLSQSK	42.87	947.5287	9	77.8	9	-1.8171	0.82	2.0	474.77115	2	16.3995				1.94E6	7.89E4	2.08E6	4176	06out23_Debora_A1_3_iog_2ul.raw	4	0	0	0	1	2	1	P02666|CASB_BOVIN			0 0 41 13 13 6 4 3 3	SVLSLSQSK	DB Search
TKLTEEEKNRLNFL	42.87	1733.9312	14	64.3	14	-0.2203	0.51	1.0	867.97107	2	25.4886				2.58E4	6.55E5	1.16E6	7079	06out23_Debora_A1_3_iog_2ul.raw	4	0	0	0	1	1	2	P02663|CASA2_BOVIN			0 0 18 23 23 24 24 37 22 5 9 1 0 0	TKLTEEEKNRLNFL	DB Search
VNELSKDIGSESTED	42.87	1621.7318	15	86.7	15	1.1627	0.30	0.0	811.87073	2	19.0207							5021	06out23_Debora_A1_3_iog_2ul.raw	0	0	0	0	0	0	0	P02662|CASA1_BOVIN			2 2 5 19 10 9 17 25 23 23 29 15 15 0 0	VNELSKDIGSESTED	DB Search
YVPLGTQYTDAPSFS	42.87	1644.7671	15	60.0	15	-0.6139	0.32	0.9	823.38904	2	31.8640		6.23E3		3.17E4	1.31E4	1.51E4	9090	06out23_Debora_A1_3_iog_2ul.raw	4	0	1	0	1	1	1	P02662|CASA1_BOVIN			0 0 0 0 5 5 9 13 14 14 38 3 3 0 0	YVPLGTQYTDAPSFS	DB Search
ALPQYLKTVYQ	42.87	1322.7234	11	45.5	11	-0.6747	0.34	0.2	662.36707	2	29.1818			1.78E5	7.38E5	5.79E5	4.27E5	8186	06out23_Debora_A1_3_iog_2ul.raw	4	0	0	1	1	1	1	P02663|CASA2_BOVIN			0 0 0 0 3 4 2 0 0 8 5	ALPQYLKTVYQ	DB Search
TIASGEPTSTPTTEAVE	42.87	1689.7944	17	11.8	17	-0.3521	0.28	1.2	845.90295	2	20.4674	9.57E5			1.44E6	1.11E6	1.31E6	5393	06out23_Debora_A1_3_iog_2ul.raw	4	1	0	0	1	1	1	P02668|CASK_BOVIN			0 0 0 4 0 0 1 1 0 0 0 0 1 1 6 1 1	TIASGEPTSTPTTEAVE	DB Search
FLPYPYYAKPAAV	42.87	1498.7860	13	46.2	13	-1.0625	0.72	-3.1	750.39569	2	31.3373						3.94E3	8936	06out23_Debora_A1_3_iog_2ul.raw	1	0	0	0	0	0	1	P02668|CASK_BOVIN			0 0 3 3 2 2 3 2 1 0 0 0 0	FLPYPYYAKPAAV	DB Search
MEDIKQME	42.87	1022.4413	8	100.0	8	0.3192	0.74	0.0	512.22632	2	16.0710							4084	06out23_Debora_A1_3_iog_2ul.raw	0	0	0	0	0	0	0	P02662|CASA1_BOVIN			5 21 15 15 3 3 19 5	MEDIKQME	DB Search
IHPFAQTQSL	42.86	1140.5928	10	40.0	10	-2.1131	0.40	0.6	571.30225	2	23.5227			3.79E5	9.02E5	9.39E5	9.27E5	6475	06out23_Debora_A1_3_iog_2ul.raw	4	0	0	1	1	1	1	P02666|CASB_BOVIN			1 1 1 1 0 0 7 7 4 4	IHPFAQTQSL	DB Search
WQVLSNTVPA	42.86	1113.5818	10	30.0	10	-1.4399	0.33	-0.3	557.79633	2	30.6864	2.51E5	1.86E5	1.24E6	1.72E5	1.13E5	1.41E6	8716	06out23_Debora_A1_3_iog_2ul.raw	7	1	1	2	1	1	1	P02668|CASK_BOVIN			5 0 0 1 3 1 1 2 0 0	WQVLSNTVPA	DB Search
MGVSKVKE	42.86	876.4739	8	62.5	8	0.0577	0.79	1.9	439.24115	2	5.4974	6.19E5	1.72E6	2.72E6		1.16E6		1292	06out23_Debora_A2_2_iog_2ul.raw	4	1	1	1	0	1	0	P02666|CASB_BOVIN			5 3 3 1 1 1 3 3	MGVSKVKE	DB Search
ELQDKIHPFAQ	42.86	1324.6775	11	27.3	11	-0.0011	0.70	0.4	663.34430	2	21.1996		4.2E4		1.3E5	1.11E5	9.41E4	5670	06out23_Debora_A1_3_iog_2ul.raw	4	0	1	0	1	1	1	P02666|CASB_BOVIN			0 0 1 2 1 2 7 0 0 0 0	ELQDKIHPFAQ	DB Search
SPAQILQWQVL	42.85	1281.7081	11	63.6	11	0.3002	0.46	1.2	641.86011	2	42.4649				1.49E5		1.48E4	12224	06out23_Debora_A1_3_iog_2ul.raw	2	0	0	0	1	0	1	P02668|CASK_BOVIN			0 0 0 1 3 8 11 7 7 2 2	SPAQILQWQVL	DB Search
LQSWMHQ	42.85	928.4225	7	100.0	7	0.0005	0.69	-0.2	465.21704	2	18.0125	8.27E5	8.94E5		4.29E5	7.22E5	5.31E5	4694	06out23_Debora_A1_3_iog_2ul.raw	6	1	1	0	2	1	1	P02666|CASB_BOVIN			2 2 9 5 2 2 5	LQSWMHQ	DB Search
KIAKYIPIQYV	42.85	1334.7961	11	54.5	11	0.5637	0.57	-2.6	668.39880	2	28.1617	8.41E3		6.55E3				8264	06out23_Debora_A2_3_iog_2ul.raw	2	1	0	1	0	0	0	P02668|CASK_BOVIN			4 0 1 2 2 4 2 1 8 0 0	KIAKYIPIQYV	DB Search
QQKPVALINN	42.85	1123.6349	10	40.0	10	-1.5004	0.56	0.2	562.82312	2	14.4023						8.82E6	3748	06out23_Debora_A1_3_iog_2ul.raw	1	0	0	0	0	0	1	P02668|CASK_BOVIN			0 0 2 0 0 4 5 6 0 0	QQKPVALINN	DB Search
SLVYPFPGPI	42.85	1088.5906	10	40.0	10	-1.5723	0.42	1.9	545.30194	2	40.7327			2.29E3	1.15E5	6.43E2	3.43E4	11768	06out23_Debora_A1_3_iog_2ul.raw	5	0	0	1	1	1	2	P02666|CASB_BOVIN			0 0 3 17 9 9 1 1 0 0	SLVYPFPGPI	DB Search
QQTEDELQ	42.84	989.4302	8	50.0	8	-1.3260	0.45	0.1	495.71799	2	6.3491	3.97E5	4.31E6		1.73E6	2.01E6	1.58E6	1619	06out23_Debora_A2_2_iog_2ul.raw	11	1	2	0	4	2	2	P02666|CASB_BOVIN			0 0 0 1 5 5 21 5	QQTEDELQ	DB Search
NQFLPYPYYA	42.84	1274.5972	10	30.0	10	-1.1635	0.59	-1.5	638.29993	2	35.9336	2.59E4	1.71E4	2.04E4	8.31E3	6.01E3	2.11E3	10676	06out23_Debora_A2_1_iog_2ul.raw	6	1	1	1	1	1	1	P02668|CASK_BOVIN			0 0 1 6 8 8 1 1 0 0	NQFLPYPYYA	DB Search
AFLLYQEPVLGPV	42.84	1444.7965	13	61.5	13	-1.0260	0.07	0.1	723.40338	2	43.1262				3.6E4	2E3	4.08E3	12364	06out23_Debora_A1_3_iog_2ul.raw	3	0	0	0	1	1	1	P02666|CASB_BOVIN			0 0 0 6 31 31 23 5 2 2 5 0 0	AFLLYQEPVLGPV	DB Search
ALNEINQFYQ	42.84	1238.5931	10	70.0	10	-0.6490	0.65	-1.2	620.30121	2	29.9111	3.13E3			7.26E3	5.54E3	3.1E3	8478	06out23_Debora_A1_3_iog_2ul.raw	4	1	0	0	1	1	1	P02663|CASA2_BOVIN			0 0 0 3 9 17 16 12 12 5	ALNEINQFYQ	DB Search
DIPNPIGSEN	42.84	1054.4930	10	60.0	10	-1.7523	0.63	0.2	528.25232	2	24.1148						8.72E4	6688	06out23_Debora_A1_3_iog_2ul.raw	1	0	0	0	0	0	1	P02662|CASA1_BOVIN			0 0 1 1 37 37 17 10 7 5	DIPNPIGSEN	DB Search
NAVPITPTLNREQL	42.84	1564.8573	14	7.1	14	-2.1445	0.58	-0.8	783.43292	2	27.9561					2.85E5	2.63E5	7850	06out23_Debora_A1_3_iog_2ul.raw	2	0	0	0	0	1	1	P02663|CASA2_BOVIN			0 0 0 0 0 3 0 0 1 1 0 0 0 0	NAVPITPTLNREQL	DB Search
ESQSLTLTD	42.84	992.4662	9	66.7	9	-0.3444	0.74	1.4	497.23724	2	20.1820	4.95E5	2.37E6	6.55E5	2.05E4	1.55E5	2.32E4	5638	06out23_Debora_A2_1_iog_2ul.raw	10	2	3	2	1	1	1	P02666|CASB_BOVIN			0 0 0 2 5 56 16 6 5	ESQSLTLTD	DB Search
EVVRNANEEEY	42.83	1350.6051	11	63.6	11	-1.0788	0.50	-2.2	676.30627	2	7.1207				5.7E4		2.47E4	1860	06out23_Debora_A1_3_iog_2ul.raw	4	0	0	0	1	0	3	P02663|CASA2_BOVIN			1 1 0 1 4 4 5 9 21 13 5	EVVRNANEEEY	DB Search
TKLTEEEKNRLN	42.83	1473.7787	12	16.7	12	-0.7197	0.65	6.1	492.26831	3	5.4796				5.14E7	3.47E5		1194	06out23_Debora_A1_3_iog_2ul.raw	3	0	0	0	2	1	0	P02663|CASA2_BOVIN			0 0 2 0 0 2 1 1 0 0 0 0	TKLTEEEKNRLN	DB Search
KTEIPTIN	42.83	914.5073	8	62.5	8	-1.6422	0.71	-0.4	458.25717	2	18.5228	5.43E5	6.26E5	6.02E5	2.68E5	3.24E5	2.97E5	5124	06out23_Debora_A2_1_iog_2ul.raw	9	2	2	2	1	1	1	P02668|CASK_BOVIN			0 0 1 4 2 2 7 5	KTEIPTIN	DB Search
SRYPSYGLNYYQQKPVALIN	42.83	2373.2117	20	20.0	20	0.3163	0.16	-5.6	792.06635	3	30.9550		5.31E4		1.44E5			9249	06out23_Debora_A2_2_iog_2ul.raw	2	0	1	0	1	0	0	P02668|CASK_BOVIN			0 0 0 0 0 0 6 2 0 0 0 0 2 6 0 0 1 1 0 0	SRYPSYGLNYYQQKPVALIN	DB Search
LSQSKVLPVPQKAVPYPQ	42.83	1978.1251	18	11.1	18	-0.6298	0.14	0.2	660.38043	3	25.0466				1E6	8.39E5	7.91E5	6916	06out23_Debora_A1_3_iog_2ul.raw	4	0	0	0	1	2	1	P02666|CASB_BOVIN			0 0 0 0 0 0 2 0 0 0 0 1 1 3 1 1 0 0	LSQSKVLPVPQKAVPYPQ	DB Search
KEPMIGVNQELAY	42.82	1490.7439	13	84.6	13	-2.0536	0.17	-9.9	746.36957	2	27.9961	6.67E4						7890	06out23_Debora_A1_3_iog_2ul.raw	1	1	0	0	0	0	0	P02662|CASA1_BOVIN			0 0 2 2 10 28 7 3 3 4 4 2 2	KEPMIGVNQELAY	DB Search
DKTEIPTINTIAS	42.81	1401.7351	13	23.1	13	-1.7251	0.40	-1.5	701.87164	2	28.2969				3.88E4			7983	06out23_Debora_A1_3_iog_2ul.raw	1	0	0	0	1	0	0	P02668|CASK_BOVIN			0 0 0 0 4 16 1 1 2 1 1 0 0	DKTEIPTINTIAS	DB Search
QGPIVLNPWDQVKRN	42.81	1762.9479	15	13.3	15	0.1041	0.63	-3.7	882.47156	2	29.3629		9.27E5	1.51E4				8650	06out23_Debora_A2_3_iog_2ul.raw	2	0	1	1	0	0	0	P02663|CASA2_BOVIN			0 0 0 0 0 3 4 0 0 1 0 0 0 0 0	QGPIVLNPWDQVKRN	DB Search
SKVLPVPQK	42.79	994.6175	9	22.2	9	-7.7074	0.69	0.0	498.31451	2	5.7267	4.68E6	3.96E6	5.15E6	2.46E7		1.67E7	1355	06out23_Debora_A1_3_iog_2ul.raw	8	1	1	1	3	0	2	P02666|CASB_BOVIN			0 0 9 9 0 0 0 0 1	SKVLPVPQK	DB Search
PSERYL	42.78	763.3864	6	100.0	6	6.8323	0.75	1.1	382.69794	2	21.1367	2.66E6	3.15E6	2.97E6	2.02E6	3.03E6	2.46E6	5972	06out23_Debora_A2_1_iog_2ul.raw	11	1	2	3	1	2	2	P02662|CASA1_BOVIN			5 73 10 2 4 4	PSERYL	DB Search
STPTTEAVES	42.78	1020.4611	10	60.0	10	-2.9729	0.78	-0.9	511.23340	2	6.2246	3.18E5	3.34E4	2.67E5	2.44E5	2.95E5	2.24E5	1622	06out23_Debora_A2_1_iog_2ul.raw	11	2	1	2	2	2	2	P02668|CASK_BOVIN			0 0 0 0 3 5 9 9 15 5	STPTTEAVES	DB Search
IPNPIGSE	42.78	825.4232	8	100.0	8	-3.9160	0.75	-0.1	826.42786	1	21.6102				1.65E5	1.93E5	1.77E5	5706	06out23_Debora_A1_3_iog_2ul.raw	3	0	0	0	1	1	1	P02662|CASA1_BOVIN			5 24 24 8 8 11 9 5	IPNPIGSE	DB Search
FSDIPNPIGSEN	42.76	1288.5935	12	50.0	12	-0.6318	0.41	0.2	645.29919	2	28.9567	4.83E4			3.29E4		2.55E4	8502	06out23_Debora_A2_1_iog_2ul.raw	4	2	0	0	1	0	1	P02662|CASA1_BOVIN			0 0 0 9 5 5 8 8 0 0 0 5	FSDIPNPIGSEN	DB Search
NAVPITPTLN	42.76	1038.5709	10	20.0	10	-3.1845	0.54	-0.4	520.29095	2	25.4236		6.15E5		2.62E4		4.31E5	7040	06out23_Debora_A1_3_iog_2ul.raw	3	0	1	0	1	0	1	P02663|CASA2_BOVIN			0 0 1 0 0 19 0 0 0 5	NAVPITPTLN	DB Search
ALPQYLKT	42.75	932.5331	8	25.0	8	-2.2102	0.64	2.3	467.27151	2	21.4730	1.69E7	1.62E7	1.64E7	2.54E7	2.63E7	2.35E7	6098	06out23_Debora_A2_3_iog_2ul.raw	14	2	4	2	2	2	2	P02663|CASA2_BOVIN			0 0 0 0 1 1 12 5	ALPQYLKT	DB Search
SIISQETYKQE	42.75	1324.6510	11	54.5	11	2.1002	0.43	-0.8	663.33026	2	17.9401				8.85E4	1.03E5	1.14E5	4640	06out23_Debora_A1_3_iog_2ul.raw	3	0	0	0	1	1	1	P02663|CASA2_BOVIN			0 0 6 2 0 0 0 9 22 14 5	SIISQETYKQE	DB Search
KEPMIGV	42.74	772.4153	7	100.0	7	-3.5680	0.39	0.0	387.21213	2	17.8025	1.63E5	2.07E5	1.78E5	1.22E5	7.34E4		4785	06out23_Debora_A2_3_iog_2ul.raw	7	2	1	1	2	1	0	P02662|CASA1_BOVIN			5 8 9 9 22 39 5	KEPMIGV	DB Search
RFFSDKIAK	42.74	1110.6185	9	77.8	9	-3.4695	0.50	2.7	371.21176	3	10.1721	1.7E5	1.97E5	2.07E5	3.98E5	4.02E5	4.41E5	2619	06out23_Debora_A2_3_iog_2ul.raw	6	1	1	1	1	1	1	P02668|CASK_BOVIN			1 1 13 8 8 6 3 3 5	RFFSDKIAK	DB Search
IPYVRYL	42.74	922.5276	7	57.1	7	-1.0760	0.85	0.9	462.27008	2	29.5031	1.11E5	9.37E4			2.01E5	1.12E5	8383	06out23_Debora_A1_3_iog_2ul.raw	4	1	1	0	0	1	1	P02663|CASA2_BOVIN			5 16 6 4 0 0 0	IPYVRYL	DB Search
QKFPQYLQY	42.72	1213.6132	9	55.6	9	-0.1021	0.27	-1.5	607.80853	2	27.7905		2.33E5	2.21E5	1.49E5	1.23E5	1.3E5	8113	06out23_Debora_A2_3_iog_2ul.raw	5	0	1	1	1	1	1	P02663|CASA2_BOVIN			0 0 7 0 0 3 3 2 2	QKFPQYLQY	DB Search
TKVIPYVR	42.71	974.5913	8	50.0	8	-0.4076	0.39	2.0	325.87070	3	14.9227				1.31E7		8.39E6	3691	06out23_Debora_A1_3_iog_2ul.raw	4	0	0	0	2	0	2	P02663|CASA2_BOVIN			0 0 0 0 38 21 2 2	TKVIPYVR	DB Search
RELEELNVPG	42.69	1154.5931	10	10.0	10	-0.3477	0.39	-0.4	578.29846	2	23.7668	1.02E4	3.67E6	2.95E6	9.68E3	3.49E6	2.99E6	6833	06out23_Debora_A2_2_iog_2ul.raw	9	1	2	1	1	2	2	P02666|CASB_BOVIN			0 0 0 0 1 1 1 7 0 0	RELEELNVPG	DB Search
SEEQQQTEDEL	42.69	1334.5474	11	63.6	11	-1.7790	0.06	-9.4	1335.53235	1	15.3147				3.19E5	3.27E5	2.86E5	4088	06out23_Debora_A2_3_iog_2ul.raw	4	0	0	0	2	1	1	P02666|CASB_BOVIN			0 0 0 0 9 2 19 19 33 55 5	SEEQQQTEDEL	DB Search
STVATLED	42.67	834.3970	8	75.0	8	-2.4783	0.23	3.2	835.39954	1	15.3457	1.49E5	1.65E5		2E5	1.83E5	1.62E5	4090	06out23_Debora_A2_2_iog_2ul.raw	5	1	1	0	1	1	1	P02668|CASK_BOVIN			1 1 11 8 2 8 38 5	STVATLED	DB Search
YKVPQLE	42.67	875.4752	7	100.0	7	-1.0526	0.84	0.6	438.74127	2	21.5724		2.37E5		9.68E4	1.26E5	9.46E4	6123	06out23_Debora_A2_2_iog_2ul.raw	4	0	1	0	1	1	1	P02662|CASA1_BOVIN			4 4 44 5 5 21 5	YKVPQLE	DB Search
DKHYQKALNEIN	42.66	1471.7419	12	41.7	12	-6.7561	0.41	1.0	736.87360	2	5.8100	8.28E4		1.11E5				1443	06out23_Debora_A2_3_iog_2ul.raw	2	1	0	1	0	0	0	P02663|CASA2_BOVIN			0 0 3 1 0 0 2 2 7 2 0 0	DKHYQKALNEIN	DB Search
ENLLRF	42.64	790.4337	6	66.7	6	-1.1541	0.72	0.8	396.22156	2	28.4171	6.63E7	7.05E7	5.8E7	1.98E6	6.43E7	5.33E7	8349	06out23_Debora_A2_3_iog_2ul.raw	15	4	2	2	1	4	2	P02662|CASA1_BOVIN			0 0 12 31 16 5	ENLLRF	DB Search
PWIQPK	42.64	767.4330	6	100.0	6	-2.8903	0.43	-1.3	384.72046	2	15.6538	5.44E5	7.46E5	9.65E5	6.97E5	7.85E5	9.73E4	4163	06out23_Debora_A2_3_iog_2ul.raw	23	3	3	3	7	3	4	P02663|CASA2_BOVIN			5 44 9 9 2 2	PWIQPK	DB Search
KEPMIGVNQ	42.63	1014.5168	9	33.3	9	-2.3137	0.72	1.6	508.26196	2	14.6394		1.79E7				7.34E6	3805	06out23_Debora_A2_2_iog_2ul.raw	2	0	1	0	0	0	1	P02662|CASA1_BOVIN			0 0 0 0 7 1 1 4 4	KEPMIGVNQ	DB Search
ERLHSM	42.61	771.3698	6	33.3	6	-5.1035	0.83	4.0	386.69089	2	0.0570	4.01E4	7.18E4	3.68E4		9.77E5	6.94E5	24	06out23_Debora_A2_3_iog_2ul.raw	5	1	1	1	0	1	1	P02662|CASA1_BOVIN			0 0 1 1 5 5	ERLHSM	DB Search
VPQLEIVPN	42.60	1007.5651	9	33.3	9	-1.8966	0.36	0.5	504.78619	2	29.5365	6.61E5			3.1E5	4.45E5	1.33E4	8727	06out23_Debora_A2_1_iog_2ul.raw	7	2	0	0	2	2	1	P02662|CASA1_BOVIN			0 0 0 0 2 7 26 0 0	VPQLEIVPN	DB Search
LNPWDQVKR	42.59	1154.6196	9	33.3	9	6.8554	0.70	10.7	578.32147	2	29.7081						2.16E3	8435	06out23_Debora_A1_3_iog_2ul.raw	1	0	0	0	0	0	1	P02663|CASA2_BOVIN			0 0 4 4 6 0 0 1 1	LNPWDQVKR	DB Search
EDIKQME	42.51	891.4008	7	71.4	7	-1.7128	0.79	-0.5	446.70609	2	6.8479	3.13E7	3.5E7	3.13E7	1.05E7	1.69E7	1.15E7	1686	06out23_Debora_A1_3_iog_2ul.raw	21	4	4	4	4	2	3	P02662|CASA1_BOVIN			1 0 4 4 4 4 5	EDIKQME	DB Search
VPQKAVPYPQRDMPIQ	42.50	1865.9822	16	6.2	16	-1.5893	0.35	-39.2	622.97211	3	18.8961	6.9E6	1.24E6	8.83E6	2.54E5	3.37E5	3.11E5	5248	06out23_Debora_A2_1_iog_2ul.raw	8	2	1	2	1	1	1	P02666|CASB_BOVIN			0 0 0 0 0 0 0 4 0 0 1 1 1 1 0 0	VPQKAVPYPQRDMPIQ	DB Search
AINPSKE	42.50	757.3970	7	71.4	7	-6.0295	0.65	3.2	379.70584	2	0.3741		2.75E3			8.33E4	5.31E4	24	06out23_Debora_A1_3_iog_2ul.raw	3	0	1	0	0	1	1	P02663|CASA2_BOVIN			3 3 46 19 1 1 5	AINPSKE	DB Search
AINPSKENL	42.47	984.5240	9	77.8	9	-0.3344	0.62	1.6	493.26569	2	13.6392	1.79E5	1.94E5	2.14E5	2.16E5		2.04E5	3646	06out23_Debora_A2_2_iog_2ul.raw	5	1	1	1	1	0	1	P02663|CASA2_BOVIN			0 0 99 4 3 3 3 5 5	AINPSKENL	DB Search
MGVSKV	42.47	619.3363	6	100.0	6	0.4621	0.49	-0.6	620.33875	1	11.7061	9.04E5	8.06E5	7.8E5	1.89E6	1.99E6	1.58E6	3098	06out23_Debora_A2_3_iog_2ul.raw	7	1	1	1	1	1	2	P02666|CASB_BOVIN			5 8 8 11 33 5	MGVSKV	DB Search
EVKITVDDKHYQ	42.45	1473.7463	12	50.0	12	0.5503	0.20	268.8	738.07196	2	13.9509					2.39E4		3733	06out23_Debora_A2_2_iog_2ul.raw	1	0	0	0	0	1	0	P02663|CASA2_BOVIN			0 0 0 4 2 2 3 7 2 1 1 1	EVKITVDDKHYQ	DB Search
FVAPFPEVFGKEK	42.43	1493.7917	13	53.8	13	0.6632	0.63	-2.4	747.89911	2	33.1411				3E4		1.23E6	9462	06out23_Debora_A1_3_iog_2ul.raw	3	0	0	0	1	0	2	P02662|CASA1_BOVIN			3 3 12 5 5 2 0 0 1 0 0 0 2	FVAPFPEVFGKEK	DB Search
NFLKKIS	42.42	848.5120	7	71.4	7	-4.3927	0.84	1.7	425.26266	2	13.4655					1.33E6	9.75E5	3353	06out23_Debora_A1_3_iog_2ul.raw	2	0	0	0	0	1	1	P02663|CASA2_BOVIN			1 1 14 6 2 3 3	NFLKKIS	DB Search
QILQWQ	42.42	814.4337	6	66.7	6	-2.2427	0.31	-1.3	815.43744	1	28.0139	4.18E5	6.11E5	3.21E5	1.1E6	4.93E5	3.98E5	7832	06out23_Debora_A1_3_iog_2ul.raw	8	1	2	1	2	1	1	P02668|CASK_BOVIN			1 1 12 12 24 5	QILQWQ	DB Search
SLVYPF	42.41	724.3796	6	66.7	6	-2.8536	0.46	2.1	725.38611	1	34.9259				3.43E4	3.09E4	2.15E4	10047	06out23_Debora_A1_3_iog_2ul.raw	6	0	0	0	2	2	2	P02666|CASB_BOVIN			1 1 17 52 15 5	SLVYPF	DB Search
VLPVPQ	42.35	651.3956	6	66.7	6	-5.0960	0.27	1.2	326.70251	2	19.0372	7.97E5	1.1E6	2.23E6	5.24E5	1.51E6		5340	06out23_Debora_A2_2_iog_2ul.raw	7	1	1	2	1	2	0	P02666|CASB_BOVIN			1 1 3 3 2 2	VLPVPQ	DB Search
QQQTEDEL	42.30	989.4302	8	75.0	8	-2.3334	0.10	1.1	990.43085	1	11.6628	1.22E7	1.29E7	1.09E7	4.62E6	6.2E6	4.48E6	2923	06out23_Debora_A2_1_iog_2ul.raw	13	2	2	2	3	2	2	P02666|CASB_BOVIN			1 1 4 2 2 6 9 5	QQQTEDEL	DB Search
PPLTQTPV	42.29	851.4752	8	75.0	8	5.0226	0.53	1.5	852.47717	1	28.0119	1.74E5	1.8E5	2.07E5	6.09E4	2.93E5	3.2E5	8147	06out23_Debora_A2_1_iog_2ul.raw	7	1	1	1	1	1	2	P02666|CASB_BOVIN			5 0 0 8 12 23 4 4	PPLTQTPV	DB Search
EDELQD	42.26	747.2922	6	66.7	6	-2.3867	0.25	1.0	748.29486	1	5.8749	1.12E5	1.16E5	6.77E4	2.64E4	4.09E4	2.21E4	1417	06out23_Debora_A2_3_iog_2ul.raw	6	1	1	1	1	1	1	P02666|CASB_BOVIN			0 0 6 10 19 5	EDELQD	DB Search
QGPIVLN	42.26	739.4228	7	42.9	7	-3.9260	0.44	-0.4	740.42444	1	20.0028	9.47E4		1E5			1.62E4	5562	06out23_Debora_A2_3_iog_2ul.raw	3	1	0	1	0	0	1	P02663|CASA2_BOVIN			1 1 0 0 3 19 5	QGPIVLN	DB Search
YQEPVL	42.24	747.3803	6	100.0	6	-2.2834	0.49	1.4	748.38196	1	23.3145	9.79E7	1.07E8	1.12E8	4.32E7	6.15E7	5.31E7	6811	06out23_Debora_A2_2_iog_2ul.raw	36	10	4	8	2	8	4	P02666|CASB_BOVIN			2 2 57 6 6 5	YQEPVL	DB Search
FFVAPFPEVFGKEKVN	42.24	1853.9716	16	12.5	16	1.0523	0.49	1.3	618.99377	3	38.2293	1.1E6		2.75E5				11372	06out23_Debora_A2_1_iog_2ul.raw	2	1	0	1	0	0	0	P02662|CASA1_BOVIN			0 0 10 10 0 0 0 0 0 0 0 0 0 0 0 0	FFVAPFPEVFGKEKVN	DB Search
YLKTVYQH	42.24	1050.5498	8	62.5	8	-1.9983	0.21	1.6	351.18799	3	5.6923		2.39E5					1382	06out23_Debora_A2_2_iog_2ul.raw	1	0	1	0	0	0	0	P02663|CASA2_BOVIN			0 0 1 2 3 2 2 5	YLKTVYQH	DB Search
AIPPKKNQDKTEIPTINTIAS	42.19	2278.2532	21	9.5	21	2.4442	0.47	-3.6	760.41675	3	23.1407		2.59E6	1.51E6	1.45E6			6681	06out23_Debora_A2_3_iog_2ul.raw	3	0	1	1	1	0	0	P02668|CASK_BOVIN			0 0 0 0 0 0 1 0 0 0 0 0 3 21 1 1 0 0 0 0 0	AIPPKKNQDKTEIPTINTIAS	DB Search
GLPQEVL	42.19	754.4225	7	42.9	7	-2.6979	0.63	0.8	378.21606	2	27.4737	2.2E7	2.16E7	1.32E7	2.86E7	1.56E7	3.21E7	8066	06out23_Debora_A2_3_iog_2ul.raw	17	3	1	4	4	1	4	P02662|CASA1_BOVIN			0 0 1 1 15 15 5	GLPQEVL	DB Search
LTLTDVE	42.18	789.4120	7	71.4	7	-1.6128	0.79	-0.1	395.71036	2	25.6906	1.11E6	9.5E4	8.03E4	2.38E5		2.46E5	7466	06out23_Debora_A2_3_iog_2ul.raw	6	2	1	1	1	0	1	P02666|CASB_BOVIN			0 0 4 6 10 22 5	LTLTDVE	DB Search
QKFALPQ	42.15	830.4650	7	14.3	7	-1.2349	0.92	0.3	416.23666	2	19.3856	4.7E7	2.79E7	4.34E7	6.24E6	1.73E8	1.51E8	5353	06out23_Debora_A2_1_iog_2ul.raw	13	2	1	1	1	5	3	P02663|CASA2_BOVIN			1 1 0 1 3 1 1	QKFALPQ	DB Search
QTEDELQD	42.14	976.3985	8	37.5	8	-0.8504	0.49	1.7	489.20380	2	7.8928	1.52E6	1.88E6	1.56E6		5.73E5	4.21E5	1930	06out23_Debora_A2_3_iog_2ul.raw	10	2	2	2	0	2	2	P02666|CASB_BOVIN			0 0 0 1 1 24 33 5	QTEDELQD	DB Search
AVPITPTLNREQ	42.14	1337.7303	12	8.3	12	-2.1379	0.79	0.3	669.86926	2	20.3457			2.06E6	1E6	8.88E5	9.3E5	5550	06out23_Debora_A1_2_iog_2ul.raw	4	0	0	1	1	1	1	P02663|CASA2_BOVIN			0 0 0 0 6 0 0 0 0 0 0 1	AVPITPTLNREQ	DB Search
EGIHAQQKEPMIGVNQEL	42.14	2020.0048	18	38.9	18	-0.1867	0.31	46.4	674.37006	3	24.8114		1.97E5		6.4E5	4.46E5		7070	06out23_Debora_A1_2_iog_2ul.raw	4	0	1	0	1	2	0	P02662|CASA1_BOVIN			0 0 0 0 0 0 0 1 2 2 2 12 10 10 2 1 0 0	EGIHAQQKEPMIGVNQEL	DB Search
EIPTINTIASGEPT	42.14	1441.7300	14	57.1	14	-0.8530	0.05	2.6	721.87054	2	30.5744				4.13E4	3.26E4		8780	06out23_Debora_A1_2_iog_2ul.raw	2	0	0	0	1	1	0	P02668|CASK_BOVIN			1 1 0 0 4 3 3 13 41 13 5 5 0 0	EIPTINTIASGEPT	DB Search
FFVAPFPEVFGK	42.14	1383.7227	12	41.7	12	-0.0856	0.51	3.7	692.86774	2	41.9549		1.15E4		2.08E5	7.48E3		12150	06out23_Debora_A1_2_iog_2ul.raw	3	0	1	0	1	1	0	P02662|CASA1_BOVIN			0 0 20 27 3 1 1 1 2 2 1 1	FFVAPFPEVFGK	DB Search
KDIGSESTEDQAM	42.14	1409.5980	13	46.2	13	-0.7594	0.34	11.9	705.81116	2	11.2689							2839	06out23_Debora_A1_2_iog_2ul.raw	0	0	0	0	0	0	0	P02662|CASA1_BOVIN			0 0 1 1 1 1 2 2 1 2 2 2 2	KDIGSESTEDQAM	DB Search
KTKLTEEEKNRLN	42.14	1601.8737	13	53.8	13	1.1481	0.69	4.1	801.94342	2	5.4259							1248	06out23_Debora_A1_2_iog_2ul.raw	0	0	0	0	0	0	0	P02663|CASA2_BOVIN			1 1 2 9 6 6 6 6 5 1 0 0 0	KTKLTEEEKNRLN	DB Search
PSFSDIPNPIGSE	42.14	1358.6354	13	38.5	13	-0.0908	0.40	1.1	680.32233	2	33.0317		5.31E3			1.38E4	1.08E4	9582	06out23_Debora_A1_2_iog_2ul.raw	3	0	1	0	0	1	1	P02662|CASA1_BOVIN			0 0 0 1 2 14 4 4 1 1 2 1 1	PSFSDIPNPIGSE	DB Search
QKEPMIGVNQE	42.14	1271.6179	11	27.3	11	-0.9544	0.49	-1.7	636.81201	2	15.5784					1.18E6		4087	06out23_Debora_A1_2_iog_2ul.raw	1	0	0	0	0	1	0	P02662|CASA1_BOVIN			0 0 8 1 1 10 1 1 3 0 0	QKEPMIGVNQE	DB Search
QYTDAPSFS	42.14	1014.4294	9	55.6	9	-1.3479	0.52	3.0	1015.43469	1	20.7333					7.99E3		5741	06out23_Debora_A1_2_iog_2ul.raw	1	0	0	0	0	1	0	P02662|CASA1_BOVIN			1 1 3 3 10 1 1 4 5	QYTDAPSFS	DB Search
MPIQAFL	42.12	818.4360	7	100.0	7	-2.6593	0.34	0.6	819.43652	1	38.4426	5.99E4	1.42E5	1.32E5	1.56E5	1.22E5	9.81E4	11488	06out23_Debora_A2_2_iog_2ul.raw	10	1	2	2	1	2	2	P02666|CASB_BOVIN			5 5 5 3 21 55 5	MPIQAFL	DB Search
ELNVPGEIVE	42.11	1097.5604	10	50.0	10	-2.3272	0.63	0.0	1098.55969	1	28.7413	3.9E6	3.94E6	1.86E5	3.09E6	1.89E5	2.64E6	8379	06out23_Debora_A2_3_iog_2ul.raw	7	1	1	1	2	1	1	P02666|CASB_BOVIN			0 0 4 5 0 0 1 10 29 5	ELNVPGEIVE	DB Search
TEDELQDK	42.11	976.4349	8	25.0	8	-1.8637	0.82	2.5	489.22217	2	3.5158	3.89E4	2.49E4	1.63E4				847	06out23_Debora_A2_1_iog_2ul.raw	3	1	1	1	0	0	0	P02666|CASB_BOVIN			0 0 1 1 2 2 1 1	TEDELQDK	DB Search
FLPYPYYAKPAA	42.08	1399.7175	12	33.3	12	-1.4742	0.66	-1.6	700.86145	2	28.4541					7.29E4		8175	06out23_Debora_A1_2_iog_2ul.raw	1	0	0	0	0	1	0	P02668|CASK_BOVIN			0 0 5 5 3 1 1 1 2 0 0 0	FLPYPYYAKPAA	DB Search
NRLNFLK	42.04	903.5290	7	71.4	7	-2.9252	0.38	0.7	302.18289	3	16.5504	7.58E5	7.16E5			1.19E6	1.04E6	4221	06out23_Debora_A1_3_iog_2ul.raw	6	1	1	0	0	2	2	P02663|CASA2_BOVIN			0 0 13 14 25 5 5	NRLNFLK	DB Search
VDDEALEKF	42.00	1064.5026	9	77.8	9	-0.5210	0.42	-0.5	533.25354	2	25.0366		1.25E5				4.23E4	7319	06out23_Debora_A2_2_iog_2ul.raw	2	0	1	0	0	0	1	P02754|LACB_BOVIN			5 12 7 7 0 0 18 46 5	VDDEALEKF	DB Search
PFPEVFGKEKV	41.96	1275.6863	11	36.4	11	3.9183	0.84	-1.8	638.84729	2	30.3026	4.15E6	6.81E6	4.01E6	1.49E6	1.7E6	3.31E6	8604	06out23_Debora_A1_3_iog_2ul.raw	9	1	3	1	1	1	2	P02662|CASA1_BOVIN			0 0 3 3 6 6 1 0 0 0 0	PFPEVFGKEKV	DB Search
DEALEKFD	41.96	965.4341	8	100.0	8	-2.5921	0.69	-0.5	483.72168	2	19.2683			6.62E4		6.83E4		5276	06out23_Debora_A1_2_iog_2ul.raw	2	0	0	1	0	1	0	P02754|LACB_BOVIN			2 2 58 58 27 18 18 5	DEALEKFD	DB Search
SDKIAKYIPI	41.96	1146.6648	10	50.0	10	-2.5561	0.50	0.2	574.33691	2	26.4839	6.08E5			5.37E5	2.23E5	1.8E5	7584	06out23_Debora_A1_2_iog_2ul.raw	5	1	0	0	2	1	1	P02668|CASK_BOVIN			0 0 0 8 4 3 3 4 0 0	SDKIAKYIPI	DB Search
GPFPIIV	41.96	741.4425	7	42.9	7	-2.9173	0.44	2.6	742.44507	1	38.8918	4.46E3	3.1E3	2.97E3				11681	06out23_Debora_A2_2_iog_2ul.raw	3	1	1	1	0	0	0	P02666|CASB_BOVIN			0 0 5 0 0 17 5	GPFPIIV	DB Search
KDERFF	41.93	840.4130	6	50.0	6	-1.1266	0.86	0.8	421.21283	2	14.7007	5.33E6	5.55E6	5.64E6	5.4E6		5.47E6	3694	06out23_Debora_A1_3_iog_2ul.raw	7	1	1	1	3	0	1	P02668|CASK_BOVIN			5 10 2 1 1 1	KDERFF	DB Search
EAVESTVAT	41.91	905.4341	9	33.3	9	-0.9475	0.09	3.2	906.44153	1	11.7774		3.74E5	8.56E4	3E5		5.81E4	2807	06out23_Debora_A1_3_iog_2ul.raw	7	0	3	1	2	0	1	P02668|CASK_BOVIN			0 0 1 1 1 1 4 20 5	EAVESTVAT	DB Search
EVIESPPEIN	41.90	1125.5553	10	70.0	10	-1.9203	0.36	0.9	563.78265	2	23.7580	6.4E4				9.09E4		6713	06out23_Debora_A1_2_iog_2ul.raw	2	1	0	0	0	1	0	P02668|CASK_BOVIN			0 0 4 11 14 1 3 3 39 5	EVIESPPEIN	DB Search
YTDAPSFS	41.90	886.3708	8	75.0	8	-1.3891	0.49	10.1	887.38269	1	19.1335							5230	06out23_Debora_A1_2_iog_2ul.raw	0	0	0	0	0	0	0	P02662|CASA1_BOVIN			0 0 8 11 4 4 9 5	YTDAPSFS	DB Search
SVLSLS	41.89	604.3432	6	66.7	6	-5.3516	0.49	0.5	605.34637	1	22.7938	7.23E7	8.98E7	8.19E7	4.02E7	5.7E7	4.64E7	6599	06out23_Debora_A2_3_iog_2ul.raw	9	2	1	3	1	1	1	P02666|CASB_BOVIN			1 1 3 2 9 5	SVLSLS	DB Search
AQQKEPMIG	41.88	1000.5012	9	33.3	9	-3.6154	0.61	0.2	501.25641	2	8.9315	2.95E5	3.02E5	3.03E5	2.03E5	1.82E5	1.42E5	2064	06out23_Debora_A1_3_iog_2ul.raw	6	1	1	1	1	1	1	P02662|CASA1_BOVIN			0 0 7 3 12 1 1 0 0	AQQKEPMIG	DB Search
IPNPIGSENSEKTTMP	41.86	1713.8243	16	43.8	16	0.2382	0.38	0.1	857.91327	2	24.8581			6.2E4				7126	06out23_Debora_A2_3_iog_2ul.raw	1	0	0	1	0	0	0	P02662|CASA1_BOVIN			0 0 3 7 12 0 0 0 0 0 3 10 0 0 3 3	IPNPIGSENSEKTTMP	DB Search
FFVAPFP	41.83	823.4268	7	100.0	7	-5.8482	0.28	1.8	824.42920	1	39.2728	6.97E3	3.71E3	3.1E3	1.6E2			11634	06out23_Debora_A2_1_iog_2ul.raw	6	2	2	1	1	0	0	P02662|CASA1_BOVIN			4 4 6 14 6 6 5	FFVAPFP	DB Search
KIEKFQ	41.82	791.4541	6	100.0	6	-3.1363	0.60	-18.0	396.72433	2	2.5794	7.07E6	4.59E6	5.81E6	4.54E6	6.2E5	7.21E4	577	06out23_Debora_A2_3_iog_2ul.raw	28	5	5	8	7	2	1	P02666|CASB_BOVIN			5 22 2 2 2 3	KIEKFQ	DB Search
MARHPHPHLSFM	41.81	1459.6965	12	25.0	12	0.3280	0.37	-1.5	487.56851	3	15.3740		2.08E4	1.35E6				4077	06out23_Debora_A2_3_iog_2ul.raw	2	0	1	1	0	0	0	P02668|CASK_BOVIN			0 0 0 1 0 0 4 0 0 0 6 5	MARHPHPHLSFM	DB Search
VYQHQKAMKPWIQPK	41.78	1881.0083	15	46.7	15	0.8469	0.56	1.1	628.00879	3	12.2597	4.77E6	5.23E6	1.16E5	1.5E5		9.24E4	2944	06out23_Debora_A1_3_iog_2ul.raw	5	1	1	1	1	0	1	P02663|CASA2_BOVIN			0 0 1 1 2 2 2 2 3 2 2 0 0 0 0	VYQHQKAMKPWIQPK	DB Search
PIGSENSEK	41.76	959.4560	9	100.0	9	25.0962	0.58	-6.0	960.45050	1	30.1910							8914	06out23_Debora_A2_3_iog_2ul.raw	0	0	0	0	0	0	0	P02662|CASA1_BOVIN			3 3 4 4 4 2 5 5 5	PIGSENSEK	DB Search
PNPIGSENSE	41.74	1042.4567	10	10.0	10	-4.3351	0.53	-0.2	522.23175	2	7.6817	4.46E5		5.14E5			6E3	1915	06out23_Debora_A2_3_iog_2ul.raw	6	2	0	3	0	0	1	P02662|CASA1_BOVIN			0 0 1 1 1 1 1 0 0 2	PNPIGSENSE	DB Search
IGVNQELA	41.73	842.4498	8	75.0	8	-2.2714	0.45	1.1	843.45044	1	20.4265	2.97E5	2.24E5	5.42E5		3.07E5	2.47E5	5766	06out23_Debora_A2_2_iog_2ul.raw	8	1	1	2	0	2	2	P02662|CASA1_BOVIN			0 0 3 4 3 14 50 5	IGVNQELA	DB Search
ALPQYL	41.71	703.3904	6	66.7	6	-3.2933	0.67	-0.3	352.70132	2	28.1205	6.41E6	1.42E6	1.37E6	2.26E6	4.06E6	1.08E7	7828	06out23_Debora_A1_3_iog_2ul.raw	8	2	1	1	1	1	2	P02663|CASA2_BOVIN			0 0 3 3 28 5	ALPQYL	DB Search
PFPEVF	41.69	734.3639	6	66.7	6	6.2539	0.69	2.3	735.36755	1	43.5866	2.75E4	3.58E4	1.63E4	3.39E4	1.86E4	6.43E3	12888	06out23_Debora_A2_3_iog_2ul.raw	9	1	1	1	3	2	1	P02662|CASA1_BOVIN			5 5 1 1 10 5	PFPEVF	DB Search
SDKIAKYIPIQ	41.68	1274.7234	11	54.5	11	-0.5267	0.60	1.2	638.36658	2	24.3449				8.51E4	7.64E4		6841	06out23_Debora_A1_2_iog_2ul.raw	2	0	0	0	1	1	0	P02668|CASK_BOVIN			0 0 0 12 11 1 1 5 6 6 5	SDKIAKYIPIQ	DB Search
PITPTLNRE	41.67	1039.5662	9	22.2	9	4.2154	0.88	0.0	520.78876	2	20.9670						4.32E4	5607	06out23_Debora_A1_3_iog_2ul.raw	1	0	0	0	0	0	1	P02663|CASA2_BOVIN			1 1 59 2 1 1 1 0 0	PITPTLNRE	DB Search
AYFYPE	41.59	788.3381	6	100.0	6	-1.6047	0.33	0.5	789.34332	1	24.7797	2E5	1.72E5	2.82E5	1.03E5	2E5	1.56E5	6897	06out23_Debora_A1_3_iog_2ul.raw	8	1	1	2	1	1	2	P02662|CASA1_BOVIN			2 2 8 41 9 5	AYFYPE	DB Search
KVPQLEIVPN	41.57	1135.6600	10	20.0	10	-2.1367	0.46	0.2	568.83301	2	26.2786	6.63E5		5.89E5				7689	06out23_Debora_A2_1_iog_2ul.raw	2	1	0	1	0	0	0	P02662|CASA1_BOVIN			0 0 0 0 0 0 2 15 0 0	KVPQLEIVPN	DB Search
FLKKISQ	41.53	862.5276	7	100.0	7	-1.1117	0.68	2.7	863.53461	1	5.5222	2.34E6	1.87E6	2.43E6	5.22E4	6.74E6	6.48E4	1221	06out23_Debora_A1_3_iog_2ul.raw	7	1	1	1	1	2	1	P02663|CASA2_BOVIN			2 2 23 5 28 52 5	FLKKISQ	DB Search
NENLLR	41.50	757.4083	6	100.0	6	-5.6767	0.53	31.7	379.72223	2	7.7740	2.09E7	1.88E7	1.87E7	7.16E6	9.28E6	6.45E6	1958	06out23_Debora_A1_3_iog_2ul.raw	26	5	3	5	5	3	5	P02662|CASA1_BOVIN			5 5 13 13 11 5	NENLLR	DB Search
FSDKIAKYIPI	41.49	1293.7333	11	18.2	11	0.6696	0.25	0.5	432.24854	3	31.6745	2.21E4			1.34E4			9370	06out23_Debora_A2_1_iog_2ul.raw	2	1	0	0	1	0	0	P02668|CASK_BOVIN			0 0 1 0 0 4 1 0 3 1 1	FSDKIAKYIPI	DB Search
EVLNENLL	41.49	942.5022	8	75.0	8	-1.8331	0.65	0.5	472.25439	2	31.2030	9.75E6	2.21E7	1.62E7	1.75E7	2.05E7	1.37E7	9426	06out23_Debora_A2_2_iog_2ul.raw	15	1	2	3	3	4	2	P02662|CASA1_BOVIN			0 0 2 3 3 13 13 5	EVLNENLL	DB Search
IPIQYVL	41.46	844.5058	7	42.9	7	-4.2402	0.17	-1.3	423.25586	2	34.9975	7.28E5	8.88E5	6.51E5	7.34E5	9.92E5	3.43E5	10538	06out23_Debora_A2_2_iog_2ul.raw	11	2	2	2	2	2	1	P02668|CASK_BOVIN			0 0 0 1 5 6 5	IPIQYVL	DB Search
IPIQYVLS	41.41	931.5378	8	50.0	8	-1.3848	0.15	1.5	466.77457	2	32.3718	8.79E4	1.15E5	9.13E4	2.2E4	1.52E5	1.48E4	9436	06out23_Debora_A1_2_iog_2ul.raw	7	1	1	1	1	2	1	P02668|CASK_BOVIN			0 0 0 0 2 4 17 5	IPIQYVLS	DB Search
RLNFLK	41.40	789.4861	6	66.7	6	-2.6016	0.59	30.7	395.76123	2	15.2564		1.99E7				7.37E4	3813	06out23_Debora_A1_3_iog_2ul.raw	2	0	1	0	0	0	1	P02663|CASA2_BOVIN			2 1 1 7 48 5	RLNFLK	DB Search
VESTVATL	41.38	818.4385	8	75.0	8	-4.0180	0.13	-0.2	819.43835	1	20.1713	3.51E5	2.95E5	3.04E5	4.09E5	5.28E5	3.78E5	5638	06out23_Debora_A2_2_iog_2ul.raw	6	1	1	1	1	1	1	P02668|CASK_BOVIN			1 1 2 2 4 32 29 5	VESTVATL	DB Search
EVKITV	41.37	687.4167	6	83.3	6	-2.4669	0.76	-0.4	688.42157	1	18.2041	1.43E4	2.18E4		2.24E4		2.68E4	4744	06out23_Debora_A1_3_iog_2ul.raw	4	1	1	0	1	0	1	P02663|CASA2_BOVIN			5 7 0 11 27 5	EVKITV	DB Search
SPPEINTVQVTST	41.31	1371.6881	13	53.8	13	-1.8729	0.33	2.5	686.84961	2	23.4258					1.83E4	1.38E4	6637	06out23_Debora_A1_2_iog_2ul.raw	2	0	0	0	0	1	1	P02668|CASK_BOVIN			0 0 0 0 2 4 2 2 3 3 5 0 0	SPPEINTVQVTST	DB Search
SPPEINTV	41.27	855.4338	8	50.0	8	-2.4405	0.46	-1.2	856.43243	1	19.5646	2.31E7	2.45E7	2.55E7	1.45E7	1.93E7	1.5E7	5420	06out23_Debora_A2_2_iog_2ul.raw	6	1	1	1	1	1	1	P02668|CASK_BOVIN			1 1 1 0 2 4 4 5	SPPEINTV	DB Search
GKEKVNEL	41.24	915.5025	8	75.0	8	-1.2586	0.43	4.4	916.50714	1	5.4228							1244	06out23_Debora_A2_3_iog_2ul.raw	0	0	0	0	0	0	0	P02662|CASA1_BOVIN			1 1 26 5 16 28 28 5	GKEKVNEL	DB Search
NELSKDIGSEST	41.21	1278.5939	12	50.0	12	1.1633	0.60	13.7	640.30981	2	15.4352							4061	06out23_Debora_A1_2_iog_2ul.raw	0	0	0	0	0	0	0	P02662|CASA1_BOVIN			1 1 10 4 6 0 0 4 3 3 1 1	NELSKDIGSEST	DB Search
FLKKIS	41.15	734.4691	6	66.7	6	-3.5462	0.65	2.7	735.47296	1	5.5395		4.53E6		4.47E5	4.22E5		1297	06out23_Debora_A2_3_iog_2ul.raw	4	0	2	0	1	1	0	P02663|CASA2_BOVIN			0 0 6 6 40 5	FLKKIS	DB Search
AVPITPT	41.13	697.4010	7	0.0	7	-6.0347	0.40	0.9	698.40680	1	14.7848	1.54E6	1.86E6	1.77E6	9E5	1.02E6	8.07E5	3722	06out23_Debora_A1_3_iog_2ul.raw	6	1	1	1	1	1	1	P02663|CASA2_BOVIN			0 0 0 0 1 1 1	AVPITPT	DB Search
LQSWM	41.13	663.3051	5	100.0	5	-3.4046	0.31	0.2	664.30762	1	25.6906	1.18E5	1.98E5	1.77E5	1.3E4			7489	06out23_Debora_A2_3_iog_2ul.raw	4	1	1	1	1	0	0	P02666|CASB_BOVIN			4 4 13 15 5	LQSWM	DB Search
AKYIPIQYVLS	41.06	1293.7333	11	63.6	11	0.1675	0.64	-3.3	647.86853	2	33.3650					5.78E3		9701	06out23_Debora_A1_2_iog_2ul.raw	1	0	0	0	0	1	0	P02668|CASK_BOVIN			0 0 1 1 6 6 8 5 5 2 2	AKYIPIQYVLS	DB Search
EKNMAINPS	41.06	1002.4804	9	77.8	9	-1.9626	0.40	2.7	1003.48145	1	5.7973	1.37E4	1.84E6	1.99E4	1.45E4			1426	06out23_Debora_A2_2_iog_2ul.raw	5	1	2	1	1	0	0	P02663|CASA2_BOVIN			4 2 2 1 1 6 35 10 5	EKNMAINPS	DB Search
EPVLGPVRGPFPI	41.05	1376.7816	13	30.8	13	-0.3088	0.64	2.9	689.39471	2	36.8681	2.8E3	2.4E3	2.76E3				10966	06out23_Debora_A2_1_iog_2ul.raw	3	1	1	1	0	0	0	P02666|CASB_BOVIN			0 0 0 9 46 1 0 3 0 0 10 0 0	EPVLGPVRGPFPI	DB Search
VVRNANEEEY	40.97	1221.5625	10	80.0	10	-0.7269	0.72	1.3	611.78491	2	5.5799				3.02E5			1314	06out23_Debora_A2_3_iog_2ul.raw	1	0	0	0	1	0	0	P02663|CASA2_BOVIN			0 0 6 2 2 4 12 21 34 5	VVRNANEEEY	DB Search
KFPQYLQ	40.94	922.4912	7	100.0	7	-2.1752	0.72	1.5	462.24948	2	21.8551	5.63E4	1.2E5	9.33E4				6267	06out23_Debora_A2_2_iog_2ul.raw	3	1	1	1	0	0	0	P02663|CASA2_BOVIN			2 2 4 4 18 23 5	KFPQYLQ	DB Search
SLTLTD	40.92	648.3330	6	66.7	6	-6.9886	0.48	-0.6	649.33789	1	18.4037	1.12E7	1.57E7	1.48E7		6.22E6	4.03E6	4862	06out23_Debora_A1_3_iog_2ul.raw	6	1	1	2	0	1	1	P02666|CASB_BOVIN			0 0 8 8 38 5	SLTLTD	DB Search
SLSQSKVLPVPQK	40.88	1409.8242	13	69.2	13	-0.8662	0.53	0.3	705.91339	2	19.0151	2.49E5	2E5		1.31E6	8.07E5	8.91E5	5007	06out23_Debora_A1_1_iog_2ul.raw	6	1	1	0	2	1	1	P02666|CASB_BOVIN			0 0 1 1 8 8 21 25 3 3 3 3 5	SLSQSKVLPVPQK	DB Search
YTDAPSFSDIPNPIGSENSE	40.88	2138.9280	20	30.0	20	0.2673	0.40	0.0	1070.46191	2	35.6783				2.96E3			10377	06out23_Debora_A1_1_iog_2ul.raw	1	0	0	0	1	0	0	P02662|CASA1_BOVIN			0 0 0 7 0 0 4 2 2 21 0 0 0 0 5 0 0 0 0 0	YTDAPSFSDIPNPIGSENSE	DB Search
LYQGPIVLNPWDQVKR	40.87	1925.0522	16	12.5	16	0.1037	0.21	-1.2	642.68561	3	33.4350	2.99E5	1.56E5	1.21E5				9948	06out23_Debora_A2_1_iog_2ul.raw	3	1	1	1	0	0	0	P02663|CASA2_BOVIN			0 0 7 4 0 0 0 0 0 0 0 0 0 0 0 0	LYQGPIVLNPWDQVKR	DB Search
TDAPSFSDIPNPIGSEN	40.86	1759.7900	17	23.5	17	0.7792	0.35	2.7	880.89691	2	34.8358				3.43E4			10116	06out23_Debora_A1_1_iog_2ul.raw	1	0	0	0	1	0	0	P02662|CASA1_BOVIN			0 0 0 0 0 1 3 3 4 0 0 1 1 2 0 0 0	TDAPSFSDIPNPIGSEN	DB Search
YLKTVYQHQKA	40.84	1377.7405	11	63.6	11	0.5676	0.65	1.1	689.87219	2	5.4541							1220	06out23_Debora_A1_1_iog_2ul.raw	0	0	0	0	0	0	0	P02663|CASA2_BOVIN			0 0 32 17 29 19 19 8 4 0 0	YLKTVYQHQKA	DB Search
YTDAPSFSDIPNPIGSE	40.84	1808.8104	17	41.2	17	1.1357	0.24	1.6	905.40601	2	36.6197				7.49E3			10660	06out23_Debora_A1_1_iog_2ul.raw	1	0	0	0	1	0	0	P02662|CASA1_BOVIN			0 0 0 1 2 0 2 6 3 14 2 2 1 1 0 0 0	YTDAPSFSDIPNPIGSE	DB Search
NSEKTTMPL	40.84	1019.4957	9	55.6	9	-10.2142	0.49	0.0	510.75357	2	15.0564	4.51E4		6.82E4				3783	06out23_Debora_A1_3_iog_2ul.raw	2	1	0	1	0	0	0	P02662|CASA1_BOVIN			1 1 16 1 1 2 4 4 4	NSEKTTMPL	DB Search
SKDIGSESTE	40.82	1051.4669	10	80.0	10	0.1078	0.74	3.9	526.73816	2	4.8488				1.77E4			1140	06out23_Debora_A1_1_iog_2ul.raw	2	0	0	0	2	0	0	P02662|CASA1_BOVIN			0 0 4 4 10 10 14 9 9 5	SKDIGSESTE	DB Search
SSEEIVPN	40.79	873.4080	8	37.5	8	-3.0259	0.11	1.1	874.40845	1	14.4126			1.12E4				3870	06out23_Debora_A2_2_iog_2ul.raw	1	0	0	1	0	0	0	P02662|CASA1_BOVIN			0 0 0 0 1 9 3 3	SSEEIVPN	DB Search
QRYQKFALPQ	40.79	1277.6880	10	40.0	10	-1.3640	0.67	-0.6	639.84772	2	19.0915	2.77E6			2.36E7	1.73E7	2.25E7	5167	06out23_Debora_A1_2_iog_2ul.raw	7	1	0	0	2	2	2	P02663|CASA2_BOVIN			0 0 1 1 6 6 6 10 0 0	QRYQKFALPQ	DB Search
GYLEQLLRL	40.78	1103.6339	9	77.8	9	0.0471	0.39	3.4	552.82123	2	43.0176				7.73E4			12648	06out23_Debora_A1_1_iog_2ul.raw	1	0	0	0	1	0	0	P02662|CASA1_BOVIN			0 0 4 3 2 2 4 8 5	GYLEQLLRL	DB Search
SPPEINTVQVTSTAV	40.72	1541.7937	15	46.7	15	-1.9402	0.47	8.3	771.90814	2	28.2667							7975	06out23_Debora_A1_3_iog_2ul.raw	0	0	0	0	0	0	0	P02668|CASK_BOVIN			0 0 0 2 2 2 1 2 4 4 5 1 0 0 0	SPPEINTVQVTSTAV	DB Search
GKEKVNELS	40.69	1002.5345	9	77.8	9	-0.6960	0.70	5.1	502.27267	2	4.8488				1.33E6			912	06out23_Debora_A1_1_iog_2ul.raw	2	0	0	0	2	0	0	P02662|CASA1_BOVIN			0 0 5 3 6 5 5 4 4	GKEKVNELS	DB Search
GKEKVNELSKD	40.69	1245.6565	11	72.7	11	1.0620	0.41	6.3	416.22504	3	5.3873				1.6E5			1098	06out23_Debora_A1_1_iog_2ul.raw	1	0	0	0	1	0	0	P02662|CASA1_BOVIN			0 0 5 1 4 4 8 12 5 4 4	GKEKVNELSKD	DB Search
FSDKIA	40.63	679.3541	6	100.0	6	-4.5213	0.62	22.9	340.68961	2	9.3441	1.44E8	1.38E8	1.34E8	5.82E7	8.52E7	5.84E7	2380	06out23_Debora_A2_3_iog_2ul.raw	33	5	6	8	6	5	3	P02668|CASK_BOVIN			5 80 78 2 16 5	FSDKIA	DB Search
LPQYLKT	40.61	861.4960	7	100.0	7	-1.3721	0.47	0.8	431.75348	2	19.8901			6.54E4		1.37E5		5465	06out23_Debora_A1_2_iog_2ul.raw	2	0	0	1	0	1	0	P02663|CASA2_BOVIN			5 24 20 4 10 34 5	LPQYLKT	DB Search
KHPIKHQGLPQEVL	40.58	1622.9257	14	35.7	14	0.6921	0.63	-2.2	812.46118	2	15.1209							3872	06out23_Debora_A1_1_iog_2ul.raw	0	0	0	0	0	0	0	P02662|CASA1_BOVIN			0 0 1 1 5 3 3 4 4 1 0 0 0 0	KHPIKHQGLPQEVL	DB Search
PVLGP	40.54	481.2900	5	100.0	5	-9.7391	0.47	-0.8	482.29260	1	14.3068	8.88E4	1.07E5	1.07E5				3763	06out23_Debora_A2_2_iog_2ul.raw	3	1	1	1	0	0	0	P02666|CASB_BOVIN			5 6 31 78 5	PVLGP	DB Search
LEIVPN	40.52	683.3854	6	66.7	6	-4.1551	0.45	-1.1	684.38983	1	21.7973				4.86E5	5.21E5	5.51E5	5939	06out23_Debora_A1_3_iog_2ul.raw	5	0	0	0	2	1	2	P02662|CASA1_BOVIN			0 0 8 23 6 5	LEIVPN	DB Search
RFFVAPFPEVFG	40.52	1411.7288	12	41.7	12	0.6210	0.26	0.7	706.86597	2	43.9612				7.82E4			12923	06out23_Debora_A1_1_iog_2ul.raw	1	0	0	0	1	0	0	P02662|CASA1_BOVIN			0 0 0 2 14 2 2 2 1 1 0 0	RFFVAPFPEVFG	DB Search
QFYQKFPQYLQY	40.50	1651.8035	12	50.0	12	1.1175	0.18	15.1	826.91418	2	33.9918							9844	06out23_Debora_A1_1_iog_2ul.raw	0	0	0	0	0	0	0	P02663|CASA2_BOVIN			0 0 1 2 12 14 1 3 6 12 0 0	QFYQKFPQYLQY	DB Search
LPQEVLN	40.49	811.4440	7	71.4	7	-5.4078	0.49	1.6	812.45001	1	19.9358	3.71E3					6.9E3	5333	06out23_Debora_A1_3_iog_2ul.raw	2	1	0	0	0	0	1	P02662|CASA1_BOVIN			5 0 0 2 13 66 5	LPQEVLN	DB Search
LQPEVMG	40.49	772.3789	7	42.9	7	-3.3085	0.68	-0.9	773.37860	1	18.4281	1.34E4	2.15E4	1.42E4				5151	06out23_Debora_A2_2_iog_2ul.raw	3	1	1	1	0	0	0	P02666|CASB_BOVIN			0 0 1 1 2 35 5	LQPEVMG	DB Search
TIASGEPT	40.47	774.3759	8	37.5	8	-2.3937	0.25	1.3	775.37860	1	5.7524		1.62E7	1.53E7	9.29E6	9.15E6	7.67E6	1367	06out23_Debora_A2_3_iog_2ul.raw	7	0	1	3	1	1	1	P02668|CASK_BOVIN			0 0 8 1 1 1 4 4	TIASGEPT	DB Search
FLKKISQRY	40.46	1181.6920	9	55.6	9	-4.0571	0.85	-1.6	591.84717	2	5.8855	1.59E6	7.28E5	8.48E5	2.39E8	1.19E8	3.32E6	1477	06out23_Debora_A1_1_iog_2ul.raw	23	4	2	1	7	5	4	P02663|CASA2_BOVIN			0 0 17 99 63 4 3 0 0	FLKKISQRY	DB Search
KFALPQ	40.41	702.4064	6	66.7	6	-5.6652	0.42	0.1	703.41162	1	18.9666	7.54E7	7.87E7	8.66E7	1.23E8	1.4E8	1.26E8	4895	06out23_Debora_A1_3_iog_2ul.raw	32	2	4	4	5	6	11	P02663|CASA2_BOVIN			5 1 1 4 8 5	KFALPQ	DB Search
ALPQYLKTV	40.41	1031.6016	9	55.6	9	-0.3159	0.35	2.0	516.80444	2	27.1134		1.35E5					7990	06out23_Debora_A2_2_iog_2ul.raw	1	0	1	0	0	0	0	P02663|CASA2_BOVIN			0 0 0 0 2 2 7 6 5	ALPQYLKTV	DB Search
STVATLE	40.34	719.3701	7	71.4	7	-3.0975	0.27	1.3	720.37610	1	13.7914	3.58E7	4.59E5	3.58E7	2.8E5		1.92E7	3361	06out23_Debora_A1_3_iog_2ul.raw	10	3	1	3	1	0	2	P02668|CASK_BOVIN			0 0 7 4 3 16 5	STVATLE	DB Search
PQEVLN	40.27	698.3599	6	100.0	6	11.9011	0.37	-1.5	699.36102	1	24.4817	3.6E5		3.38E5		2.19E5		7033	06out23_Debora_A2_3_iog_2ul.raw	4	2	0	1	0	1	0	P02662|CASA1_BOVIN			3 3 7 20 55 5	PQEVLN	DB Search
IPPLTQ	40.24	667.3904	6	100.0	6	-6.6234	0.71	-0.9	668.39508	1	18.7121	2.39E5	9.41E4		6.39E5	3.7E5	7.46E5	4923	06out23_Debora_A1_3_iog_2ul.raw	9	1	1	0	3	1	3	P02666|CASB_BOVIN			5 45 3 8 26 5	IPPLTQ	DB Search
PFAQTQ	40.24	690.3337	6	100.0	6	-1.0552	0.53	12.0	691.34711	1	5.6996	2.83E4	2.45E4	2.27E4			1.73E4	1286	06out23_Debora_A1_3_iog_2ul.raw	4	1	1	1	0	0	1	P02666|CASB_BOVIN			5 7 9 9 45 5	PFAQTQ	DB Search
RNAVPITPT	40.21	967.5450	9	11.1	9	-2.5015	0.62	1.2	484.77890	2	13.0743		6.57E5	5.9E5	3.79E5		3.43E5	3191	06out23_Debora_A1_3_iog_2ul.raw	4	0	1	1	1	0	1	P02663|CASA2_BOVIN			0 0 0 0 0 0 13 0 0	RNAVPITPT	DB Search
PHLSFM	40.20	730.3472	6	66.7	6	-4.1333	0.60	0.4	366.17920	2	24.9257					6.07E4		7087	06out23_Debora_A1_2_iog_2ul.raw	1	0	0	0	0	1	0	P02668|CASK_BOVIN			0 0 15 15 16 5	PHLSFM	DB Search
YGLN	40.14	465.2224	4	100.0	4	N/A	0.39	3.1	466.22961	1	8.6181	8.35E5	1.1E6	7.76E5	4.01E5	3.95E5	2.66E5	1989	06out23_Debora_A1_3_iog_2ul.raw	7	1	2	1	1	1	1	P02668|CASK_BOVIN			5 5 17 5	YGLN	DB Search
SPAQILQWQVLSN	40.09	1482.7831	13	38.5	13	1.0102	0.18	4.1	742.39813	2	39.0014	3.55E3			1.21E4	1.09E3		11328	06out23_Debora_A1_2_iog_2ul.raw	3	1	0	0	1	1	0	P02668|CASK_BOVIN			0 0 0 0 14 14 0 0 16 16 91 0 0	SPAQILQWQVLSN	DB Search
RYLGYLEQLL	40.08	1266.6971	10	60.0	10	0.3403	0.68	1.6	634.35132	2	40.3731				7.28E4			11812	06out23_Debora_A1_1_iog_2ul.raw	1	0	0	0	1	0	0	P02662|CASA1_BOVIN			0 0 2 1 1 5 5 10 5 5	RYLGYLEQLL	DB Search
VFGKEKVNELS	40.08	1248.6714	11	63.6	11	-0.3785	0.62	-0.6	625.33710	2	16.5411				4.16E4			4266	06out23_Debora_A1_1_iog_2ul.raw	1	0	0	0	1	0	0	P02662|CASA1_BOVIN			0 0 4 4 14 10 14 9 9 0 0	VFGKEKVNELS	DB Search
HQGLPQEVLN	40.07	1133.5829	10	60.0	10	-5.0380	0.73	0.7	567.79736	2	20.2610					4.96E4	7.31E4	5396	06out23_Debora_A1_3_iog_2ul.raw	2	0	0	0	0	1	1	P02662|CASA1_BOVIN			0 0 0 1 3 3 5 5 26 5	HQGLPQEVLN	DB Search
KYIPIQ	40.04	760.4483	6	100.0	6	-3.7254	0.66	1.0	761.45081	1	14.5003	3.33E6	3E5	3.59E6	2.35E6	1.79E5	1.76E6	3934	06out23_Debora_A2_3_iog_2ul.raw	10	2	1	2	2	1	2	P02668|CASK_BOVIN			5 6 24 7 7 5	KYIPIQ	DB Search
YIPIQYVLSRYPSYGLN	40.00	2045.0621	17	35.3	17	1.8921	0.23	4.3	1023.53381	2	42.0516				3.13E3			12383	06out23_Debora_A1_1_iog_2ul.raw	1	0	0	0	1	0	0	P02668|CASK_BOVIN			0 0 0 1 2 0 0 15 15 19 59 3 1 1 0 0 0	YIPIQYVLSRYPSYGLN	DB Search
GLNYYQ	39.98	756.3442	6	66.7	6	-1.4102	0.26	-0.2	757.34589	1	17.0885	2.14E5	1.02E6	7.93E5	2.69E5		3.16E5	4598	06out23_Debora_A2_3_iog_2ul.raw	7	1	2	1	1	0	2	P02668|CASK_BOVIN			1 1 3 2 13 5	GLNYYQ	DB Search
GLPQEVLNEN	39.94	1111.5509	10	60.0	10	-3.5076	0.69	-0.2	556.77985	2	25.5204					9.63E4		7258	06out23_Debora_A1_2_iog_2ul.raw	1	0	0	0	0	1	0	P02662|CASA1_BOVIN			0 0 0 0 3 8 43 2 2 3	GLPQEVLNEN	DB Search
LNVPGE	39.94	627.3228	6	66.7	6	-0.4247	0.86	-0.1	628.32806	1	17.3924	5.88E5		6.5E5	2.66E5	2.41E5	2.06E5	4547	06out23_Debora_A1_3_iog_2ul.raw	5	1	0	1	1	1	1	P02666|CASB_BOVIN			0 0 11 2 2 3	LNVPGE	DB Search
VFGKEKV	39.92	805.4698	7	85.7	7	-1.7774	0.86	2.8	403.73969	2	5.5111				1.56E5			1295	06out23_Debora_A2_2_iog_2ul.raw	1	0	0	0	1	0	0	P02662|CASA1_BOVIN			5 31 3 3 2 0 5	VFGKEKV	DB Search
KFPQYLQY	39.90	1085.5546	8	50.0	8	0.9255	0.38	-1.1	543.77911	2	28.3420		9.14E4					8483	06out23_Debora_A2_2_iog_2ul.raw	1	0	1	0	0	0	0	P02663|CASA2_BOVIN			0 0 0 0 2 3 4 5	KFPQYLQY	DB Search
APSFSD	39.90	622.2598	6	100.0	6	-4.5103	0.36	119.0	623.33563	1	11.5404	4.06E4	3.66E4					3030	06out23_Debora_A2_2_iog_2ul.raw	2	1	1	0	0	0	0	P02662|CASA1_BOVIN			5 5 3 3 13 5	APSFSD	DB Search
YIPIQYV	39.84	894.4851	7	28.6	7	-3.0293	0.76	-1.4	895.48315	1	31.9176	4.85E4	5.09E4					9572	06out23_Debora_A2_2_iog_2ul.raw	2	1	1	0	0	0	0	P02668|CASK_BOVIN			1 1 0 0 0 10 5	YIPIQYV	DB Search
QGPIVLNPWDQVKR	39.82	1648.9049	14	7.1	14	-0.3789	0.25	2.0	550.64166	3	29.7678	1E7		6.24E6	4.35E6		2.76E6	8462	06out23_Debora_A1_3_iog_2ul.raw	6	1	0	2	1	0	2	P02663|CASA2_BOVIN			0 0 0 0 0 0 1 1 1 5 1 1 1 1	QGPIVLNPWDQVKR	DB Search
RLKKYKVPQLE	39.82	1400.8503	11	63.6	11	-1.2952	0.60	-0.3	467.95361	3	11.1194	2.87E6	3.93E6		7.81E5		6.76E5	2983	06out23_Debora_A2_1_iog_2ul.raw	6	2	2	0	1	0	1	P02662|CASA1_BOVIN			0 0 2 2 2 2 3 0 0 5 5	RLKKYKVPQLE	DB Search
RYQKFALPQ	39.78	1149.6295	9	33.3	9	-0.8958	0.41	1.0	384.21469	3	18.4879	3.8E6	3.97E6	5.01E6	1.26E7	1.94E7	1.2E7	5144	06out23_Debora_A2_3_iog_2ul.raw	12	1	2	2	1	4	2	P02663|CASA2_BOVIN			0 0 1 1 0 0 4 3 3	RYQKFALPQ	DB Search
NEINQFY	39.76	926.4134	7	100.0	7	-3.0540	0.11	-1.3	927.41486	1	25.9677	1.49E4				1.56E3		7427	06out23_Debora_A1_2_iog_2ul.raw	2	1	0	0	0	1	0	P02663|CASA2_BOVIN			4 4 18 3 3 36 5	NEINQFY	DB Search
NQFLPYPYYAKPAAVRSPAQIL	39.75	2506.3372	22	9.1	22	1.4212	0.23	3.7	836.44965	3	36.2696	1.05E4	5.13E3		1.13E5			10818	06out23_Debora_A2_1_iog_2ul.raw	3	1	1	0	1	0	0	P02668|CASK_BOVIN			0 0 2 6 1 1 0 0 0 0 0 0 0 0 0 0 0 0 0 0 0 0	NQFLPYPYYAKPAAVRSPAQIL	DB Search
VLSLS	39.74	517.3112	5	100.0	5	-8.1887	0.80	2.9	518.31836	1	17.7109	2.2E6	2.89E6	2.46E6	5.84E5	8.83E5	5.71E5	4618	06out23_Debora_A1_3_iog_2ul.raw	6	1	1	1	1	1	1	P02666|CASB_BOVIN			2 2 4 19 5	VLSLS	DB Search
DIKQMEA	39.72	833.3953	7	71.4	7	-2.3846	0.82	-0.2	417.70276	2	9.9048	3.18E5				2.56E5	1.91E5	2362	06out23_Debora_A1_2_iog_2ul.raw	3	1	0	0	0	1	1	P02662|CASA1_BOVIN			0 0 7 3 3 19 5	DIKQMEA	DB Search
RYLGYLE	39.70	912.4705	7	57.1	7	-1.5957	0.80	-0.4	457.23904	2	22.7938	4.7E6	4.66E6	4.09E6	2.58E6	3.08E6	2.95E6	6600	06out23_Debora_A2_3_iog_2ul.raw	9	1	2	1	1	2	2	P02662|CASA1_BOVIN			0 0 2 1 2 39 5	RYLGYLE	DB Search
TKLTEEEKNRLNFLK	39.67	1862.0261	15	13.3	15	3.6822	0.83	-1.0	621.68011	3	22.4615					2.48E5	3.87E5	5928	06out23_Debora_A1_3_iog_2ul.raw	2	0	0	0	0	1	1	P02663|CASA2_BOVIN			0 0 3 1 1 2 1 0 0 1 0 0 0 0 0	TKLTEEEKNRLNFLK	DB Search
VENLHL	39.67	723.3915	6	83.3	6	-6.1898	0.45	0.8	362.70221	2	19.1051	1.99E5			1.79E5	2.17E5	1.97E5	4990	06out23_Debora_A1_3_iog_2ul.raw	4	1	0	0	1	1	1	P02666|CASB_BOVIN			5 28 6 3 1 5	VENLHL	DB Search
EVFGKEKVNEL	39.66	1290.6819	11	45.5	11	0.3332	0.60	0.0	646.34625	2	20.3974				2.77E4		4.04E4	5376	06out23_Debora_A1_3_iog_2ul.raw	2	0	0	0	1	0	1	P02662|CASA1_BOVIN			0 0 8 2 2 6 3 1 0 0 0	EVFGKEKVNEL	DB Search
DELQDKIHPFA	39.51	1311.6459	11	27.3	11	-3.2055	0.29	-0.3	438.21927	3	23.4506		6.58E5	5.98E5	3.63E5	5.17E5	6.72E4	6672	06out23_Debora_A2_3_iog_2ul.raw	9	0	2	2	1	3	1	P02666|CASB_BOVIN			0 0 3 2 2 0 0 0 0 0 0	DELQDKIHPFA	DB Search
QFLPYPY	39.48	926.4538	7	71.4	7	-2.1974	0.26	2.5	927.45667	1	34.1153	1.45E4	1.34E4	1.23E4	3.59E4	2.98E4		10133	06out23_Debora_A2_3_iog_2ul.raw	7	1	1	1	2	2	0	P02668|CASK_BOVIN			0 0 16 2 2 2 2	QFLPYPY	DB Search
ALNEINQF	39.42	947.4713	8	87.5	8	-2.2859	0.12	3.7	948.47723	1	26.7932							7683	06out23_Debora_A1_2_iog_2ul.raw	0	0	0	0	0	0	0	P02663|CASA2_BOVIN			2 2 1 2 10 26 26 5	ALNEINQF	DB Search
VESTVATLE	39.40	947.4811	9	55.6	9	-5.8707	0.79	0.0	474.74637	2	19.3877	4.36E5	5E4	7.99E4	3.31E5	4.85E4	3.24E5	5145	06out23_Debora_A1_3_iog_2ul.raw	12	3	1	1	3	1	3	P02668|CASK_BOVIN			0 0 0 0 4 32 21 18 5	VESTVATLE	DB Search
NFLKKISQ	39.35	976.5706	8	50.0	8	-1.9114	0.87	0.7	489.29138	2	14.8402				6.6E5		6.09E5	3672	06out23_Debora_A1_3_iog_2ul.raw	2	0	0	0	1	0	1	P02663|CASA2_BOVIN			0 0 13 5 1 1 3 3	NFLKKISQ	DB Search
YLKTVYQHQKAMKPWIQP	39.32	2258.2034	18	44.4	18	3.6638	0.35	-1.7	753.73376	3	23.7009		2.9E4					6903	06out23_Debora_A2_2_iog_2ul.raw	1	0	1	0	0	0	0	P02663|CASA2_BOVIN			0 0 1 1 3 2 2 2 0 2 2 2 2 1 0 0 0 0	YLKTVYQHQKAMKPWIQP	DB Search
MKPWIQPK	39.31	1026.5685	8	12.5	8	-1.8787	0.10	0.7	343.19452	3	15.2604	9.76E6	2.5E7	9.29E6	6.37E6		5.86E6	4072	06out23_Debora_A2_3_iog_2ul.raw	7	2	2	1	1	0	1	P02663|CASA2_BOVIN			0 0 0 0 1 2 0 0	MKPWIQPK	DB Search
DVPSERYLG	39.26	1034.5033	9	33.3	9	-1.9921	0.75	5.4	1035.51099	1	18.9156							5160	06out23_Debora_A1_2_iog_2ul.raw	0	0	0	0	0	0	0	P02662|CASA1_BOVIN			5 9 1 1 1 0 1 1 2	DVPSERYLG	DB Search
IGVNQEL	39.09	771.4127	7	100.0	7	-3.4902	0.63	0.4	772.41425	1	21.3775	1.44E6	2.01E6	1.79E6	5.48E5	7.06E5	5.94E5	6011	06out23_Debora_A2_1_iog_2ul.raw	6	1	1	1	1	1	1	P02662|CASA1_BOVIN			5 9 13 8 10 48 5	IGVNQEL	DB Search
YLQYLY	39.06	861.4272	6	66.7	6	-1.9734	0.14	-2.8	862.42444	1	30.8923	8.16E4	6.11E4	5.25E4	6.66E4	6.45E4	4.61E4	9212	06out23_Debora_A2_2_iog_2ul.raw	6	1	1	1	1	1	1	P02663|CASA2_BOVIN			0 0 2 8 14 5	YLQYLY	DB Search
GPVRGPFP	39.00	825.4497	8	37.5	8	-3.5338	0.76	0.1	413.72897	2	19.2522	1.41E6	1.78E6	1.76E6	3.9E5	5.37E5		5473	06out23_Debora_A2_1_iog_2ul.raw	5	1	1	1	1	1	0	P02666|CASB_BOVIN			0 0 2 0 0 1 2 5	GPVRGPFP	DB Search
TEDELQ	38.98	733.3130	6	50.0	6	-0.7507	0.22	-0.1	734.31799	1	5.7267	2.47E6		1.36E6	5.74E5	9.74E5	4.28E5	1299	06out23_Debora_A1_3_iog_2ul.raw	5	1	0	1	1	1	1	P02666|CASB_BOVIN			0 0 1 6 17 5	TEDELQ	DB Search
PITPTL	38.98	640.3796	6	100.0	6	-0.4501	0.80	0.2	641.38202	1	28.0679	5.2E4	9.31E4	1.53E5	2.24E5	3.26E5	2.3E5	8285	06out23_Debora_A2_1_iog_2ul.raw	9	1	1	1	2	2	2	P02663|CASA2_BOVIN			5 22 55 7 4 5	PITPTL	DB Search
ILQWQVL	38.94	898.5276	7	71.4	7	-2.0128	0.79	4.9	450.26978	2	38.4326	6.13E4	4.11E4		6.95E4	4.22E4	2.64E4	11417	06out23_Debora_A2_1_iog_2ul.raw	8	2	1	0	2	2	1	P02668|CASK_BOVIN			0 0 4 11 11 58 5	ILQWQVL	DB Search
KDLKGYGGVSLPE	38.93	1361.7190	13	46.2	13	0.6498	0.36	-2.1	681.85931	2	23.6394	7.51E4	7.89E4	5.65E4			4.02E4	6851	06out23_Debora_A2_2_iog_2ul.raw	5	1	2	1	0	0	1	P00711|LALBA_BOVIN			5 0 0 1 2 2 2 1 1 7 7 1 1	KDLKGYGGVSLPE	DB Search
VAPFPE	38.90	658.3326	6	100.0	6	-3.1251	0.55	-0.9	330.17035	2	21.1756	8.74E6	1.17E7	1.07E7	2.15E6	2.9E6	2.34E6	6010	06out23_Debora_A2_2_iog_2ul.raw	12	2	2	2	2	2	2	P02662|CASA1_BOVIN			3 3 7 7 62 5	VAPFPE	DB Search
KEDVPSERY	38.89	1121.5353	9	55.6	9	-1.0126	0.70	2.9	561.77484	2	5.5517							1226	06out23_Debora_A1_3_iog_2ul.raw	0	0	0	0	0	0	0	P02662|CASA1_BOVIN			5 9 3 4 16 0 0 0 0	KEDVPSERY	DB Search
KISQRYQKF	38.84	1196.6666	9	66.7	9	-0.5422	0.79	0.1	599.33539	2	5.4844				1.77E5			1226	06out23_Debora_A1_1_iog_2ul.raw	1	0	0	0	1	0	0	P02663|CASA2_BOVIN			5 11 3 3 1 3 7 0 0	KISQRYQKF	DB Search
AIPPKKNQDKTEIPTINTIASGEPTSTPTTE	38.80	3278.6882	31	22.6	31	N/A	NaN	0.3	1093.89514	3	25.8995	9.51E3	1.87E4					7556	06out23_Debora_A2_1_iog_2ul.raw	2	1	1	0	0	0	0	P02668|CASK_BOVIN			0 0 0 0 0 0 0 0 0 0 0 0 0 0 0 2 5 1 1 2 2 3 3 0 0 0 3 0 0 0 0	AIPPKKNQDKTEIPTINTIASGEPTSTPTTE	DB Search
QILQWQVLSN	38.52	1227.6611	10	70.0	10	0.8611	0.68	-2.0	614.83124	2	36.4216				6.32E4			10604	06out23_Debora_A1_1_iog_2ul.raw	1	0	0	0	1	0	0	P02668|CASK_BOVIN			0 0 1 3 6 6 9 17 6 5	QILQWQVLSN	DB Search
TLTDVE	38.43	676.3279	6	50.0	6	-2.9051	0.25	1.0	677.33093	1	12.2842	2.21E7	2.84E7	2.57E7	9.03E6	1.27E7	8.34E6	3143	06out23_Debora_A2_3_iog_2ul.raw	14	3	2	5	1	1	2	P02666|CASB_BOVIN			0 0 1 4 10 5	TLTDVE	DB Search
QELAYFYPE	38.42	1158.5233	9	66.7	9	-1.3937	0.15	3.1	1159.52576	1	32.3555		3.18E3	2.89E3	5.51E4	2.27E3		9593	06out23_Debora_A2_3_iog_2ul.raw	4	0	1	1	1	1	0	P02662|CASA1_BOVIN			0 0 0 2 3 12 34 3 3	QELAYFYPE	DB Search
VPPFL	38.40	571.3370	5	100.0	5	-5.9602	0.65	-2.0	572.34137	1	30.8141	1.24E6	1.23E6	1.03E6	1.44E6	1.41E6	1.26E6	8679	06out23_Debora_A1_3_iog_2ul.raw	6	1	1	1	1	1	1	P02666|CASB_BOVIN			5 16 3 2 4	VPPFL	DB Search
DVPSERY	38.40	864.3977	7	0.0	7	-5.6349	0.69	-2.1	433.20392	2	6.4948	9.77E5	1.07E6		1.15E6	1.4E6	1.07E6	1482	06out23_Debora_A1_3_iog_2ul.raw	6	1	1	0	2	1	1	P02662|CASA1_BOVIN			0 0 1 0 0 0 1	DVPSERY	DB Search
YVRYL	38.38	712.3908	5	100.0	5	-3.4831	0.66	-28.5	357.18994	2	15.4250	6.4E5	3.85E6	4.37E6	9.47E6	7.08E6		4132	06out23_Debora_A2_3_iog_2ul.raw	12	1	3	2	5	1	0	P02663|CASA2_BOVIN			5 10 2 2 3	YVRYL	DB Search
SDIPNPIGSENSEKTTMPLW	38.34	2215.0466	20	30.0	20	1.6566	0.36	6.9	1108.52856	2	37.4696							10938	06out23_Debora_A1_1_iog_2ul.raw	0	0	0	0	0	0	0	P02662|CASA1_BOVIN			0 0 0 0 2 4 0 11 4 0 0 0 0 2 0 0 5 0 0 0	SDIPNPIGSENSEKTTMPLW	DB Search
QDKIHPF	38.30	883.4552	7	0.0	7	-4.4745	0.47	2.2	884.46167	1	10.6187	9.53E6	1.03E7	9.25E6	4.78E6			2560	06out23_Debora_A1_3_iog_2ul.raw	4	1	1	1	1	0	0	P02666|CASB_BOVIN			0 0 1 1 0 1 1	QDKIHPF	DB Search
SVLSL	38.19	517.3112	5	60.0	5	-4.4793	0.72	0.7	518.31415	1	27.1134	2.48E7	3.1E7	3.12E7	6.51E6		8.31E6	7986	06out23_Debora_A2_2_iog_2ul.raw	5	1	1	1	1	0	1	P02666|CASB_BOVIN			0 0 14 72 5	SVLSL	DB Search
KAMKPWIQPKTK	38.13	1454.8431	12	41.7	12	4.4931	0.54	-26.3	485.93979	3	10.9212					1.43E4		2741	06out23_Debora_A1_2_iog_2ul.raw	1	0	0	0	0	1	0	P02663|CASA2_BOVIN			0 0 0 2 2 2 2 12 1 1 1 1	KAMKPWIQPKTK	DB Search
PIVLNPWDQVKRN	38.08	1577.8678	13	38.5	13	-0.4697	0.52	0.6	526.95880	3	29.1073	1.64E5	1.51E5	1.1E5	5.69E4			8632	06out23_Debora_A2_2_iog_2ul.raw	4	1	1	1	1	0	0	P02663|CASA2_BOVIN			0 0 4 3 2 0 0 2 2 1 0 0 0	PIVLNPWDQVKRN	DB Search
APSFSDIPNPIG	38.05	1213.5979	12	16.7	12	-1.2634	0.46	0.7	607.80194	2	33.9889	3.1E4				6.54E3		10129	06out23_Debora_A2_1_iog_2ul.raw	2	1	0	0	0	1	0	P02662|CASA1_BOVIN			0 0 0 1 1 0 0 2 2 0 0 0	APSFSDIPNPIG	DB Search
NRLNFLKK	38.05	1031.6240	8	75.0	8	-5.3846	0.58	3.8	344.88074	3	7.4554				3.17E5	7.31E6	2.86E5	1881	06out23_Debora_A2_3_iog_2ul.raw	3	0	0	0	1	1	1	P02663|CASA2_BOVIN			0 0 5 7 8 7 4 4	NRLNFLKK	DB Search
SQSLTLT	38.05	748.3967	7	57.1	7	-6.7462	0.23	-0.2	749.40149	1	18.2668	5.87E5	8.13E5	7.2E5	1.78E5		1.66E5	4706	06out23_Debora_A1_3_iog_2ul.raw	5	1	1	1	1	0	1	P02666|CASB_BOVIN			1 1 2 1 4 19 5	SQSLTLT	DB Search
TVATLE	38.02	632.3381	6	66.7	6	-3.7890	0.35	1.9	633.34460	1	11.4309	6.78E6	6.22E6	6.14E6		2.88E6	2.11E6	2681	06out23_Debora_A1_3_iog_2ul.raw	5	1	1	1	0	1	1	P02668|CASK_BOVIN			0 0 13 3 17 5	TVATLE	DB Search
VRSPAQIL	37.98	882.5287	8	37.5	8	-2.7521	0.80	0.7	442.26797	2	21.3873	1.88E6	2.31E6	2.08E6			1.25E6	6031	06out23_Debora_A2_2_iog_2ul.raw	4	1	1	1	0	0	1	P02668|CASK_BOVIN			0 0 1 0 0 2 24 5	VRSPAQIL	DB Search
AVESTVATLED	37.90	1133.5452	11	63.6	11	-2.3127	0.71	-0.6	567.77667	2	22.3216					9.39E4	1.04E5	6270	06out23_Debora_A1_2_iog_2ul.raw	2	0	0	0	0	1	1	P02668|CASK_BOVIN			0 0 1 7 5 28 25 10 4 0 5	AVESTVATLED	DB Search
FALPQYLK	37.88	978.5538	8	37.5	8	-0.6404	0.75	-0.8	490.28137	2	30.5744					1.02E5		8846	06out23_Debora_A1_2_iog_2ul.raw	1	0	0	0	0	1	0	P02663|CASA2_BOVIN			5 8 51 1 1 1 0 0	FALPQYLK	DB Search
SPAQILQ	37.81	755.4177	7	100.0	7	-6.5712	0.36	1.0	756.42346	1	18.6507	5.94E4	7.04E4	6.36E4	4.58E4	6.41E4	4.2E4	4808	06out23_Debora_A1_3_iog_2ul.raw	6	1	1	1	1	1	1	P02668|CASK_BOVIN			2 2 3 2 8 37 5	SPAQILQ	DB Search
NRLNFLKKIS	37.81	1231.7401	10	40.0	10	0.2892	0.46	1.7	411.58673	3	20.7738				6.25E5		3.06E5	5526	06out23_Debora_A1_3_iog_2ul.raw	2	0	0	0	1	0	1	P02663|CASA2_BOVIN			0 0 1 4 21 7 8 1 0 0	NRLNFLKKIS	DB Search
INTIASGEPT	37.79	1001.5029	10	40.0	10	-2.3269	0.11	0.1	1002.50305	1	15.3740	6.5E4	1.01E5	3.14E5	2.37E5	5.52E4	2.54E5	4065	06out23_Debora_A2_3_iog_2ul.raw	9	1	1	2	2	1	2	P02668|CASK_BOVIN			0 0 0 0 2 1 1 2 2 2	INTIASGEPT	DB Search
YVPLGTQYTDAPSFSDIPNPIGSE	37.73	2567.2068	24	45.8	24	0.6903	0.40	3.6	856.73840	3	40.6336				1.06E4			11897	06out23_Debora_A1_1_iog_2ul.raw	1	0	0	0	1	0	0	P02662|CASA1_BOVIN			0 0 0 0 0 0 3 3 6 7 7 10 0 0 3 3 29 2 2 0 0 0 0 0	YVPLGTQYTDAPSFSDIPNPIGSE	DB Search
YVPLGTQYTDAPSF	37.73	1557.7351	14	28.6	14	-10.1352	0.15	39.4	520.26874	3	25.1320	1.12E5		1.09E5				7099	06out23_Debora_A2_1_iog_2ul.raw	2	1	0	1	0	0	0	P02662|CASA1_BOVIN			0 0 0 0 3 3 6 6 1 1 1 0 0 0	YVPLGTQYTDAPSF	DB Search
SPPEIN	37.67	655.3177	6	66.7	6	-4.9194	0.36	-0.2	656.31976	1	6.0773	3.82E6	2.46E6	2.35E6	1.41E6	1.71E6	1.13E6	1659	06out23_Debora_A2_1_iog_2ul.raw	10	2	1	1	2	2	2	P02668|CASK_BOVIN			5 7 1 1 15 5	SPPEIN	DB Search
EIVPNSAEER	37.63	1142.5568	10	60.0	10	-2.3099	0.76	-2.7	572.28125	2	9.7258	1.34E5	1.83E5	1.38E5		5.33E4	4.81E4	2232	06out23_Debora_A1_2_iog_2ul.raw	5	1	1	1	0	1	1	P02662|CASA1_BOVIN			1 1 14 2 2 2 3 2 0 0	EIVPNSAEER	DB Search
LQPEVM	37.50	715.3574	6	33.3	6	-3.9813	0.73	-0.2	716.35938	1	19.2006	9.72E4	1.43E5	1.1E5	6.03E4	6.67E4	5.93E4	5301	06out23_Debora_A2_3_iog_2ul.raw	6	1	1	1	1	1	1	P02666|CASB_BOVIN			0 0 0 0 3 5	LQPEVM	DB Search
EQLLRL	37.42	770.4650	6	66.7	6	-2.1722	0.67	-0.1	386.23856	2	26.5259		1.54E6	1.47E6			9.92E5	7369	06out23_Debora_A1_3_iog_2ul.raw	4	0	1	1	0	0	2	P02662|CASA1_BOVIN			0 0 28 31 7 5	EQLLRL	DB Search
NLHLPLP	37.38	802.4701	7	71.4	7	-2.1355	0.46	-1.0	803.47076	1	31.3091	1.87E6	2.41E6	1.79E6	5.28E5	7.42E5		9158	06out23_Debora_A2_3_iog_2ul.raw	9	2	2	2	2	1	0	P02666|CASB_BOVIN			0 0 5 25 3 3 5	NLHLPLP	DB Search
EAVESTVA	37.35	804.3865	8	62.5	8	-3.5063	0.07	3.8	805.39435	1	8.5478	7.56E3	6.96E3			5.21E3	3.81E3	1897	06out23_Debora_A1_3_iog_2ul.raw	4	1	1	0	0	1	1	P02668|CASK_BOVIN			0 0 2 1 2 2 16 5	EAVESTVA	DB Search
SFSDIPNPIGSE	37.23	1261.5826	12	25.0	12	-0.7971	0.45	-1.1	631.79327	2	31.5036	1.41E5	1.1E5	1.14E5	2.6E5			9308	06out23_Debora_A2_3_iog_2ul.raw	4	1	1	1	1	0	0	P02662|CASA1_BOVIN			0 0 0 0 8 4 4 0 0 1 0 0	SFSDIPNPIGSE	DB Search
QAFLLY	37.20	753.4061	6	50.0	6	-2.6694	0.21	2.8	754.41321	1	34.5108			4.02E5	2.05E5	2.16E5	1.45E5	9986	06out23_Debora_A1_3_iog_2ul.raw	6	0	0	2	1	2	1	P02666|CASB_BOVIN			1 1 1 5 12 5	QAFLLY	DB Search
QKFALPQYLK	37.18	1234.7074	10	40.0	10	-2.4924	0.67	-0.1	412.57428	3	26.5436		4.13E4	5.25E4	3.09E5	3.38E5	2.99E5	7601	06out23_Debora_A1_2_iog_2ul.raw	5	0	1	1	1	1	1	P02663|CASA2_BOVIN			0 0 0 3 3 8 5 0 0 1	QKFALPQYLK	DB Search
KVIPYVR	37.16	873.5436	7	57.1	7	-1.3852	0.83	1.8	437.77850	2	12.1221	6.59E6	5.74E6	6.06E6	1.58E7	1.16E7	8.48E6	3116	06out23_Debora_A1_3_iog_2ul.raw	6	1	1	1	1	1	1	P02663|CASA2_BOVIN			5 64 64 0 0 0 3	KVIPYVR	DB Search
QVTSTAV	37.14	704.3705	7	71.4	7	7.6706	0.29	0.7	705.37610	1	17.2442		1.48E6			1.76E6	1.01E5	4498	06out23_Debora_A1_3_iog_2ul.raw	3	0	1	0	0	1	1	P02668|CASK_BOVIN			1 1 2 2 3 15 5	QVTSTAV	DB Search
TPTTEAVE	37.00	846.3970	8	62.5	8	-0.6795	0.41	3.5	847.40472	1	5.9854				1.7E4		8.34E3	1366	06out23_Debora_A1_3_iog_2ul.raw	2	0	0	0	1	0	1	P02668|CASK_BOVIN			1 0 0 2 5 15 35 5	TPTTEAVE	DB Search
PFPIIV	36.98	684.4210	6	66.7	6	-4.9565	0.52	1.8	685.42419	1	37.0749	3.83E4	3.89E4	3.13E4	3.04E4	2.73E4	2.09E4	10980	06out23_Debora_A2_1_iog_2ul.raw	7	1	1	2	1	1	1	P02666|CASB_BOVIN			1 1 5 10 49 5	PFPIIV	DB Search
SMKEGIHAQ	36.92	999.4808	9	44.4	9	0.5758	0.47	4.2	1000.48718	1	5.4326							1251	06out23_Debora_A1_2_iog_2ul.raw	0	0	0	0	0	0	0	P02662|CASA1_BOVIN			0 0 2 4 0 0 1 27 5	SMKEGIHAQ	DB Search
YYQQKPVALINNQFLPYPYYAKPAAVRSPA	36.91	3469.8186	30	16.7	30	2.0183	0.38	-2.1	868.45337	4	34.7583	2.66E4			3.07E5			10355	06out23_Debora_A2_1_iog_2ul.raw	2	1	0	0	1	0	0	P02668|CASK_BOVIN			0 0 0 0 2 1 1 1 4 7 2 1 0 0 0 0 0 0 0 0 0 3 1 0 0 0 0 0 0 0	YYQQKPVALINNQFLPYPYYAKPAAVRSPA	DB Search
FPEVF	36.81	637.3112	5	100.0	5	-3.8003	0.58	-1.5	638.31250	1	32.4438	1.72E4	2.22E4	2.08E4	7.32E3	9.58E3	8.55E3	9677	06out23_Debora_A2_1_iog_2ul.raw	6	1	1	1	1	1	1	P02662|CASA1_BOVIN			5 2 14 34 5	FPEVF	DB Search
RYPSYGLNY	36.77	1131.5349	9	77.8	9	-0.9026	0.47	1.6	566.77283	2	23.8899			7.37E4		3.36E4	2.84E4	6723	06out23_Debora_A1_2_iog_2ul.raw	3	0	0	1	0	1	1	P02668|CASK_BOVIN			0 0 2 2 2 3 3 15 5	RYPSYGLNY	DB Search
LYQGPIVLNPWDQVKRNAVPITPT	36.77	2718.4856	24	29.2	24	2.0767	0.13	0.0	907.16119	3	37.5589				6.15E3			10962	06out23_Debora_A1_1_iog_2ul.raw	1	0	0	0	1	0	0	P02663|CASA2_BOVIN			0 0 3 2 0 0 1 6 4 0 0 0 3 3 7 0 0 0 0 0 0 0 0 0	LYQGPIVLNPWDQVKRNAVPITPT	DB Search
IPIQY	36.75	632.3533	5	100.0	5	-5.1210	0.45	-1.7	633.35498	1	21.9193			9.11E4			2.75E4	6224	06out23_Debora_A2_3_iog_2ul.raw	2	0	0	1	0	0	1	P02668|CASK_BOVIN			5 8 8 8 5	IPIQY	DB Search
KDERFFSDKIA	36.63	1354.6881	11	9.1	11	1.5293	0.42	0.1	452.56863	3	19.3877	5.9E5		5.39E5		3.82E5	4.27E5	5146	06out23_Debora_A1_3_iog_2ul.raw	6	2	0	2	0	1	1	P02668|CASK_BOVIN			1 1 1 0 1 1 0 2 1 0 0	KDERFFSDKIA	DB Search
EIVPNSVEQ	36.61	1013.5029	9	66.7	9	-0.5218	0.79	-0.2	507.75470	2	18.8987	2.8E5			3.36E4			5296	06out23_Debora_A2_1_iog_2ul.raw	3	2	0	0	1	0	0	P02662|CASA1_BOVIN			2 0 8 1 1 3 8 19 5	EIVPNSVEQ	DB Search
FPPQSVL	36.60	786.4276	7	71.4	7	-2.3447	0.36	-2.5	787.43048	1	29.0880	2.05E6	3.28E6	2.73E6			5.31E5	8271	06out23_Debora_A1_3_iog_2ul.raw	17	4	4	6	0	0	3	P02666|CASB_BOVIN			5 23 1 1 7 11 5	FPPQSVL	DB Search
APKHKEMPFPKYPVEPFTESQ	36.48	2486.2305	21	0.0	21	1.5907	0.29	-0.4	829.74298	3	26.9868	1.85E5	3.06E5	1.11E5				7919	06out23_Debora_A2_2_iog_2ul.raw	3	1	1	1	0	0	0	P02666|CASB_BOVIN			0 0 0 0 0 0 0 0 0 1 1 1 0 0 0 0 0 1 1 0 0	APKHKEMPFPKYPVEPFTESQ	DB Search
MPIQAFLL	36.48	931.5201	8	100.0	8	-6.2426	0.20	3.1	932.52350	1	44.0040	7.57E4	5.82E4	5.42E4		9.88E2	6.01E2	12965	06out23_Debora_A2_3_iog_2ul.raw	7	1	2	2	0	1	1	P02666|CASB_BOVIN			5 6 6 2 6 24 52 5	MPIQAFLL	DB Search
VIPYVRYL	36.44	1021.5960	8	100.0	8	0.2412	0.74	-3.4	1022.59674	1	32.6745	1.3E6	1.04E6		3.28E6	6.15E3	2.88E3	9329	06out23_Debora_A1_3_iog_2ul.raw	6	1	1	0	2	1	1	P02663|CASA2_BOVIN			2 2 3 3 3 5 23 5	VIPYVRYL	DB Search
SFNPTQL	36.41	805.3970	7	42.9	7	-1.8048	0.43	-0.6	806.40137	1	26.8393				1.25E4		1.58E4	7523	06out23_Debora_A1_3_iog_2ul.raw	2	0	0	0	1	0	1	P02754|LACB_BOVIN			0 0 32 1 1 10 5	SFNPTQL	DB Search
VPSERYL	36.39	862.4548	7	57.1	7	-2.8168	0.62	2.8	432.23254	2	15.9340	9.02E4	1.02E5			1.17E5		4274	06out23_Debora_A2_1_iog_2ul.raw	3	1	1	0	0	1	0	P02662|CASA1_BOVIN			5 11 2 2 1 1 1	VPSERYL	DB Search
VYQHQKAMKPWIQPKT	36.38	1982.0560	16	31.2	16	2.2053	0.36	1.3	661.69019	3	14.3156	7.93E5				1.96E4		3725	06out23_Debora_A1_2_iog_2ul.raw	2	1	0	0	0	1	0	P02663|CASA2_BOVIN			0 0 1 1 3 3 3 3 9 0 0 1 1 1 0 0	VYQHQKAMKPWIQPKT	DB Search
SQSLTLTD	36.34	863.4236	8	62.5	8	-4.1254	0.13	0.2	864.42841	1	19.3626				9.65E4	1.62E5	1.55E5	5083	06out23_Debora_A1_3_iog_2ul.raw	3	0	0	0	1	1	1	P02666|CASB_BOVIN			0 0 5 5 1 19 53 5	SQSLTLTD	DB Search
DIPNPIGSENSEKTTMP	36.32	1828.8513	17	41.2	17	-0.0404	0.32	3.8	915.42932	2	27.3495	8.65E4				3.54E4		8043	06out23_Debora_A2_1_iog_2ul.raw	2	1	0	0	0	1	0	P02662|CASA1_BOVIN			2 0 0 0 4 4 3 0 0 0 1 3 1 1 1 2 2	DIPNPIGSENSEKTTMP	DB Search
KFDKALKALPM	36.32	1260.7263	11	54.5	11	-1.5326	0.27	0.9	421.24652	3	23.5994	1.29E5					2.06E5	6789	06out23_Debora_A2_1_iog_2ul.raw	2	1	0	0	0	0	1	P02754|LACB_BOVIN			5 0 0 14 1 6 1 0 7 6 5	KFDKALKALPM	DB Search
KTEIPTINT	36.18	1015.5549	9	22.2	9	-4.5057	0.65	2.6	508.78452	2	20.6999		2.99E5		3.38E5		2.78E5	5510	06out23_Debora_A1_3_iog_2ul.raw	3	0	1	0	1	0	1	P02668|CASK_BOVIN			0 0 0 1 0 0 1 2 2	KTEIPTINT	DB Search
IVPNSVEQ	36.18	884.4603	8	37.5	8	-0.5483	0.87	-0.7	885.46057	1	12.7942		6.43E3	5.93E3				3321	06out23_Debora_A2_3_iog_2ul.raw	2	0	1	1	0	0	0	P02662|CASA1_BOVIN			1 1 0 0 0 2 13 5	IVPNSVEQ	DB Search
TKLTEEEKNRL	36.07	1359.7357	11	36.4	11	-3.2327	0.72	-1.3	454.24796	3	5.5844				2.55E5			1284	06out23_Debora_A1_1_iog_2ul.raw	1	0	0	0	1	0	0	P02663|CASA2_BOVIN			0 0 2 2 2 2 1 1 0 0 0	TKLTEEEKNRL	DB Search
ARHPHPHLSF	36.04	1197.6155	10	60.0	10	-3.0954	0.33	3.7	400.21103	3	5.5515			4.38E6	3.27E6			1304	06out23_Debora_A2_3_iog_2ul.raw	2	0	0	1	1	0	0	P02668|CASK_BOVIN			0 0 2 2 2 5 0 0 19 5	ARHPHPHLSF	DB Search
KVIPY	35.96	618.3741	5	60.0	5	-2.2075	0.76	2.1	310.19403	2	13.6197			3.42E5	2.25E6	6.7E5	1.37E6	3350	06out23_Debora_A1_3_iog_2ul.raw	7	0	0	1	2	2	2	P02663|CASA2_BOVIN			1 1 8 72 5	KVIPY	DB Search
QDKTEIPTINT	35.96	1258.6405	11	18.2	11	-3.7342	0.73	-3.0	630.32373	2	21.5283							5805	06out23_Debora_A1_3_iog_2ul.raw	0	0	0	0	0	0	0	P02668|CASK_BOVIN			0 0 1 1 1 4 3 1 1 0 0	QDKTEIPTINT	DB Search
FYQKFPQYLQY	35.92	1523.7449	11	54.5	11	0.7487	0.34	3.2	762.87659	2	32.2878			9.24E2				9570	06out23_Debora_A2_3_iog_2ul.raw	1	0	0	1	0	0	0	P02663|CASA2_BOVIN			1 0 0 17 17 29 10 8 8 0 0	FYQKFPQYLQY	DB Search
PGEIVE	35.76	642.3224	6	66.7	6	5.5249	0.41	-1.5	643.32300	1	19.6143	3.52E6	3.59E6	3.25E6	3.18E6	3.96E6	3.14E6	5556	06out23_Debora_A2_2_iog_2ul.raw	12	2	2	2	2	2	2	P02666|CASB_BOVIN			5 1 1 27 55 5	PGEIVE	DB Search
FMAIPPKKN	35.66	1044.5790	9	44.4	9	-9.8528	0.81	1.5	523.29352	2	6.5359	1.21E6	3.9E5	3E5	2.62E5		6.2E4	1663	06out23_Debora_A2_1_iog_2ul.raw	12	4	2	3	2	0	1	P02668|CASK_BOVIN			0 0 8 24 4 1 1 1 5	FMAIPPKKN	DB Search
VLSN	35.61	431.2380	4	100.0	4	N/A	0.40	1.6	432.24283	1	25.1138			6.79E4			5.99E4	7320	06out23_Debora_A2_3_iog_2ul.raw	2	0	0	1	0	0	1	P02668|CASK_BOVIN			3 3 5 5	VLSN	DB Search
IQAFLL	35.60	703.4268	6	100.0	6	-2.9485	0.43	1.1	704.42859	1	36.6907	3.16E4	4.41E4	4.06E4	1.82E4	1.75E4	1.13E4	10943	06out23_Debora_A2_2_iog_2ul.raw	6	1	1	1	1	1	1	P02666|CASB_BOVIN			2 2 5 10 36 5	IQAFLL	DB Search
RFFSD	35.14	670.3074	5	60.0	5	-5.8905	0.24	-1.0	671.30884	1	13.2818	2.99E5	6.37E5	6.58E5			1.77E5	3533	06out23_Debora_A2_1_iog_2ul.raw	4	1	1	1	0	0	1	P02668|CASK_BOVIN			1 1 3 4 5	RFFSD	DB Search
LPVPQ	34.98	552.3271	5	100.0	5	-4.7824	0.85	-2.3	553.32910	1	15.6573	8.97E5	1.07E6	1.13E6		5.14E5		4429	06out23_Debora_A2_3_iog_2ul.raw	4	1	1	1	0	1	0	P02666|CASB_BOVIN			2 2 9 2 2	LPVPQ	DB Search
GIHAQQKEPMIGV	34.90	1406.7340	13	7.7	13	-0.0458	0.27	-0.2	469.91489	3	18.8987	1.22E5						5229	06out23_Debora_A2_1_iog_2ul.raw	1	1	0	0	0	0	0	P02662|CASA1_BOVIN			0 0 0 0 1 1 0 0 0 0 4 0 0	GIHAQQKEPMIGV	DB Search
FVAPFP	34.77	676.3584	6	100.0	6	-3.8906	0.55	-2.2	677.36212	1	31.8006		8.35E4	7.33E4		3.86E4	2.55E4	9200	06out23_Debora_A1_3_iog_2ul.raw	4	0	1	1	0	1	1	P02662|CASA1_BOVIN			5 6 31 4 6 5	FVAPFP	DB Search
AVESTV	34.69	604.3068	6	100.0	6	-3.8559	0.75	-0.1	605.30933	1	5.6416	3.11E5				4.15E5	2.96E5	1369	06out23_Debora_A2_1_iog_2ul.raw	5	1	0	0	0	2	2	P02668|CASK_BOVIN			3 3 3 7 13 5	AVESTV	DB Search
INNQFLPYPY	34.68	1267.6237	10	50.0	10	-0.7358	0.29	-2.2	634.81311	2	35.7273		5.81E4	6.06E4	6.72E4	4.66E4		10564	06out23_Debora_A2_3_iog_2ul.raw	4	0	1	1	1	1	0	P02668|CASK_BOVIN			0 0 1 2 10 73 10 10 0 0	INNQFLPYPY	DB Search
SAEERLHS	34.63	927.4410	8	37.5	8	-4.8208	0.45	1.6	464.72516	2	0.8060	1.38E4	1.97E4	1.6E4				92	06out23_Debora_A2_3_iog_2ul.raw	3	1	1	1	0	0	0	P02662|CASA1_BOVIN			0 0 2 2 2 1 0 0	SAEERLHS	DB Search
PPKKNQ	34.61	710.4075	6	100.0	6	0.7900	0.41	3.0	711.41144	1	8.5522		9.05E4	5.96E4		1.35E4	2.27E4	2198	06out23_Debora_A2_1_iog_2ul.raw	4	0	1	1	0	1	1	P02668|CASK_BOVIN			5 9 8 20 22 5	PPKKNQ	DB Search
GYLEQ	34.60	608.2806	5	60.0	5	-5.3638	0.39	-0.9	609.28259	1	11.5669	5.54E5				9.64E5	5.44E5	2973	06out23_Debora_A2_1_iog_2ul.raw	4	1	0	0	0	2	1	P02662|CASA1_BOVIN			0 0 13 12 5	GYLEQ	DB Search
STVATLEDSPEVIE	34.46	1488.7195	14	57.1	14	-0.6445	0.04	-2.4	745.36151	2	29.0043							8379	06out23_Debora_A1_2_iog_2ul.raw	0	0	0	0	0	0	0	P02668|CASK_BOVIN			0 0 0 3 4 5 8 8 9 0 1 1 9 5	STVATLEDSPEVIE	DB Search
ELSKDIG	34.31	760.3967	7	85.7	7	-5.5276	0.44	-2.5	761.39972	1	5.8102							1328	06out23_Debora_A1_3_iog_2ul.raw	0	0	0	0	0	0	0	P02662|CASA1_BOVIN			5 5 2 1 3 9 5	ELSKDIG	DB Search
TMKGLDIQ	34.29	904.4688	8	75.0	8	-1.2995	0.77	7.2	453.24356	2	18.4284			1.1E5		5.96E4		4827	06out23_Debora_A1_3_iog_2ul.raw	2	0	0	1	0	1	0	P02754|LACB_BOVIN			1 1 3 2 3 9 12 5	TMKGLDIQ	DB Search
NMAINPSKENL	34.25	1229.6074	11	45.5	11	-0.4468	0.48	3.1	615.80737	2	21.5583							6177	06out23_Debora_A2_2_iog_2ul.raw	0	0	0	0	0	0	0	P02663|CASA2_BOVIN			0 0 8 8 17 1 0 2 7 1 1	NMAINPSKENL	DB Search
SVLSLSQSKVLPVPQKAVPYPQRDMPIQ	34.24	3104.7056	28	7.1	28	0.8205	0.13	0.0	777.17804	4	32.4884	1.23E5	7.82E4	3.81E4				9663	06out23_Debora_A2_3_iog_2ul.raw	3	1	1	1	0	0	0	P02666|CASB_BOVIN			0 0 0 0 1 0 0 0 0 3 11 0 0 0 0 0 0 0 0 0 0 0 0 0 0 0 0 0	SVLSLSQSKVLPVPQKAVPYPQRDMPIQ	DB Search
TVATL	34.16	503.2955	5	60.0	5	-6.3591	0.70	0.5	504.29855	1	12.4568	1.67E6	1.27E6	1.32E6	8.22E5	1.27E6	6.96E5	3294	06out23_Debora_A2_2_iog_2ul.raw	6	1	1	1	1	1	1	P02668|CASK_BOVIN			0 0 10 15 5	TVATL	DB Search
AKYIPIQYVL	34.10	1206.7012	10	40.0	10	-0.1004	0.66	8.8	604.35852	2	36.4413							10864	06out23_Debora_A2_1_iog_2ul.raw	0	0	0	0	0	0	0	P02668|CASK_BOVIN			0 0 0 0 0 0 2 5 5 5	AKYIPIQYVL	DB Search
DKTEIPTINTI	34.00	1243.6660	11	36.4	11	-1.4744	0.73	-1.3	622.83752	2	29.5031						6.34E3	8362	06out23_Debora_A1_3_iog_2ul.raw	1	0	0	0	0	0	1	P02668|CASK_BOVIN			0 0 0 0 0 7 2 2 2 1 1	DKTEIPTINTI	DB Search
VNELS	33.95	560.2806	5	100.0	5	-5.6716	0.54	2.5	561.28491	1	3.4616	1.89E4				1.36E4		1081	06out23_Debora_A2_1_iog_2ul.raw	2	1	0	0	0	1	0	P02662|CASA1_BOVIN			2 2 4 16 5	VNELS	DB Search
EQLLRLK	33.92	898.5600	7	42.9	7	-2.8760	0.51	-0.5	450.28354	2	15.9716	1.85E5						4277	06out23_Debora_A2_1_iog_2ul.raw	1	1	0	0	0	0	0	P02662|CASA1_BOVIN			2 2 0 0 1 1 5	EQLLRLK	DB Search
SPAQIL	33.87	627.3591	6	66.7	6	-6.2177	0.63	-0.4	628.36133	1	20.4946	1.34E6		1.56E6	8.77E5	1E6		5803	06out23_Debora_A2_1_iog_2ul.raw	5	1	0	1	1	2	0	P02668|CASK_BOVIN			1 1 3 2 29 5	SPAQIL	DB Search
RSPAQILQWQ	33.81	1225.6567	10	60.0	10	-0.2632	0.79	0.8	613.83136	2	29.2070	1.26E4			1.15E4	1.28E4		8646	06out23_Debora_A2_1_iog_2ul.raw	3	1	0	0	1	1	0	P02668|CASK_BOVIN			0 0 0 0 2 4 10 15 17 5	RSPAQILQWQ	DB Search
RLNFLKKISQ	33.77	1245.7557	10	80.0	10	1.3902	0.62	6.8	623.88745	2	19.7603				1.51E4			5245	06out23_Debora_A1_3_iog_2ul.raw	1	0	0	0	1	0	0	P02663|CASA2_BOVIN			2 0 1 3 8 15 28 25 25 5	RLNFLKKISQ	DB Search
VPPF	33.76	458.2529	4	100.0	4	N/A	0.47	0.2	459.25888	1	19.7820	1.46E6	1.39E6	7.63E5	8.59E5	1.09E6	1.48E6	5473	06out23_Debora_A1_3_iog_2ul.raw	9	2	2	1	1	1	2	P02666|CASB_BOVIN			5 60 6 5	VPPF	DB Search
EIVPNSVEQK	33.76	1141.5979	10	60.0	10	-1.7107	0.77	-2.0	571.80090	2	13.9018		4.48E5	4.68E5		2.31E5	2.18E5	3618	06out23_Debora_A2_3_iog_2ul.raw	4	0	1	1	0	1	1	P02662|CASA1_BOVIN			0 0 14 3 3 3 3 1 1 2	EIVPNSVEQK	DB Search
FFVAP	33.73	579.3057	5	60.0	5	5.7257	0.16	0.0	580.30774	1	38.7618	1.3E5	1.36E5			8.23E4	7.71E4	11675	06out23_Debora_A2_2_iog_2ul.raw	4	1	1	0	0	1	1	P02662|CASA1_BOVIN			0 0 4 14 5	FFVAP	DB Search
RLKKYKVPQL	33.73	1271.8077	10	50.0	10	0.0105	0.53	1.0	424.94034	3	12.4593	3.07E6	3.25E6	1.95E6		1.39E6	1.27E6	3299	06out23_Debora_A2_1_iog_2ul.raw	5	1	1	1	0	1	1	P02662|CASA1_BOVIN			0 0 0 4 6 2 2 1 1 3	RLKKYKVPQL	DB Search
AAVRSPAQIL	33.73	1024.6029	10	50.0	10	-2.0438	0.70	2.2	513.30829	2	23.7219					4.97E4	4.38E4	6464	06out23_Debora_A1_3_iog_2ul.raw	2	0	0	0	0	1	1	P02668|CASK_BOVIN			0 0 1 4 6 6 6 9 0 0	AAVRSPAQIL	DB Search
PIGSE	33.72	501.2435	5	100.0	5	16.6845	0.83	-0.4	502.24689	1	24.9847	3.36E4		3.74E4		1.06E5	1.03E5	7242	06out23_Debora_A2_3_iog_2ul.raw	5	1	0	1	0	1	2	P02662|CASA1_BOVIN			5 16 30 30 5	PIGSE	DB Search
SNTVPA	33.72	587.2915	6	16.7	6	-6.3044	0.36	3.2	588.29639	1	0.8207	3.06E6	2.43E6	2.15E6	6.07E5	2.86E6	1.46E6	454	06out23_Debora_A2_3_iog_2ul.raw	6	1	1	1	1	1	1	P02668|CASK_BOVIN			0 0 0 4 1 1	SNTVPA	DB Search
QLEIVPN	33.70	811.4440	7	57.1	7	-2.4821	0.20	-0.1	812.44391	1	24.2009		3.21E4					7075	06out23_Debora_A2_2_iog_2ul.raw	2	0	2	0	0	0	0	P02662|CASA1_BOVIN			0 0 1 3 12 3 3	QLEIVPN	DB Search
KIEKF	33.69	663.3956	5	100.0	5	-4.7336	0.49	4.0	332.70340	2	0.9056	4.43E6	4.71E6	3.13E6	5.37E5	3.98E6	2.11E6	3	06out23_Debora_A2_2_iog_2ul.raw	23	4	4	4	2	4	5	P02666|CASB_BOVIN			5 4 2 2 5	KIEKF	DB Search
VYQHQKAMKPWIQPKTKVIPYVRYL	33.68	3113.7363	25	24.0	25	2.8084	0.72	1.0	779.43530	4	29.6557				9.82E5			8452	06out23_Debora_A1_1_iog_2ul.raw	2	0	0	0	2	0	0	P02663|CASA2_BOVIN			0 0 1 1 2 1 1 3 10 0 0 0 0 0 0 1 1 10 17 0 0 2 0 0 0	VYQHQKAMKPWIQPKTKVIPYVRYL	DB Search
RGPFPIIV	33.68	897.5436	8	25.0	8	-2.4894	0.40	0.3	449.77594	2	33.0574	1.9E5	2.43E5	1.75E5				9863	06out23_Debora_A2_3_iog_2ul.raw	3	1	1	1	0	0	0	P02666|CASB_BOVIN			1 1 0 1 1 1 39 5	RGPFPIIV	DB Search
KIAKYIPI	33.66	944.6058	8	75.0	8	-1.3445	0.60	-0.3	473.30664	2	22.5036	1.98E5		2.11E5				6453	06out23_Debora_A2_3_iog_2ul.raw	2	1	0	1	0	0	0	P02668|CASK_BOVIN			5 31 3 3 3 7 1 1	KIAKYIPI	DB Search
FLPYPY	33.63	798.3952	6	66.7	6	-4.5171	0.36	-1.5	799.39508	1	30.8996	3.46E4		2.43E4	2.02E4	1.22E4	1.02E4	9131	06out23_Debora_A2_1_iog_2ul.raw	5	1	0	1	1	1	1	P02668|CASK_BOVIN			1 1 2 2 3 3	FLPYPY	DB Search
STEVFT	33.63	682.3174	6	66.7	6	-4.8623	0.27	-0.9	683.31793	1	14.0976		1.28E6	1.4E6	1.33E6	1.51E6	1.08E6	3679	06out23_Debora_A2_2_iog_2ul.raw	5	0	1	1	1	1	1	P02663|CASA2_BOVIN			0 0 3 7 37 5	STEVFT	DB Search
EIVPN	33.61	570.3013	5	20.0	5	-7.3921	0.79	-1.3	571.30371	1	7.8928	5.65E5	5.26E5	4.5E5	2.09E5	3.01E5	1.6E5	2024	06out23_Debora_A2_3_iog_2ul.raw	6	1	1	1	1	1	1	P02662|CASA1_BOVIN			0 0 7 1 1	EIVPN	DB Search
RLHSMKEGIHAQ	33.61	1405.7249	12	66.7	12	-0.0237	0.54	85.2	469.61798	3	5.3450		1.33E5					1240	06out23_Debora_A2_2_iog_2ul.raw	1	0	1	0	0	0	0	P02662|CASA1_BOVIN			2 1 1 4 4 6 10 0 0 4 4 4	RLHSMKEGIHAQ	DB Search
NLLRF	33.60	661.3911	5	100.0	5	-2.7003	0.81	1.0	331.70059	2	26.0263	1.44E6	1.58E6	1.05E6	6.01E5	1.04E6	2.97E5	7583	06out23_Debora_A2_1_iog_2ul.raw	7	2	1	1	1	1	1	P02662|CASA1_BOVIN			2 2 9 2 4	NLLRF	DB Search
FALPQYL	33.60	850.4589	7	42.9	7	-1.5989	0.73	-1.3	851.45886	1	38.1673	2.05E4	2.26E4	8.75E3	7.16E4	3.6E4		11293	06out23_Debora_A2_3_iog_2ul.raw	7	1	2	1	2	1	0	P02663|CASA2_BOVIN			1 1 16 1 0 4 5	FALPQYL	DB Search
TTMPLW	33.52	747.3625	6	66.7	6	-3.4915	0.75	-0.6	748.36267	1	33.4929	1.7E4	1.6E5	9.98E4	4.89E4	1.23E5	5.55E4	10020	06out23_Debora_A2_2_iog_2ul.raw	7	1	2	1	1	1	1	P02662|CASA1_BOVIN			0 0 25 2 4 5	TTMPLW	DB Search
QWQVLS	33.46	759.3915	6	66.7	6	-1.8508	0.26	0.8	760.39264	1	26.6732	7.14E6	7.47E6	6.73E6	4.25E6	5.12E6	6.99E6	7818	06out23_Debora_A2_2_iog_2ul.raw	11	5	1	1	1	1	2	P02668|CASK_BOVIN			0 0 3 10 33 5	QWQVLS	DB Search
PYYAKPA	33.46	808.4119	7	71.4	7	22.5687	0.31	-2.0	405.20947	2	30.6762			8.95E4	5.17E4			9044	06out23_Debora_A2_3_iog_2ul.raw	2	0	0	1	1	0	0	P02668|CASK_BOVIN			5 19 35 9 9 0 0	PYYAKPA	DB Search
QDKTEIPT	33.46	930.4658	8	0.0	8	-2.6165	0.47	0.3	466.23694	2	6.2423			4.88E6			2.21E6	1664	06out23_Debora_A2_3_iog_2ul.raw	3	0	0	2	0	0	1	P02668|CASK_BOVIN			1 1 0 0 1 1 1 1	QDKTEIPT	DB Search
VMGVS	33.45	491.2414	5	60.0	5	-5.5431	0.73	1.5	492.24579	1	7.7575	1.39E7	1.51E7	1.34E7	1.14E7	1.15E7	7.54E6	1928	06out23_Debora_A2_3_iog_2ul.raw	15	1	6	1	4	2	1	P02666|CASB_BOVIN			1 1 3 5 5	VMGVS	DB Search
AIPPKKNQDKTEIPTINTIASGEPT	33.43	2662.4177	25	0.0	25	0.0679	0.09	-1.9	888.47125	3	25.1999	1.04E6	1.28E6					7292	06out23_Debora_A2_1_iog_2ul.raw	2	1	1	0	0	0	0	P02668|CASK_BOVIN			0 0 0 0 0 0 0 1 1 1 0 0 1 0 0 0 0 1 1 1 0 0 0 0 0	AIPPKKNQDKTEIPTINTIASGEPT	DB Search
KPWIQPKTKVIPYVRYL	33.41	2128.2561	17	29.4	17	2.7294	0.47	-3.1	533.06488	4	30.1072		2.29E5					9024	06out23_Debora_A2_2_iog_2ul.raw	1	0	1	0	0	0	0	P02663|CASA2_BOVIN			0 0 2 2 0 0 1 0 0 0 1 17 17 2 1 0 0	KPWIQPKTKVIPYVRYL	DB Search
FLPYPYY	33.39	961.4586	7	100.0	7	-2.7711	0.80	1.0	481.73355	2	33.9382	1.55E4	1.77E4	1.21E4				10130	06out23_Debora_A2_3_iog_2ul.raw	3	1	1	1	0	0	0	P02668|CASK_BOVIN			4 4 2 2 4 4 5	FLPYPYY	DB Search
STVATL	33.37	590.3275	6	66.7	6	-6.2033	0.71	-0.2	591.32941	1	14.3068	3.33E7	3.03E7	3.01E7	1.93E7	2.38E7	1.74E7	3780	06out23_Debora_A2_2_iog_2ul.raw	9	2	3	1	1	1	1	P02668|CASK_BOVIN			0 0 3 6 22 5	STVATL	DB Search
KPVALIN	33.35	753.4749	7	100.0	7	-5.1977	0.32	1.3	377.74243	2	12.7349	2.94E5		2.87E5				3242	06out23_Debora_A2_3_iog_2ul.raw	2	1	0	1	0	0	0	P02668|CASK_BOVIN			5 3 2 2 2 11 5	KPVALIN	DB Search
DKTEIPTINT	33.34	1130.5819	10	80.0	10	-1.2900	0.78	-1.5	566.29236	2	22.7559	6.85E4	6.37E4					6609	06out23_Debora_A2_2_iog_2ul.raw	2	1	1	0	0	0	0	P02668|CASK_BOVIN			0 0 2 2 9 5 3 3 2 2	DKTEIPTINT	DB Search
LTEEEKNRL	33.34	1130.5931	9	55.6	9	-2.0951	0.58	1.5	566.30029	2	5.5171							1312	06out23_Debora_A2_1_iog_2ul.raw	0	0	0	0	0	0	0	P02663|CASA2_BOVIN			1 1 16 16 17 16 2 0 0	LTEEEKNRL	DB Search
LEQLLRLK	33.33	1011.6440	8	37.5	8	-1.5295	0.16	0.6	338.21970	3	22.6527		1.86E4	6.59E3				6464	06out23_Debora_A2_3_iog_2ul.raw	2	0	1	1	0	0	0	P02662|CASA1_BOVIN			0 0 2 2 2 1 1 1	LEQLLRLK	DB Search
PQYLKT	33.30	748.4119	6	100.0	6	8.3159	0.35	0.4	749.41284	1	21.8551	2.65E5	1.79E5	2.2E5	3.79E5		1.72E6	6262	06out23_Debora_A2_2_iog_2ul.raw	7	2	1	1	1	0	2	P02663|CASA2_BOVIN			3 3 5 32 61 5	PQYLKT	DB Search
ALPQYLK	33.30	831.4854	7	28.6	7	-1.8508	0.81	-1.8	832.48376	1	19.7095		1.86E5					5604	06out23_Debora_A2_2_iog_2ul.raw	1	0	1	0	0	0	0	P02663|CASA2_BOVIN			1 1 1 1 1 17 5	ALPQYLK	DB Search
EVLNENL	33.21	829.4182	7	71.4	7	-2.0263	0.45	-0.9	830.41724	1	23.3145	1.04E5	1.08E5	1.1E5	7.05E4	8.65E4		6786	06out23_Debora_A2_2_iog_2ul.raw	5	1	1	1	1	1	0	P02662|CASA1_BOVIN			0 0 19 2 9 53 5	EVLNENL	DB Search
DKTEIPT	33.19	802.4072	7	85.7	7	-3.0057	0.43	2.4	803.40924	1	6.8857	5.33E5	5.09E5	5.07E5	1.11E5			1759	06out23_Debora_A2_2_iog_2ul.raw	5	1	2	1	1	0	0	P02668|CASK_BOVIN			3 0 2 2 3 2 2	DKTEIPT	DB Search
VMGVSKVKEAMAPK	33.16	1473.8047	14	0.0	14	2.0459	0.37	-0.9	369.45627	4	16.2228	9.93E4		7.54E4	5.01E4	6.06E5	3.26E5	4338	06out23_Debora_A1_2_iog_2ul.raw	5	1	0	1	1	1	1	P02666|CASB_BOVIN			0 0 1 0 0 0 0 0 0 0 0 1 1 1	VMGVSKVKEAMAPK	DB Search
AVPYPQ	33.16	673.3435	6	0.0	6	-3.7346	0.28	-2.1	674.34448	1	13.1473	7.54E5	2.12E6	1.03E6				3600	06out23_Debora_A2_3_iog_2ul.raw	4	1	2	1	0	0	0	P02666|CASB_BOVIN			0 0 0 0 1 1	AVPYPQ	DB Search
PYPYYAKPA	33.15	1068.5280	9	55.6	9	-1.0653	0.54	-0.4	535.26837	2	15.9452			1.41E4		4.97E5		4303	06out23_Debora_A1_2_iog_2ul.raw	4	0	0	2	0	2	0	P02668|CASK_BOVIN			1 1 2 2 2 3 15 0 0	PYPYYAKPA	DB Search
MKPWIQPKTKVIPY	33.15	1727.9796	14	0.0	14	2.4068	0.19	0.0	576.99536	3	26.6085		1.65E5					7841	06out23_Debora_A2_2_iog_2ul.raw	1	0	1	0	0	0	0	P02663|CASA2_BOVIN			1 0 0 0 0 0 0 0 0 0 0 0 0 0	MKPWIQPKTKVIPY	DB Search
GLPQEV	33.13	641.3384	6	66.7	6	-1.5708	0.62	3.6	321.67514	2	18.7506	4.49E5	6.5E5	6.08E5				5197	06out23_Debora_A2_1_iog_2ul.raw	3	1	1	1	0	0	0	P02662|CASA1_BOVIN			0 0 2 2 16 5	GLPQEV	DB Search
SMKEGIHAQQK	33.13	1255.6343	11	27.3	11	-3.6245	0.53	3.6	419.54987	3	0.7008				2.77E4			77	06out23_Debora_A1_1_iog_2ul.raw	1	0	0	0	1	0	0	P02662|CASA1_BOVIN			0 0 5 4 1 1 2 0 0 1 1	SMKEGIHAQQK	DB Search
PPQSVL	33.08	639.3591	6	66.7	6	12.9384	0.64	-3.8	640.35828	1	34.6624	7.9E5	1.35E6	1.06E6			1.9E5	10802	06out23_Debora_A2_2_iog_2ul.raw	5	1	2	1	0	0	1	P02666|CASB_BOVIN			5 1 1 8 8 5	PPQSVL	DB Search
KALKALPM	33.07	870.5361	8	75.0	8	-3.5201	0.58	-0.8	436.27179	2	14.5467	3.28E4	4.48E4	5.71E4				3848	06out23_Debora_A2_3_iog_2ul.raw	3	1	1	1	0	0	0	P02754|LACB_BOVIN			5 15 6 2 2 7 0 0	KALKALPM	DB Search
ESTEVF	33.06	710.3123	6	66.7	6	-4.7802	0.33	-0.1	711.31317	1	18.1365		4.42E4	3.71E4		1.59E4		5088	06out23_Debora_A2_2_iog_2ul.raw	3	0	1	1	0	1	0	P02663|CASA2_BOVIN			4 2 1 1 10 5	ESTEVF	DB Search
RNAVPITPTLNREQL	33.03	1720.9584	15	66.7	15	-1.4895	0.47	-0.3	574.65570	3	25.3034	3.27E4	2.91E4	2.21E4			2.86E4	7311	06out23_Debora_A2_3_iog_2ul.raw	4	1	1	1	0	0	1	P02663|CASA2_BOVIN			0 0 0 2 3 3 22 2 2 6 8 3 3 0 0	RNAVPITPTLNREQL	DB Search
QQKPVALINNQFL	33.03	1511.8459	13	15.4	13	-15.7588	0.12	-47.3	504.92758	3	17.7867		1.95E4					4939	06out23_Debora_A2_2_iog_2ul.raw	1	0	1	0	0	0	0	P02668|CASK_BOVIN			0 0 0 0 1 1 8 7 0 0 0 0 0	QQKPVALINNQFL	DB Search
VIESPPE	33.00	769.3857	7	71.4	7	-1.1836	0.53	-0.5	770.38702	1	12.4580	4.56E4	5.6E4	6.31E4	2.02E4			3211	06out23_Debora_A2_3_iog_2ul.raw	5	1	1	2	1	0	0	P02668|CASK_BOVIN			1 1 5 25 12 3 3	VIESPPE	DB Search
ALINNQ	32.98	671.3602	6	66.7	6	-5.7413	0.59	2.8	336.68588	2	7.3290			2.14E5	6.29E4	1.08E5	6.81E4	1784	06out23_Debora_A2_3_iog_2ul.raw	7	0	0	2	1	2	2	P02668|CASK_BOVIN			0 0 13 12 10 5	ALINNQ	DB Search
IESPPEIN	32.92	897.4443	8	62.5	8	-1.9833	0.64	0.7	449.72574	2	19.2155		8.27E4		4.17E4			5366	06out23_Debora_A2_2_iog_2ul.raw	3	0	1	0	2	0	0	P02668|CASK_BOVIN			0 0 1 2 3 3 11 5	IESPPEIN	DB Search
RELEEL	32.91	787.4075	6	33.3	6	-2.7137	0.56	1.7	394.70819	2	14.8533	8.25E7	1.01E8	8.88E7		1.03E8	7.83E7	4004	06out23_Debora_A2_2_iog_2ul.raw	12	1	2	2	0	5	2	P02666|CASB_BOVIN			0 0 1 1 27 5	RELEEL	DB Search
SISSSEEIVPN	32.89	1160.5560	11	36.4	11	-1.9328	0.46	-0.5	581.28082	2	21.1744			2.84E4				5967	06out23_Debora_A2_3_iog_2ul.raw	1	0	0	1	0	0	0	P02662|CASA1_BOVIN			0 0 1 0 0 3 3 3 28 1 1	SISSSEEIVPN	DB Search
PWDQVKRNAVPITPTL	32.88	1834.0101	16	12.5	16	-0.2757	0.39	-0.2	612.33942	3	29.1913			1.45E5			1.38E5	8632	06out23_Debora_A2_3_iog_2ul.raw	2	0	0	1	0	0	1	P02663|CASA2_BOVIN			0 0 0 1 0 0 0 1 2 2 0 0 1 1 0 0	PWDQVKRNAVPITPTL	DB Search
YLKTVYQHQKAMKPWIQPKT	32.82	2487.3459	20	30.0	20	3.8112	0.28	-3.9	830.11334	3	20.3785			9.09E3				5754	06out23_Debora_A2_3_iog_2ul.raw	1	0	0	1	0	0	0	P02663|CASA2_BOVIN			0 0 1 1 2 0 0 3 2 0 4 0 0 7 7 1 1 1 0 0	YLKTVYQHQKAMKPWIQPKT	DB Search
GTQYTDAPSF	32.81	1085.4666	10	70.0	10	-2.5736	0.65	0.4	543.73804	2	24.1499				6.01E3	1.4E4		6805	06out23_Debora_A1_2_iog_2ul.raw	2	0	0	0	1	1	0	P02662|CASA1_BOVIN			0 0 0 10 4 4 35 2 2 5	GTQYTDAPSF	DB Search
SIISQE	32.81	675.3439	6	66.7	6	-3.6303	0.48	-0.1	676.34509	1	13.2085		3.41E5		2.76E5			3488	06out23_Debora_A2_2_iog_2ul.raw	2	0	1	0	1	0	0	P02663|CASA2_BOVIN			0 0 53 13 10 5	SIISQE	DB Search
LPQYL	32.78	632.3533	5	100.0	5	-2.5676	0.63	0.5	633.35632	1	26.3295		5.22E4	5.18E4		1.39E5		7633	06out23_Debora_A2_3_iog_2ul.raw	3	0	1	1	0	1	0	P02663|CASA2_BOVIN			5 23 2 18 5	LPQYL	DB Search
VTSTAV	32.76	576.3119	6	33.3	6	-3.4636	0.61	2.0	577.31744	1	5.5693				1.41E7	9.52E6		1294	06out23_Debora_A1_2_iog_2ul.raw	2	0	0	0	1	1	0	P02668|CASK_BOVIN			0 0 1 0 2 5	VTSTAV	DB Search
KQMEAE	32.66	734.3269	6	100.0	6	7.2387	0.39	1.4	735.32861	1	12.5776		6.25E4					3311	06out23_Debora_A2_2_iog_2ul.raw	1	0	1	0	0	0	0	P02662|CASA1_BOVIN			5 8 4 5 20 5	KQMEAE	DB Search
KIHPF	32.66	640.3696	5	20.0	5	11.6390	0.83	0.6	321.18982	2	21.7535	5.41E4	3.56E5	3.59E5				6217	06out23_Debora_A2_1_iog_2ul.raw	5	1	2	2	0	0	0	P02666|CASB_BOVIN			5 1 1 0 0	KIHPF	DB Search
KAVPYP	32.62	673.3799	6	50.0	6	-5.6305	0.11	1.3	337.69522	2	7.9214	3.14E5	4.06E5	3.35E5		1.12E5		2054	06out23_Debora_A2_3_iog_2ul.raw	7	2	2	1	0	2	0	P02666|CASB_BOVIN			1 1 1 3 3 5	KAVPYP	DB Search
NMAINPS	32.60	745.3429	7	71.4	7	-2.4315	0.34	-0.9	746.34406	1	13.0207			3.39E4				3421	06out23_Debora_A2_3_iog_2ul.raw	1	0	0	1	0	0	0	P02663|CASA2_BOVIN			1 1 7 34 34 10 5	NMAINPS	DB Search
LLRFF	32.48	694.4166	5	100.0	5	-1.3111	0.85	-0.1	348.21243	2	32.7647	1.34E5	1.36E5		9.52E4	1.08E5		9799	06out23_Debora_A2_2_iog_2ul.raw	5	2	1	0	1	1	0	P02662|CASA1_BOVIN			5 37 6 5 5	LLRFF	DB Search
ALNEINQFY	32.45	1110.5345	9	66.7	9	-0.2803	0.21	0.0	556.26965	2	31.9321				3.96E4			9183	06out23_Debora_A1_1_iog_2ul.raw	1	0	0	0	1	0	0	P02663|CASA2_BOVIN			0 0 1 2 6 8 8 13 5	ALNEINQFY	DB Search
QLLRLK	32.38	769.5174	6	0.0	6	-4.5108	0.87	-29.0	385.75201	2	12.3294	7.31E6	7.65E6	7.38E6	4.48E6	7.02E6	4.53E6	3199	06out23_Debora_A2_3_iog_2ul.raw	15	4	3	3	2	2	1	P02662|CASA1_BOVIN			1 1 0 0 0 0	QLLRLK	DB Search
ERFFSDK	32.32	927.4450	7	14.3	7	-6.1817	0.87	1.0	464.72687	2	6.6373			9.18E4		8.21E4	5.01E4	1664	06out23_Debora_A2_3_iog_2ul.raw	3	0	0	1	0	1	1	P02668|CASK_BOVIN			0 0 1 1 1 1 5	ERFFSDK	DB Search
TVQVTSTA	32.26	805.4182	8	100.0	8	-4.1348	0.13	-1.4	806.41724	1	6.5002				2.08E4			1643	06out23_Debora_A1_1_iog_2ul.raw	1	0	0	0	1	0	0	P02668|CASK_BOVIN			3 3 4 4 13 13 23 5	TVQVTSTA	DB Search
WQVLS	32.26	631.3329	5	60.0	5	-3.0127	0.56	0.2	632.33472	1	25.4075	3.41E6	3.83E6	3.45E6		2.77E6	2.27E6	7461	06out23_Debora_A2_2_iog_2ul.raw	5	1	1	1	0	1	1	P02668|CASK_BOVIN			0 0 35 57 5	WQVLS	DB Search
AMKPWIQP	32.22	969.5106	8	75.0	8	-1.3971	0.29	0.2	485.75833	2	25.2859		3.05E4	2.44E4				7429	06out23_Debora_A2_2_iog_2ul.raw	2	0	1	1	0	0	0	P02663|CASA2_BOVIN			0 0 15 6 5 5 18 5	AMKPWIQP	DB Search
SYGLN	32.19	552.2544	5	60.0	5	-4.8810	0.54	-0.2	553.25726	1	11.4092	3.71E4	4.18E4					2988	06out23_Debora_A2_1_iog_2ul.raw	2	1	1	0	0	0	0	P02668|CASK_BOVIN			1 1 2 10 5	SYGLN	DB Search
RYLGYL	32.17	783.4279	6	66.7	6	-2.5206	0.74	-0.8	392.71808	2	24.5466			2.1E5				7048	06out23_Debora_A2_3_iog_2ul.raw	1	0	0	1	0	0	0	P02662|CASA1_BOVIN			0 0 3 5 7 5	RYLGYL	DB Search
IQYVLS	32.11	721.4010	6	66.7	6	-5.2275	0.27	-3.0	722.40253	1	22.8615							6422	06out23_Debora_A1_2_iog_2ul.raw	0	0	0	0	0	0	0	P02668|CASK_BOVIN			1 1 3 14 40 5	IQYVLS	DB Search
VFTKKTKLTEEEK	32.11	1579.8821	13	38.5	13	1.1779	0.66	3.8	790.94739	2	5.4412							1255	06out23_Debora_A1_2_iog_2ul.raw	0	0	0	0	0	0	0	P02663|CASA2_BOVIN			0 0 2 2 9 2 1 1 0 0 3 1 1	VFTKKTKLTEEEK	DB Search
ISQRYQKFALPQ	32.09	1477.8041	12	50.0	12	0.1018	0.41	-11.4	739.89722	2	22.1830							6192	06out23_Debora_A1_2_iog_2ul.raw	0	0	0	0	0	0	0	P02663|CASA2_BOVIN			0 0 0 1 6 6 7 6 10 11 0 0	ISQRYQKFALPQ	DB Search
SPAQILQWQ	32.06	1069.5557	9	55.6	9	-0.3100	0.62	-0.1	535.78235	2	32.3718	4.18E4				6.83E4		9484	06out23_Debora_A1_2_iog_2ul.raw	2	1	0	0	0	1	0	P02668|CASK_BOVIN			0 0 0 0 5 6 6 7 5	SPAQILQWQ	DB Search
LGYLEQ	32.03	721.3646	6	100.0	6	-2.6036	0.30	0.3	722.36853	1	19.5980					1.67E4		5345	06out23_Debora_A1_2_iog_2ul.raw	1	0	0	0	0	1	0	P02662|CASA1_BOVIN			2 2 5 11 11 5	LGYLEQ	DB Search
EVLNEN	32.02	716.3340	6	100.0	6	-3.3138	0.33	1.3	717.33868	1	5.7820	7.19E4	6.7E4	5.02E4		5.33E4		1384	06out23_Debora_A1_2_iog_2ul.raw	4	1	1	1	0	1	0	P02662|CASA1_BOVIN			2 2 15 2 9 5	EVLNEN	DB Search
KPWIQPKTKVIPY	32.01	1596.9392	13	30.8	13	1.6407	0.31	-0.5	533.31531	3	24.0104		3.93E4					6995	06out23_Debora_A2_2_iog_2ul.raw	1	0	1	0	0	0	0	P02663|CASA2_BOVIN			0 0 0 1 11 2 2 0 0 0 6 0 0	KPWIQPKTKVIPY	DB Search
IPNPIG	31.98	609.3486	6	50.0	6	-4.3840	0.38	-61.9	610.31372	1	19.3489			3.44E5				5621	06out23_Debora_A2_3_iog_2ul.raw	1	0	0	1	0	0	0	P02662|CASA1_BOVIN			5 2 1 1 1 4	IPNPIG	DB Search
IQYVL	31.96	634.3690	5	100.0	5	-2.5584	0.42	0.4	635.37158	1	27.2923	1.02E6		1.14E6	5.65E5	5.71E5	5.01E5	7949	06out23_Debora_A2_1_iog_2ul.raw	5	1	0	1	1	1	1	P02668|CASK_BOVIN			2 2 7 29 5	IQYVL	DB Search
KVAGTWY	31.96	823.4228	7	71.4	7	-2.1232	0.67	83.7	412.75110	2	18.3703					1.77E3		5004	06out23_Debora_A1_2_iog_2ul.raw	1	0	0	0	0	1	0	P02754|LACB_BOVIN			1 1 4 2 3 3 5	KVAGTWY	DB Search
HPHPHLSFM	31.92	1101.5178	9	22.2	9	-2.1196	0.43	-1.2	551.76276	2	17.5403	6.29E5	8.36E5			3.22E5		4695	06out23_Debora_A1_2_iog_2ul.raw	5	1	2	0	0	2	0	P02668|CASK_BOVIN			1 1 5 5 1 1 1 0 0	HPHPHLSFM	DB Search
VATEEV	31.92	646.3173	6	100.0	6	-3.3828	0.66	56.3	647.35602	1	6.1575	2.02E5			1.76E5			1506	06out23_Debora_A2_1_iog_2ul.raw	3	2	0	0	1	0	0	P02663|CASA2_BOVIN			4 4 6 2 18 5	VATEEV	DB Search
HQKAMKPWIQPK	31.85	1490.8180	12	16.7	12	8.0224	0.09	-19.9	746.39478	2	15.6204		1.54E4				3.03E6	4236	06out23_Debora_A2_2_iog_2ul.raw	2	0	1	0	0	0	1	P02663|CASA2_BOVIN			0 0 1 1 1 0 0 2 2 1 0 0	HQKAMKPWIQPK	DB Search
VAPFPEV	31.84	757.4010	7	14.3	7	-3.2081	0.29	-1.2	758.40356	1	29.2893					1.17E4	5.37E3	8463	06out23_Debora_A1_2_iog_2ul.raw	2	0	0	0	0	1	1	P02662|CASA1_BOVIN			0 0 0 0 1 1 4	VAPFPEV	DB Search
VLNENLL	31.84	813.4596	7	42.9	7	-2.5612	0.44	0.8	407.73422	2	28.1273	1.57E6	2.24E6				1.7E6	8241	06out23_Debora_A2_1_iog_2ul.raw	3	1	1	0	0	0	1	P02662|CASA1_BOVIN			0 0 1 1 6 12 5	VLNENLL	DB Search
ILQWQ	31.79	686.3751	5	100.0	5	-3.7122	0.39	-0.1	687.37738	1	24.8581			2.19E4				7169	06out23_Debora_A2_3_iog_2ul.raw	1	0	0	1	0	0	0	P02668|CASK_BOVIN			3 3 28 28 5	ILQWQ	DB Search
LNENLLR	31.79	870.4923	7	100.0	7	-1.3207	0.65	1.4	436.25015	2	18.9265		5.76E4			3.22E4		5341	06out23_Debora_A2_2_iog_2ul.raw	2	0	1	0	0	1	0	P02662|CASA1_BOVIN			5 8 11 3 3 6 5	LNENLLR	DB Search
YYQQKPVALINNQFLPYPYYAKPAA	31.75	2959.5271	25	48.0	25	1.5472	0.62	0.1	987.50775	3	36.9529				3.59E4			10751	06out23_Debora_A1_1_iog_2ul.raw	1	0	0	0	1	0	0	P02668|CASK_BOVIN			0 0 0 0 0 0 0 3 5 7 8 2 3 13 41 0 0 4 4 2 2 0 0 0 0	YYQQKPVALINNQFLPYPYYAKPAA	DB Search
AMKPWIQPKTK	31.71	1326.7482	11	27.3	11	-0.4132	0.52	1.0	443.25488	3	11.6822	5.33E6				1.5E8	8.31E6	2842	06out23_Debora_A1_2_iog_2ul.raw	4	1	0	0	0	2	1	P02663|CASA2_BOVIN			0 0 1 1 4 4 2 1 1 0 0	AMKPWIQPKTK	DB Search
IESPPEINTVQ	31.68	1225.6190	11	36.4	11	-0.5172	0.78	-331.2	613.60834	2	23.7531							6910	06out23_Debora_A2_2_iog_2ul.raw	0	0	0	0	0	0	0	P02668|CASK_BOVIN			0 0 1 1 0 2 6 5 0 0 5	IESPPEINTVQ	DB Search
YLYQGPIVL	31.60	1064.5906	9	66.7	9	-2.0231	0.35	-2.2	533.29730	2	37.7659	1.37E3						11249	06out23_Debora_A2_1_iog_2ul.raw	1	1	0	0	0	0	0	P02663|CASA2_BOVIN			0 0 3 7 7 1 3 28 5	YLYQGPIVL	DB Search
EEKNRLNFLK	31.59	1289.7091	10	60.0	10	-1.9946	0.70	-1.2	645.85541	2	17.3376				3.12E5		2.45E6	4492	06out23_Debora_A1_1_iog_2ul.raw	2	0	0	0	1	0	1	P02663|CASA2_BOVIN			0 0 0 0 2 2 3 4 4 5	EEKNRLNFLK	DB Search
YVPLGTQYTD	31.56	1155.5448	10	60.0	10	-4.3942	0.71	0.6	578.77710	2	23.8899					7.58E3	6.31E3	6786	06out23_Debora_A1_2_iog_2ul.raw	2	0	0	0	0	1	1	P02662|CASA1_BOVIN			0 0 1 1 2 2 6 3 3 4	YVPLGTQYTD	DB Search
FSDIPNPIGSENSEKTTMP	31.52	2062.9517	19	10.5	19	-0.2720	0.20	4.9	1032.48303	2	29.8124					4.09E3		8647	06out23_Debora_A1_2_iog_2ul.raw	1	0	0	0	0	1	0	P02662|CASA1_BOVIN			0 0 0 0 1 1 0 0 4 0 0 0 0 3 0 0 0 0 0	FSDIPNPIGSENSEKTTMP	DB Search
ALNEIN	31.43	672.3442	6	50.0	6	-3.5677	0.30	0.1	673.34821	1	9.6082	1.1E6	1E6	1.03E6		1.05E6	5.96E5	2402	06out23_Debora_A1_2_iog_2ul.raw	6	1	1	1	0	2	1	P02663|CASA2_BOVIN			0 0 0 2 20 5	ALNEIN	DB Search
SPPEINTVQV	31.36	1082.5608	10	60.0	10	-2.9352	0.46	51.0	542.31256	2	26.0957					1.14E5		7239	06out23_Debora_A1_2_iog_2ul.raw	2	0	0	0	0	2	0	P02668|CASK_BOVIN			0 0 1 1 3 10 10 9 5 5	SPPEINTVQV	DB Search
NANEEEY	31.34	867.3246	7	100.0	7	-1.0705	0.22	2.5	868.32977	1	5.7546					1.47E4		1389	06out23_Debora_A1_2_iog_2ul.raw	1	0	0	0	0	1	0	P02663|CASA2_BOVIN			5 5 5 2 13 36 5	NANEEEY	DB Search
DAPSFSDIPNPIGSEN	31.31	1658.7423	16	56.2	16	0.0953	0.50	-0.5	830.37079	2	35.0401				3.12E3			10171	06out23_Debora_A1_1_iog_2ul.raw	1	0	0	0	1	0	0	P02662|CASA1_BOVIN			0 0 0 0 1 6 6 1 1 12 18 18 4 4 4 4	DAPSFSDIPNPIGSEN	DB Search
RSPAQILQW	31.15	1097.5981	9	55.6	9	-0.6285	0.64	-1.3	549.80292	2	31.4526					8.03E3		9099	06out23_Debora_A1_2_iog_2ul.raw	1	0	0	0	0	1	0	P02668|CASK_BOVIN			0 0 1 1 8 12 11 11 5	RSPAQILQW	DB Search
KYIPI	31.15	632.3897	5	60.0	5	-4.6188	0.40	-0.1	633.39380	1	17.8852				9.18E5	2.91E5	7.95E5	4830	06out23_Debora_A1_2_iog_2ul.raw	5	0	0	0	2	1	2	P02668|CASK_BOVIN			1 1 11 3 3	KYIPI	DB Search
QLLRLKKY	31.08	1060.6757	8	12.5	8	-2.5321	0.85	0.0	531.34247	2	11.2103	1.13E5	8.98E4	9.24E4		1.33E5		2767	06out23_Debora_A1_2_iog_2ul.raw	4	1	1	1	0	1	0	P02662|CASA1_BOVIN			0 0 1 1 1 3 0 0	QLLRLKKY	DB Search
QEKNMAINPS	31.05	1130.5389	10	50.0	10	-3.7636	0.34	1.4	566.27344	2	5.8749			3.13E4				1439	06out23_Debora_A2_3_iog_2ul.raw	1	0	0	1	0	0	0	P02663|CASA2_BOVIN			0 0 0 2 2 2 2 15 0 0	QEKNMAINPS	DB Search
LHLPLP	30.96	688.4272	6	50.0	6	1.6666	0.21	3.5	345.22034	2	34.2460	2.12E5	6.14E5	1.83E5		1.47E5	7.29E4	9971	06out23_Debora_A1_2_iog_2ul.raw	7	1	2	1	0	2	1	P02666|CASB_BOVIN			1 1 1 14 18 5	LHLPLP	DB Search
NTIAS	30.91	504.2544	5	100.0	5	19.7446	0.71	-1.8	505.25824	1	28.4908	1.72E4				1.83E4		8240	06out23_Debora_A1_2_iog_2ul.raw	2	1	0	0	0	1	0	P02668|CASK_BOVIN			3 3 7 55 5	NTIAS	DB Search
LNREQL	30.80	771.4239	6	83.3	6	-3.4568	0.62	1.3	772.42615	1	5.8693	4.49E4						1453	06out23_Debora_A2_1_iog_2ul.raw	1	1	0	0	0	0	0	P02663|CASA2_BOVIN			5 8 1 13 17 5	LNREQL	DB Search
YYQQKPV	30.76	924.4705	7	100.0	7	-3.9973	0.40	-1.1	925.46869	1	5.5575				1.17E4			1277	06out23_Debora_A1_1_iog_2ul.raw	1	0	0	0	1	0	0	P02668|CASK_BOVIN			2 2 6 29 91 7 5	YYQQKPV	DB Search
MAINPSKENL	30.72	1115.5645	10	80.0	10	-0.1735	0.49	-62.5	558.75189	2	20.3446					1.97E3		5631	06out23_Debora_A1_2_iog_2ul.raw	1	0	0	0	0	1	0	P02663|CASA2_BOVIN			4 2 3 4 1 1 2 6 4 4	MAINPSKENL	DB Search
YLGYLEQLL	30.57	1110.5961	9	77.8	9	-0.5973	0.54	4.0	556.30267	2	45.2403				3.21E3			13348	06out23_Debora_A1_1_iog_2ul.raw	1	0	0	0	1	0	0	P02662|CASA1_BOVIN			1 0 3 7 35 41 41 41 5	YLGYLEQLL	DB Search
PTTEAVE	30.47	745.3494	7	85.7	7	0.0584	0.43	0.7	746.35345	1	6.3673				1.37E5	1.38E5		1607	06out23_Debora_A1_2_iog_2ul.raw	2	0	0	0	1	1	0	P02668|CASK_BOVIN			4 4 1 2 10 47 5	PTTEAVE	DB Search
YLQYLYQGPIVLNPWDQVKRN	30.44	2606.3645	21	38.1	21	0.5456	0.29	6.5	869.79346	3	40.4926							11887	06out23_Debora_A1_1_iog_2ul.raw	0	0	0	0	0	0	0	P02663|CASA2_BOVIN			0 0 8 3 3 15 15 6 0 0 0 4 0 0 0 1 0 0 2 0 0	YLQYLYQGPIVLNPWDQVKRN	DB Search
ESPPEIN	30.11	784.3603	7	100.0	7	8.2067	0.80	-0.7	785.36133	1	21.2351	2.2E4		2.56E4				5991	06out23_Debora_A2_3_iog_2ul.raw	2	1	0	1	0	0	0	P02668|CASK_BOVIN			4 4 2 2 2 3 5	ESPPEIN	DB Search
QKPVALINNQFLPYPY	29.87	1904.0195	16	62.5	16	-0.0077	0.12	2.3	953.01086	2	38.7579				2.89E3			11362	06out23_Debora_A1_1_iog_2ul.raw	1	0	0	0	1	0	0	P02668|CASK_BOVIN			0 0 0 0 2 7 12 3 3 2 8 10 2 2 0 0	QKPVALINNQFLPYPY	DB Search
WIQPKT	29.81	771.4279	6	100.0	6	-1.1475	0.77	0.3	386.72015	2	13.4660						2.35E4	3367	06out23_Debora_A1_3_iog_2ul.raw	1	0	0	0	0	0	1	P02663|CASA2_BOVIN			5 5 25 7 2 2	WIQPKT	DB Search
GYGGVSLPE	29.77	877.4181	9	11.1	9	-3.5637	0.20	0.9	878.42181	1	25.4551				1.83E4	1.98E4		7213	06out23_Debora_A1_2_iog_2ul.raw	2	0	0	0	1	1	0	P00711|LALBA_BOVIN			1 1 0 0 1 2 1 1 1	GYGGVSLPE	DB Search
LTLTD	29.67	561.3010	5	100.0	5	-5.7908	0.66	-3.6	562.30188	1	16.2689	7.94E5	7.67E5	7.09E5		2.85E5		4389	06out23_Debora_A2_1_iog_2ul.raw	4	1	1	1	0	1	0	P02666|CASB_BOVIN			4 4 9 7 5	LTLTD	DB Search
DKALKALPM	29.62	985.5630	9	55.6	9	-5.2171	0.53	1.7	493.78812	2	20.1955			1.09E5			1.02E5	5403	06out23_Debora_A1_3_iog_2ul.raw	2	0	0	1	0	0	1	P02754|LACB_BOVIN			1 1 11 5 1 1 6 5 5	DKALKALPM	DB Search
RYPSY	29.62	684.3231	5	80.0	5	-5.0873	0.50	2.3	685.32697	1	5.8749	1.18E5		1.02E5				1415	06out23_Debora_A2_3_iog_2ul.raw	2	1	0	1	0	0	0	P02668|CASK_BOVIN			5 11 2 1 5	RYPSY	DB Search
QDKTEIPTINTIAS	29.51	1529.7937	14	35.7	14	-0.7387	0.50	-1.4	765.89630	2	28.3078			5.99E4	4.82E4			7893	06out23_Debora_A1_1_iog_2ul.raw	2	0	0	1	1	0	0	P02668|CASK_BOVIN			0 0 0 0 2 7 9 6 5 1 1 0 0 0	QDKTEIPTINTIAS	DB Search
SGEPTSTPTTEAVE	29.46	1404.6256	14	50.0	14	-2.2080	0.41	3.6	1405.62561	1	16.8960				5.6E3			4358	06out23_Debora_A1_1_iog_2ul.raw	1	0	0	0	1	0	0	P02668|CASK_BOVIN			0 0 4 0 0 0 8 4 0 0 4 4 48 5	SGEPTSTPTTEAVE	DB Search
PKHPIKH	29.43	855.5079	7	42.9	7	1.2221	0.18	-149.7	428.69336	2	6.5073		5.77E4					1768	06out23_Debora_A2_2_iog_2ul.raw	1	0	1	0	0	0	0	P02662|CASA1_BOVIN			0 0 1 1 4 5 5	PKHPIKH	DB Search
LNFLK	29.42	633.3849	5	100.0	5	-4.4185	0.61	-1.3	317.69653	2	19.8082	1.53E5	2.1E5	1.56E5	4.92E4	1.19E5		5551	06out23_Debora_A2_2_iog_2ul.raw	5	1	1	1	1	1	0	P02663|CASA2_BOVIN			5 60 16 9 5	LNFLK	DB Search
QYVLS	29.34	608.3170	5	60.0	5	-5.2217	0.58	0.4	609.31976	1	15.1771	8.35E4	5.87E4					4019	06out23_Debora_A2_1_iog_2ul.raw	2	1	1	0	0	0	0	P02668|CASK_BOVIN			1 1 11 44 5	QYVLS	DB Search
SISSSEE	29.31	737.3079	7	71.4	7	-4.0161	0.32	8.1	738.31543	1	3.7247							884	06out23_Debora_A2_1_iog_2ul.raw	0	0	0	0	0	0	0	P02662|CASA1_BOVIN			0 0 17 17 6 5 5	SISSSEE	DB Search
PWDQVK	29.27	771.3915	6	100.0	6	-5.3216	0.74	2.6	386.70285	2	9.3329				8.52E5		2.2E5	2249	06out23_Debora_A1_3_iog_2ul.raw	4	0	0	0	2	0	2	P02663|CASA2_BOVIN			5 96 32 14 14 5	PWDQVK	DB Search
ESTVATL	29.25	719.3701	7	57.1	7	-5.5250	0.39	3.2	720.37329	1	16.6260							4558	06out23_Debora_A2_2_iog_2ul.raw	0	0	0	0	0	0	0	P02668|CASK_BOVIN			0 0 2 1 7 30 5	ESTVATL	DB Search
PVALIN	29.24	625.3799	6	66.7	6	-12.4633	0.35	-0.1	626.38257	1	14.2441	1.52E5	1.68E5	1.61E5				3664	06out23_Debora_A2_3_iog_2ul.raw	3	1	1	1	0	0	0	P02668|CASK_BOVIN			1 1 4 14 50 5	PVALIN	DB Search
RSPAQIL	29.23	783.4603	7	71.4	7	-4.3158	0.55	-1.0	392.73505	2	16.1374					5.59E5		4212	06out23_Debora_A1_2_iog_2ul.raw	2	0	0	0	0	2	0	P02668|CASK_BOVIN			0 0 3 4 4 24 5	RSPAQIL	DB Search
EIPTINT	29.23	786.4123	7	42.9	7	-3.9108	0.83	0.0	787.41718	1	21.7169						1.7E4	5853	06out23_Debora_A1_3_iog_2ul.raw	1	0	0	0	0	0	1	P02668|CASK_BOVIN			1 1 0 0 2 7 5	EIPTINT	DB Search
PIQYVL	29.22	731.4218	6	50.0	6	0.5913	0.37	-0.8	732.42316	1	33.4332		2.38E5	3.05E5		1.72E5		9940	06out23_Debora_A2_3_iog_2ul.raw	3	0	1	1	0	1	0	P02668|CASK_BOVIN			0 0 0 19 31 5	PIQYVL	DB Search
YPSYGLNYY	29.14	1138.4971	9	55.6	9	-0.9992	0.49	-0.5	570.25140	2	30.3636			5.82E3				8945	06out23_Debora_A2_3_iog_2ul.raw	1	0	0	1	0	0	0	P02668|CASK_BOVIN			0 0 2 7 1 1 28 29 5	YPSYGLNYY	DB Search
ESTVATLE	29.02	848.4127	8	62.5	8	-1.9822	0.19	-1.1	849.41644	1	16.4902							4212	06out23_Debora_A1_3_iog_2ul.raw	0	0	0	0	0	0	0	P02668|CASK_BOVIN			1 1 4 5 1 6 9 5	ESTVATLE	DB Search
LLRLK	29.00	641.4588	5	100.0	5	-0.9536	0.57	1.1	321.73471	2	12.2842			6.96E5			4.31E5	3215	06out23_Debora_A2_3_iog_2ul.raw	2	0	0	1	0	0	1	P02662|CASA1_BOVIN			5 35 6 14 5	LLRLK	DB Search
RLNFLKKI	29.00	1030.6652	8	75.0	8	-1.1433	0.36	-243.8	344.47549	3	20.4926	5.77E4	5.54E4		6.2E4			5779	06out23_Debora_A2_2_iog_2ul.raw	4	1	2	0	1	0	0	P02663|CASA2_BOVIN			1 1 2 5 2 2 2 5	RLNFLKKI	DB Search
QFLPYPYYAKPAAVR	28.96	1782.9457	15	20.0	15	-0.3642	0.25	-1.2	595.31885	3	28.7241	5.1E4				1.8E4		8310	06out23_Debora_A1_2_iog_2ul.raw	2	1	0	0	0	1	0	P02668|CASK_BOVIN			0 0 1 1 0 0 0 2 2 4 0 0 0 0 0	QFLPYPYYAKPAAVR	DB Search
LKTVY	28.82	622.3690	5	100.0	5	-6.0081	0.68	-0.6	312.19003	2	6.1768		1.13E5		2.94E5	5.29E5	8.46E5	1535	06out23_Debora_A1_2_iog_2ul.raw	5	0	1	0	1	1	2	P02663|CASA2_BOVIN			5 22 7 7 5	LKTVY	DB Search
STPTTEAVEST	28.78	1121.5088	11	36.4	11	0.8297	0.63	-0.7	561.75635	2	13.4884				1.38E4			3390	06out23_Debora_A1_1_iog_2ul.raw	1	0	0	0	1	0	0	P02668|CASK_BOVIN			0 0 0 0 1 2 2 2 3 1 1	STPTTEAVEST	DB Search
PAAVRSPAQIL	28.67	1121.6556	11	72.7	11	-2.1481	0.82	0.7	561.83270	2	24.6730					1.3E4		6933	06out23_Debora_A1_2_iog_2ul.raw	1	0	0	0	0	1	0	P02668|CASK_BOVIN			0 0 3 4 7 5 0 3 7 2 2	PAAVRSPAQIL	DB Search
ALNEINQ	28.53	800.4028	7	71.4	7	-1.0121	0.45	-0.5	401.20648	2	11.4191					1.94E4		2929	06out23_Debora_A1_2_iog_2ul.raw	1	0	0	0	0	1	0	P02663|CASA2_BOVIN			0 0 3 5 10 4 4	ALNEINQ	DB Search
MKEGIHAQ	28.50	912.4487	8	100.0	8	-0.6924	0.77	3.2	457.22906	2	3.6329				1.08E4			758	06out23_Debora_A1_1_iog_2ul.raw	1	0	0	0	1	0	0	P02662|CASA1_BOVIN			5 25 18 2 2 4 13 5	MKEGIHAQ	DB Search
VKITVD	28.49	673.4010	6	100.0	6	-3.4924	0.46	-0.3	674.40320	1	11.6252	1.38E6	5.86E4	4.56E4	6.68E5		7.73E5	2999	06out23_Debora_A2_3_iog_2ul.raw	7	1	1	1	1	0	3	P02663|CASA2_BOVIN			5 8 7 13 20 5	VKITVD	DB Search
FALPQ	28.48	574.3115	5	40.0	5	-4.6347	0.93	-0.7	575.31415	1	23.7049	7.9E5		9.97E5				6826	06out23_Debora_A2_3_iog_2ul.raw	2	1	0	1	0	0	0	P02663|CASA2_BOVIN			0 0 17 0 3	FALPQ	DB Search
PFPEVFGKEK	28.34	1176.6179	10	20.0	10	1.7997	0.35	-1.5	393.21069	3	26.8453					1.27E5		7667	06out23_Debora_A1_2_iog_2ul.raw	1	0	0	0	0	1	0	P02662|CASA1_BOVIN			0 0 0 0 8 8 1 0 0 1	PFPEVFGKEK	DB Search
YLEQLL	28.34	777.4272	6	66.7	6	-2.2733	0.29	-5.1	778.42487	1	32.9999			2.67E4	8.35E3	6.25E3	2.27E3	9815	06out23_Debora_A2_3_iog_2ul.raw	5	0	0	2	1	1	1	P02662|CASA1_BOVIN			1 1 2 3 12 5	YLEQLL	DB Search
KYKVPQL	28.27	874.5276	7	71.4	7	-0.7780	0.66	-0.5	438.26770	2	17.9254	1.59E5		1.24E5	1.31E5			4978	06out23_Debora_A2_3_iog_2ul.raw	3	1	0	1	1	0	0	P02662|CASA1_BOVIN			5 13 5 8 4 1 1	KYKVPQL	DB Search
TVYQHQKAMKPWIQPKTKVIPYVRYL	28.24	3214.7842	26	38.5	26	3.1700	0.43	0.0	804.69623	4	29.9860				7.05E4			8508	06out23_Debora_A1_1_iog_2ul.raw	1	0	0	0	1	0	0	P02663|CASA2_BOVIN			0 0 0 0 0 2 9 8 8 23 0 0 0 1 0 0 0 4 27 27 7 3 1 1 0 0	TVYQHQKAMKPWIQPKTKVIPYVRYL	DB Search
LPYPYYAKPAA	28.20	1252.6492	11	45.5	11	-0.9266	0.44	1.9	627.32849	2	23.7049			1.1E4				6853	06out23_Debora_A2_3_iog_2ul.raw	1	0	0	1	0	0	0	P02668|CASK_BOVIN			0 0 6 5 5 3 1 4 0 0 0	LPYPYYAKPAA	DB Search
FPEVFGKEKVN	28.07	1292.6764	11	0.0	11	-0.1735	0.51	-0.7	431.89526	3	23.8942		1.73E4					6943	06out23_Debora_A2_2_iog_2ul.raw	1	0	1	0	0	0	0	P02662|CASA1_BOVIN			0 0 0 1 1 0 0 1 1 0 0	FPEVFGKEKVN	DB Search
SRYPSYGLNYYQQKPVALINNQFLPYPYYAKPA	28.07	3925.9832	33	30.3	33	N/A	NaN	3.6	1309.66150	3	38.7579				5.68E4			11315	06out23_Debora_A1_1_iog_2ul.raw	1	0	0	0	1	0	0	P02668|CASK_BOVIN			0 0 0 0 0 0 0 0 0 9 0 0 6 21 0 0 0 0 3 6 5 4 4 13 10 0 0 0 0 0 0 0 0	SRYPSYGLNYYQQKPVALINNQFLPYPYYAKPA	DB Search
NQFLPYPYYAKPAAVRSPA	28.05	2152.1106	19	10.5	19	0.3882	0.24	1.8	718.37518	3	29.4771		2.55E5	2.18E5	2.57E5	1.38E5		8488	06out23_Debora_A1_2_iog_2ul.raw	4	0	1	1	1	1	0	P02668|CASK_BOVIN			0 0 4 12 0 0 0 0 0 0 0 0 0 0 0 0 0 0 0	NQFLPYPYYAKPAAVRSPA	DB Search
VPSERYLGYL	27.99	1195.6237	10	60.0	10	-0.6735	0.56	43.0	598.83948	2	30.3104		8.94E3					9062	06out23_Debora_A2_2_iog_2ul.raw	1	0	1	0	0	0	0	P02662|CASA1_BOVIN			1 1 1 1 2 2 2 4 3 3	VPSERYLGYL	DB Search
DERFFSDKIA	27.85	1226.5931	10	50.0	10	0.5055	0.41	2.6	409.86905	3	25.0366		2.34E4					7341	06out23_Debora_A2_2_iog_2ul.raw	1	0	1	0	0	0	0	P02668|CASK_BOVIN			0 0 3 3 2 3 2 0 0 0	DERFFSDKIA	DB Search
ELEEL	27.80	631.3065	5	60.0	5	-5.0511	0.51	-0.5	632.31024	1	19.6307	9.34E5	1.2E6	9.94E5	9.25E5	1.26E6	8.84E5	5304	06out23_Debora_A1_2_iog_2ul.raw	6	1	1	1	1	1	1	P02666|CASB_BOVIN			0 0 16 44 5	ELEEL	DB Search
AIPPKKNQDKTEIPTINTIASGEPTSTPTTEAVE	27.78	3577.8362	34	14.7	34	N/A	NaN	3.4	1193.61292	3	28.4390				9.15E4			8005	06out23_Debora_A1_1_iog_2ul.raw	1	0	0	0	1	0	0	P02668|CASK_BOVIN			0 0 0 0 0 0 0 0 0 0 1 0 0 0 0 0 2 2 2 2 2 0 0 1 0 0 1 0 0 0 0 0 0 0	AIPPKKNQDKTEIPTINTIASGEPTSTPTTEAVE	DB Search
TVDMESTE	27.74	910.3589	8	75.0	8	-1.2980	0.18	-1.6	911.35675	1	10.8377				1.04E4			2665	06out23_Debora_A1_1_iog_2ul.raw	1	0	0	0	1	0	0	P02663|CASA2_BOVIN			1 1 6 6 3 30 30 5	TVDMESTE	DB Search
APFPEVFGKEK	27.69	1247.6550	11	27.3	11	-1.6393	0.21	0.8	416.88937	3	24.9650	2.83E4	3.24E4					7244	06out23_Debora_A2_1_iog_2ul.raw	2	1	1	0	0	0	0	P02662|CASA1_BOVIN			0 0 2 0 0 1 5 5 1 1 1	APFPEVFGKEK	DB Search
EVKITVDDK	27.65	1045.5656	9	11.1	9	0.2838	0.65	-57.7	523.75525	2	11.4126				1.39E5			2813	06out23_Debora_A1_1_iog_2ul.raw	2	0	0	0	2	0	0	P02663|CASA2_BOVIN			0 0 1 2 0 0 1 0 0	EVKITVDDK	DB Search
ANEEEY	27.63	753.2817	6	66.7	6	-0.3673	0.27	1.5	754.28351	1	5.6593							1305	06out23_Debora_A1_1_iog_2ul.raw	0	0	0	0	0	0	0	P02663|CASA2_BOVIN			1 1 3 2 12 5	ANEEEY	DB Search
EINQFY	27.63	812.3705	6	50.0	6	-0.8966	0.32	0.5	813.37091	1	24.4598		3.58E4	3.56E4				7112	06out23_Debora_A2_2_iog_2ul.raw	2	0	1	1	0	0	0	P02663|CASA2_BOVIN			0 0 3 1 12 5	EINQFY	DB Search
RYPSYGL	27.55	854.4286	7	71.4	7	-1.9563	0.77	25.8	428.23047	2	20.3457					3.2E4		5572	06out23_Debora_A1_2_iog_2ul.raw	1	0	0	0	0	1	0	P02668|CASK_BOVIN			0 0 3 3 9 44 5	RYPSYGL	DB Search
PFPEVFGKEKVNEL	27.53	1631.8558	14	0.0	14	2.5533	0.65	-23.2	544.94183	3	33.9489				2.97E4		8.17E3	9877	06out23_Debora_A1_1_iog_2ul.raw	2	0	0	0	1	0	1	P02662|CASA1_BOVIN			0 0 0 0 1 0 0 0 0 0 0 0 0 0	PFPEVFGKEKVNEL	DB Search
TLEDSPEVI	27.52	1001.4917	9	44.4	9	5.3726	0.42	-3.9	501.74670	2	32.9882		4.91E3	1.53E4				9917	06out23_Debora_A2_2_iog_2ul.raw	3	0	1	2	0	0	0	P02668|CASK_BOVIN			0 0 1 2 2 2 7 1 1	TLEDSPEVI	DB Search
SFNPTQLE	27.39	934.4396	8	62.5	8	0.1481	0.50	1.8	935.44568	1	26.1410						3.69E3	7275	06out23_Debora_A1_3_iog_2ul.raw	1	0	0	0	0	0	1	P02754|LACB_BOVIN			0 0 32 1 2 4 71 5	SFNPTQLE	DB Search
ITVDDKHYQKALNEIN	27.38	1899.9690	16	0.0	16	1.2104	0.33	-1.2	634.32397	3	22.8661				6.49E4			6277	06out23_Debora_A1_1_iog_2ul.raw	1	0	0	0	1	0	0	P02663|CASA2_BOVIN			0 0 1 1 1 0 0 0 1 1 0 0 0 1 0 0	ITVDDKHYQKALNEIN	DB Search
FSDIPNPIGSENSEKT	27.38	1733.8108	16	0.0	16	-1.3905	0.56	-2.1	867.90411	2	25.8995	5.55E3						7549	06out23_Debora_A2_1_iog_2ul.raw	1	1	0	0	0	0	0	P02662|CASA1_BOVIN			0 0 0 1 0 0 0 0 1 0 0 0 0 0 0 0	FSDIPNPIGSENSEKT	DB Search
KDERFFSD	27.35	1042.4719	8	50.0	8	-4.1999	0.89	-2.5	522.23737	2	15.0630	2.81E5			2.11E5			3827	06out23_Debora_A1_1_iog_2ul.raw	2	1	0	0	1	0	0	P02668|CASK_BOVIN			5 17 4 1 1 2 0 0	KDERFFSD	DB Search
NQELAY	27.35	736.3392	6	66.7	6	-1.0076	0.25	1.1	737.34497	1	16.2246						1.4E6	4078	06out23_Debora_A1_3_iog_2ul.raw	1	0	0	0	0	0	1	P02662|CASA1_BOVIN			1 1 5 12 43 5	NQELAY	DB Search
FLKKISQRYQKF	27.32	1584.9141	12	58.3	12	4.6000	0.68	-1.0	529.30676	3	17.4765				1.36E6	1.59E5		4504	06out23_Debora_A1_1_iog_2ul.raw	2	0	0	0	1	1	0	P02663|CASA2_BOVIN			0 0 2 2 5 1 1 1 3 3 3 4	FLKKISQRYQKF	DB Search
YYVPL	27.31	653.3425	5	60.0	5	-3.5037	0.82	-2.3	654.34625	1	28.7950			3.83E4		4.64E4	3.35E4	8107	06out23_Debora_A1_3_iog_2ul.raw	3	0	0	1	0	1	1	P02662|CASA1_BOVIN			1 1 16 7 5	YYVPL	DB Search
QYLYQGPIVLNPWDQVKRN	27.30	2330.2170	19	31.6	19	1.1896	0.31	0.6	777.73993	3	36.6197				1.57E4			10679	06out23_Debora_A1_1_iog_2ul.raw	1	0	0	0	1	0	0	P02663|CASA2_BOVIN			0 0 3 2 2 3 0 0 0 0 0 8 6 0 0 1 1 0 0	QYLYQGPIVLNPWDQVKRN	DB Search
LPQEVLNE	27.28	940.4865	8	37.5	8	2.6073	0.61	37.4	471.26471	2	26.5245			3.21E5				7682	06out23_Debora_A2_3_iog_2ul.raw	1	0	0	1	0	0	0	P02662|CASA1_BOVIN			0 0 1 0 0 46 16 5	LPQEVLNE	DB Search
TMARHPHPHLSF	27.18	1429.7037	12	8.3	12	-0.7278	0.39	0.1	477.57376	3	11.4776						3.81E4	2760	06out23_Debora_A1_3_iog_2ul.raw	1	0	0	0	0	0	1	P02668|CASK_BOVIN			0 0 0 0 4 0 0 0 0 0 1 1	TMARHPHPHLSF	DB Search
AQPTTMA	27.13	718.3320	7	42.9	7	-1.8665	0.63	1.6	719.33514	1	5.7017	4.22E4	3.78E4	3.75E4			1.14E4	1376	06out23_Debora_A2_3_iog_2ul.raw	4	1	1	1	0	0	1	P02668|CASK_BOVIN			0 0 0 0 2 10 5	AQPTTMA	DB Search
GYLE	27.12	480.2220	4	50.0	4	N/A	0.41	0.4	481.22595	1	10.3782	3.1E6		2.69E6		2.79E6	1.5E6	2680	06out23_Debora_A2_3_iog_2ul.raw	4	1	0	1	0	1	1	P02662|CASA1_BOVIN			0 0 12 5	GYLE	DB Search
YLGYLE	27.11	756.3694	6	66.7	6	-2.3164	0.36	-1.2	757.37024	1	26.7788	3.35E5	3.99E5	3.85E5				7739	06out23_Debora_A2_3_iog_2ul.raw	3	1	1	1	0	0	0	P02662|CASA1_BOVIN			0 0 6 22 48 5	YLGYLE	DB Search
PHLSF	27.03	599.3067	5	60.0	5	-6.7006	0.42	3.7	300.66083	2	18.9109							4985	06out23_Debora_A1_3_iog_2ul.raw	0	0	0	0	0	0	0	P02668|CASK_BOVIN			1 1 20 31 5	PHLSF	DB Search
VLNENL	26.98	700.3755	6	100.0	6	-2.9976	0.49	0.6	701.38110	1	18.9655						2.76E5	5050	06out23_Debora_A1_3_iog_2ul.raw	1	0	0	0	0	0	1	P02662|CASA1_BOVIN			3 3 3 7 42 5	VLNENL	DB Search
PWIQPKT	26.96	868.4807	7	100.0	7	-8.6269	0.56	7.4	435.24765	2	11.0695							2834	06out23_Debora_A2_3_iog_2ul.raw	0	0	0	0	0	0	0	P02663|CASA2_BOVIN			3 3 8 8 6 3 3	PWIQPKT	DB Search
APSFS	26.94	507.2329	5	80.0	5	-8.6224	0.46	1.6	508.23944	1	7.2929	3.11E4			2.3E4			1720	06out23_Debora_A1_3_iog_2ul.raw	2	1	0	0	1	0	0	P02662|CASA1_BOVIN			5 2 1 3 5	APSFS	DB Search
PSERYLG	26.83	820.4079	7	28.6	7	6.9976	0.74	-36.5	411.19266	2	20.1898				8.09E4			5466	06out23_Debora_A1_1_iog_2ul.raw	2	0	0	0	2	0	0	P02662|CASA1_BOVIN			5 4 1 1 1 0 0	PSERYLG	DB Search
KTVYQHQKAMKPWIQPK	26.82	2110.1509	17	0.0	17	0.8870	0.42	0.1	528.54041	4	11.7990							2956	06out23_Debora_A1_1_iog_2ul.raw	0	0	0	0	0	0	0	P02663|CASA2_BOVIN			0 0 0 0 1 1 0 0 0 0 0 1 1 0 0 0 0	KTVYQHQKAMKPWIQPK	DB Search
SPEVIE	26.69	672.3330	6	50.0	6	-2.9017	0.46	1.1	673.33899	1	12.2597	1.18E5	1.21E5				6.09E4	2980	06out23_Debora_A1_3_iog_2ul.raw	3	1	1	0	0	0	1	P02668|CASK_BOVIN			1 1 1 16 68 5	SPEVIE	DB Search
SIISQETYKQ	26.68	1195.6084	10	80.0	10	-1.2371	0.51	-379.9	598.57916	2	18.0503							4743	06out23_Debora_A1_1_iog_2ul.raw	0	0	0	0	0	0	0	P02663|CASA2_BOVIN			0 0 8 5 5 5 3 3 7 5	SIISQETYKQ	DB Search
INNQFL	26.65	747.3915	6	33.3	6	-1.9370	0.34	1.0	374.70007	2	25.1707	7.67E4	6.32E4			3.52E4		7345	06out23_Debora_A2_2_iog_2ul.raw	3	1	1	0	0	1	0	P02668|CASK_BOVIN			0 0 1 1 23 5	INNQFL	DB Search
YVPLGTQYTDAPSFSDIPNPIGSENSE	26.56	2897.3242	27	18.5	27	0.9855	0.46	6.2	966.78052	3	39.5462	7.18E2						11802	06out23_Debora_A2_1_iog_2ul.raw	1	1	0	0	0	0	0	P02662|CASA1_BOVIN			0 0 0 0 0 0 0 2 0 0 4 0 0 0 0 0 11 2 2 0 0 0 0 0 0 0 0	YVPLGTQYTDAPSFSDIPNPIGSENSE	DB Search
PEVFG	26.56	547.2642	5	100.0	5	18.1340	0.84	0.2	548.26678	1	43.2910				3.77E3		1.48E4	12759	06out23_Debora_A1_1_iog_2ul.raw	2	0	0	0	1	0	1	P02662|CASA1_BOVIN			5 6 49 89 5	PEVFG	DB Search
QYLYQGPIVLNPWDQVKR	26.49	2216.1741	18	27.8	18	0.3983	0.31	1.9	739.72766	3	36.3934							10850	06out23_Debora_A2_1_iog_2ul.raw	0	0	0	0	0	0	0	P02663|CASA2_BOVIN			0 0 0 0 3 0 0 1 1 10 11 0 0 7 2 1 0 0	QYLYQGPIVLNPWDQVKR	DB Search
QILQW	26.42	686.3751	5	60.0	5	-1.9825	0.46	-1.2	687.37628	1	31.4836	1.23E4						9339	06out23_Debora_A2_1_iog_2ul.raw	1	1	0	0	0	0	0	P02668|CASK_BOVIN			0 0 7 3 5	QILQW	DB Search
KALPMHIRL	26.42	1077.6481	9	11.1	9	-0.6116	0.36	0.6	360.22073	3	21.4481	3.01E5						6081	06out23_Debora_A2_1_iog_2ul.raw	1	1	0	0	0	0	0	P02754|LACB_BOVIN			1 0 0 0 1 2 0 0 0	KALPMHIRL	DB Search
PQEVLNE	26.39	827.4025	7	57.1	7	10.6913	0.45	-0.3	828.40308	1	26.7844	2E4	2.35E4	2.31E4				7826	06out23_Debora_A2_1_iog_2ul.raw	3	1	1	1	0	0	0	P02662|CASA1_BOVIN			0 0 1 8 19 17 5	PQEVLNE	DB Search
TEEVKIT	26.38	818.4385	7	0.0	7	-6.9442	0.67	-0.7	410.22266	2	7.5106				1.74E4			1924	06out23_Debora_A1_1_iog_2ul.raw	1	0	0	0	1	0	0	P02663|CASA2_BOVIN			0 0 1 0 0 0 0	TEEVKIT	DB Search
EDSPEVIE	26.28	916.4025	8	50.0	8	-2.0840	0.45	0.9	917.40259	1	17.4765				6.86E4		7.36E4	4534	06out23_Debora_A1_1_iog_2ul.raw	2	0	0	0	1	0	1	P02668|CASK_BOVIN			0 0 7 0 1 4 48 5	EDSPEVIE	DB Search
QELAY	26.14	622.2962	5	60.0	5	-1.9780	0.45	1.5	623.30255	1	15.8802						4.01E5	4021	06out23_Debora_A1_3_iog_2ul.raw	1	0	0	0	0	0	1	P02662|CASA1_BOVIN			0 0 7 24 5	QELAY	DB Search
SAPLRVYVE	26.03	1032.5604	9	55.6	9	-2.9431	0.40	-28.1	517.27039	2	21.4116					4.76E4		5878	06out23_Debora_A1_2_iog_2ul.raw	2	0	0	0	0	2	0	P02754|LACB_BOVIN			0 0 1 1 2 2 5 19 5	SAPLRVYVE	DB Search
VATLE	25.88	531.2904	5	100.0	5	-6.6404	0.49	-0.4	532.29480	1	6.1065	1.63E5			1.75E5	2.31E5	9.33E4	1485	06out23_Debora_A1_2_iog_2ul.raw	4	1	0	0	1	1	1	P02668|CASK_BOVIN			2 2 16 18 5	VATLE	DB Search
DEALEKF	25.83	850.4072	7	42.9	7	-3.9997	0.59	0.1	426.20764	2	19.9841	6.08E4					7.83E4	5551	06out23_Debora_A2_1_iog_2ul.raw	2	1	0	0	0	0	1	P02754|LACB_BOVIN			1 1 26 0 0 20 5	DEALEKF	DB Search
RFFVAPFP	25.76	979.5280	8	62.5	8	-1.8656	0.66	-0.3	490.76727	2	35.1517	5.64E4						10683	06out23_Debora_A2_1_iog_2ul.raw	1	1	0	0	0	0	0	P02662|CASA1_BOVIN			0 0 0 3 23 3 2 5	RFFVAPFP	DB Search
PVPQ	25.71	439.2431	4	0.0	4	N/A	0.27	-3.2	440.24576	1	15.6707	7.11E6	8.92E6	9.28E6	3.21E6	4.44E6	3.49E6	4324	06out23_Debora_A2_3_iog_2ul.raw	7	1	2	1	1	1	1	P02666|CASB_BOVIN			0 0 1 1	PVPQ	DB Search
KNRLNFLK	25.61	1031.6240	8	12.5	8	-4.2102	0.68	1.2	344.88129	3	10.7174						6.22E6	2608	06out23_Debora_A1_3_iog_2ul.raw	1	0	0	0	0	0	1	P02663|CASA2_BOVIN			2 0 0 0 0 0 0 1	KNRLNFLK	DB Search
GSSS	25.54	336.1281	4	0.0	4	N/A	0.39	93.4	337.16379	1	73.0505		2.5E2					17938	06out23_Debora_A2_2_iog_2ul.raw	1	0	1	0	0	0	0	P02663|CASA2_BOVIN			0 0 0 0	GSSS	DB Search
EPMIGVNQEL	25.32	1128.5485	10	70.0	10	-0.8514	0.55	3.0	565.27911	2	29.5010			2.69E3				8692	06out23_Debora_A2_3_iog_2ul.raw	1	0	0	1	0	0	0	P02662|CASA1_BOVIN			0 0 1 10 2 2 2 2 21 5	EPMIGVNQEL	DB Search
TEEEKNRLNFLK	25.31	1519.7994	12	25.0	12	0.3231	0.67	1.6	507.60397	3	17.9388	5.7E4						4966	06out23_Debora_A2_1_iog_2ul.raw	1	1	0	0	0	0	0	P02663|CASA2_BOVIN			0 0 5 5 3 0 0 1 1 1 0 0	TEEEKNRLNFLK	DB Search
KVIPYVRY	25.24	1036.6069	8	50.0	8	-0.5903	0.48	-1.0	346.54150	3	20.0272						3.56E3	5316	06out23_Debora_A1_3_iog_2ul.raw	1	0	0	0	0	0	1	P02663|CASA2_BOVIN			3 1 1 2 4 10 1 1	KVIPYVRY	DB Search
KYKVPQLE	25.04	1003.5702	8	75.0	8	-1.9955	0.79	-101.6	502.73776	2	15.5824			2.24E5				4162	06out23_Debora_A2_3_iog_2ul.raw	1	0	0	1	0	0	0	P02662|CASA1_BOVIN			5 11 7 12 0 0 4 4	KYKVPQLE	DB Search
ESTEVFTK	24.94	939.4549	8	75.0	8	-2.7131	0.72	-3.3	470.72903	2	10.0182				1.62E5			2408	06out23_Debora_A1_1_iog_2ul.raw	1	0	0	0	1	0	0	P02663|CASA2_BOVIN			0 0 8 8 48 13 3 3	ESTEVFTK	DB Search
VNQELAY	24.90	835.4076	7	57.1	7	-2.5165	0.25	0.3	836.40778	1	19.6908							5261	06out23_Debora_A1_1_iog_2ul.raw	0	0	0	0	0	0	0	P02662|CASA1_BOVIN			0 0 1 3 7 38 5	VNQELAY	DB Search
QVLSNTVPA	24.86	927.5025	9	22.2	9	-1.8045	0.08	1.2	928.50415	1	18.7655			4.52E5		1.91E6		5153	06out23_Debora_A2_3_iog_2ul.raw	2	0	0	1	0	1	0	P02668|CASK_BOVIN			0 0 0 0 1 2 4 1 1	QVLSNTVPA	DB Search
TEEVKITVD	24.82	1032.5339	9	11.1	9	1.8010	0.33	-10.4	517.26508	2	21.0952							5950	06out23_Debora_A2_3_iog_2ul.raw	0	0	0	0	0	0	0	P02663|CASA2_BOVIN			0 0 1 1 1 7 1 0 0	TEEVKITVD	DB Search
ELSKDIGSEST	24.82	1164.5510	11	36.4	11	1.7221	0.12	69.4	583.31805	2	13.8578							3517	06out23_Debora_A1_1_iog_2ul.raw	0	0	0	0	0	0	0	P02662|CASA1_BOVIN			0 0 3 2 18 14 1 1 1 0 0	ELSKDIGSEST	DB Search
MKPWIQPKTK	24.81	1255.7111	10	40.0	10	0.7528	0.89	4.1	628.85980	2	8.6692		5.96E3					2254	06out23_Debora_A2_2_iog_2ul.raw	1	0	1	0	0	0	0	P02663|CASA2_BOVIN			0 0 6 6 6 6 0 0 1 1	MKPWIQPKTK	DB Search
LNENLL	24.66	714.3912	6	100.0	6	-2.4483	0.51	0.8	715.39276	1	26.5562		2.44E6		1.13E6		2.6E5	7534	06out23_Debora_A1_1_iog_2ul.raw	5	0	2	0	2	0	1	P02662|CASA1_BOVIN			3 3 2 4 16 5	LNENLL	DB Search
VPQLE	24.63	584.3170	5	100.0	5	-4.4784	0.48	-0.5	585.31940	1	13.7884	6.05E4			2.98E4	6.06E4		3605	06out23_Debora_A2_1_iog_2ul.raw	3	1	0	0	1	1	0	P02662|CASA1_BOVIN			5 13 5 18 5	VPQLE	DB Search
EKVNEL	24.54	730.3861	6	16.7	6	-4.5701	0.43	0.3	366.19720	2	5.7880				1E6	1.61E6		1374	06out23_Debora_A1_1_iog_2ul.raw	2	0	0	0	1	1	0	P02662|CASA1_BOVIN			0 0 1 1 1 2	EKVNEL	DB Search
EPTSTP	24.44	630.2861	6	66.7	6	20.4740	0.31	57.2	631.32745	1	26.5907						2.97E5	7472	06out23_Debora_A1_3_iog_2ul.raw	2	0	0	0	0	0	2	P02668|CASK_BOVIN			3 3 1 1 8 5	EPTSTP	DB Search
RLNFL	24.44	661.3911	5	40.0	5	-3.0428	0.49	-0.2	331.70020	2	25.0839	4.93E5	4.19E5			7.26E5		7231	06out23_Debora_A2_1_iog_2ul.raw	3	1	1	0	0	1	0	P02663|CASA2_BOVIN			0 0 1 6 5	RLNFL	DB Search
KAMKPWIQP	24.42	1097.6056	9	77.8	9	-1.6403	0.67	-1.5	549.80432	2	19.4437		1.28E5					5522	06out23_Debora_A2_2_iog_2ul.raw	1	0	1	0	0	0	0	P02663|CASA2_BOVIN			5 2 2 2 3 1 1 11 5	KAMKPWIQP	DB Search
DMESTE	24.14	710.2429	6	33.3	6	-5.7101	0.22	-32.0	711.22229	1	0.3969							134	06out23_Debora_A2_3_iog_2ul.raw	0	0	0	0	0	0	0	P02663|CASA2_BOVIN			0 0 1 1 4 5	DMESTE	DB Search
AMKPW	24.08	631.3152	5	100.0	5	-5.2665	0.43	-0.1	316.66205	2	15.5861				4.15E4			3946	06out23_Debora_A1_1_iog_2ul.raw	1	0	0	0	1	0	0	P02663|CASA2_BOVIN			5 25 18 3 5	AMKPW	DB Search
KALPMHIRLS	23.97	1164.6801	10	40.0	10	-0.7799	0.38	-0.6	389.23071	3	19.0749	2.67E4						5306	06out23_Debora_A2_1_iog_2ul.raw	1	1	0	0	0	0	0	P02754|LACB_BOVIN			2 0 0 1 1 2 3 3 0 0	KALPMHIRLS	DB Search
PSGAWYY	23.90	842.3599	7	28.6	7	-15.9867	0.32	-21.1	422.17508	2	12.8352	9.88E5						3235	06out23_Debora_A2_1_iog_2ul.raw	1	1	0	0	0	0	0	P02662|CASA1_BOVIN			0 0 1 0 0 13 5	PSGAWYY	DB Search
KEDVPSERYLGYLEQ	23.85	1824.8894	15	13.3	15	1.3806	0.73	-0.8	609.29779	3	28.6812		1.04E5					8535	06out23_Debora_A2_2_iog_2ul.raw	1	0	1	0	0	0	0	P02662|CASA1_BOVIN			0 0 0 0 0 0 0 0 0 0 0 5 3 0 0	KEDVPSERYLGYLEQ	DB Search
ENLLR	23.84	643.3653	5	60.0	5	-7.0846	0.60	-0.7	322.68872	2	6.4227	1.25E5				1.33E5	9.12E4	1502	06out23_Debora_A1_3_iog_2ul.raw	3	1	0	0	0	1	1	P02662|CASA1_BOVIN			1 1 9 30 5	ENLLR	DB Search
ERLHSMKEG	23.65	1085.5288	9	0.0	9	-5.2210	0.46	4.5	362.84860	3	0.1149		1.29E5			3.52E5		11	06out23_Debora_A2_2_iog_2ul.raw	2	0	1	0	0	1	0	P02662|CASA1_BOVIN			0 0 0 0 1 0 0 0 0	ERLHSMKEG	DB Search
NELSKD	23.65	704.3340	6	83.3	6	-3.1298	0.38	51.9	705.37244	1	17.3055	7.53E4						4655	06out23_Debora_A2_1_iog_2ul.raw	1	1	0	0	0	0	0	P02662|CASA1_BOVIN			5 1 6 6 6 5	NELSKD	DB Search
PEVF	23.61	490.2427	4	100.0	4	N/A	0.44	3.0	491.24789	1	43.5928			8.2E4				12854	06out23_Debora_A2_3_iog_2ul.raw	1	0	0	1	0	0	0	P02662|CASA1_BOVIN			4 4 70 5	PEVF	DB Search
EDIKQMEA	23.60	962.4379	8	50.0	8	-1.6407	0.57	19.8	482.23151	2	12.8076				2.36E4	1.6E5		3253	06out23_Debora_A1_1_iog_2ul.raw	2	0	0	0	1	1	0	P02662|CASA1_BOVIN			1 1 25 0 0 7 5 5	EDIKQMEA	DB Search
DIKQME	23.58	762.3582	6	33.3	6	-3.1265	0.81	2.9	382.18555	2	5.9523					1.2E7		1445	06out23_Debora_A1_2_iog_2ul.raw	1	0	0	0	0	1	0	P02662|CASA1_BOVIN			0 0 7 1 1 5	DIKQME	DB Search
QILQWQVLS	23.55	1113.6183	9	66.7	9	-1.2960	0.56	2.5	557.81287	2	37.6287				8.66E3	2.81E3		10999	06out23_Debora_A1_1_iog_2ul.raw	2	0	0	0	1	1	0	P02668|CASK_BOVIN			0 0 0 2 4 6 7 2 2	QILQWQVLS	DB Search
VFTKKTKLTEEEKN	23.55	1693.9250	14	28.6	14	1.1733	0.54	2.0	565.64728	3	5.4366							1253	06out23_Debora_A1_2_iog_2ul.raw	0	0	0	0	0	0	0	P02663|CASA2_BOVIN			0 0 1 1 2 2 0 0 2 2 1 1 0 0	VFTKKTKLTEEEKN	DB Search
LKALPM	23.54	671.4040	6	100.0	6	-4.5590	0.63	2.4	336.70712	2	20.1410							5405	06out23_Debora_A1_1_iog_2ul.raw	0	0	0	0	0	0	0	P02754|LACB_BOVIN			5 12 14 14 30 5	LKALPM	DB Search
PQYLQ	23.43	647.3279	5	100.0	5	3.4150	0.41	55.1	324.68616	2	19.7095	9.29E5	4.84E5			4.86E5	4.27E5	5555	06out23_Debora_A2_2_iog_2ul.raw	4	1	1	0	0	1	1	P02663|CASA2_BOVIN			5 50 42 39 5	PQYLQ	DB Search
PLW	23.21	414.2267	3	100.0	3	N/A	0.43	1.2	415.23126	1	27.2923	8.32E5				9.2E5	9.46E5	7981	06out23_Debora_A2_1_iog_2ul.raw	3	1	0	0	0	1	1	P02662|CASA1_BOVIN			5 13 5	PLW	DB Search
PIQYVLSR	23.20	974.5549	8	37.5	8	7.3258	0.22	-95.1	488.23459	2	30.0367	9.53E4						8826	06out23_Debora_A2_1_iog_2ul.raw	1	1	0	0	0	0	0	P02668|CASK_BOVIN			1 1 6 6 2 0 0 0	PIQYVLSR	DB Search
PTIN	23.07	443.2380	4	100.0	4	N/A	0.50	2.5	444.24500	1	20.2610			4.14E4			6.03E5	5517	06out23_Debora_A1_3_iog_2ul.raw	2	0	0	1	0	0	1	P02668|CASK_BOVIN			5 6 9 5	PTIN	DB Search
PTLN	23.07	443.2380	4	100.0	4	N/A	0.50	2.5	444.24500	1	20.2610			4.14E4			6.03E5	5517	06out23_Debora_A1_3_iog_2ul.raw	2	0	0	1	0	0	1	P02663|CASA2_BOVIN			5 6 9 5	PTLN	DB Search
GLFQIN	23.03	690.3701	6	66.7	6	-1.9544	0.44	-0.7	691.37476	1	30.3537						2.22E4	8543	06out23_Debora_A1_3_iog_2ul.raw	1	0	0	0	0	0	1	P00711|LALBA_BOVIN			2 2 1 1 3 5	GLFQIN	DB Search
EALEKF	23.00	735.3802	6	66.7	6	-4.2477	0.70	1.0	368.69510	2	14.5467			1.79E5	8.47E4			3868	06out23_Debora_A2_3_iog_2ul.raw	3	0	0	2	1	0	0	P02754|LACB_BOVIN			0 0 3 12 4 4	EALEKF	DB Search
KVPQLE	22.98	712.4119	6	100.0	6	-4.4801	0.30	3.3	357.21332	2	9.3960						1.4E4	2200	06out23_Debora_A1_3_iog_2ul.raw	1	0	0	0	0	0	1	P02662|CASA1_BOVIN			5 7 47 7 13 5	KVPQLE	DB Search
INTIA	22.96	530.3064	5	60.0	5	-6.0725	0.76	1.4	531.31281	1	8.5820						3.14E4	2006	06out23_Debora_A1_3_iog_2ul.raw	1	0	0	0	0	0	1	P02668|CASK_BOVIN			1 1 2 16 5	INTIA	DB Search
QWQVL	22.96	672.3595	5	100.0	5	-1.7426	0.41	-0.3	673.36450	1	30.1925		4.07E7		1.96E7		1.89E7	8566	06out23_Debora_A1_3_iog_2ul.raw	3	0	1	0	1	0	1	P02668|CASK_BOVIN			2 2 5 18 5	QWQVL	DB Search
ELAY	22.94	494.2376	4	100.0	4	N/A	0.57	-1.9	495.24249	1	26.1410						2.24E4	7254	06out23_Debora_A1_3_iog_2ul.raw	1	0	0	0	0	0	1	P02662|CASA1_BOVIN			2 2 26 5	ELAY	DB Search
DAPSFS	22.83	622.2598	6	33.3	6	-2.9849	0.73	0.9	623.26459	1	12.8894					1.95E4		3238	06out23_Debora_A1_2_iog_2ul.raw	1	0	0	0	0	1	0	P02662|CASA1_BOVIN			0 0 1 1 2 5	DAPSFS	DB Search
KVGINYWL	22.82	991.5491	8	75.0	8	-0.6517	0.68	1.4	496.77808	2	33.4559							10060	06out23_Debora_A2_2_iog_2ul.raw	0	0	0	0	0	0	0	P00711|LALBA_BOVIN			0 0 2 2 9 5 11 5	KVGINYWL	DB Search
VRSPAQILQW	22.81	1196.6666	10	40.0	10	-0.1878	0.72	-0.5	599.33502	2	33.8843		5.01E4		2.08E4			9807	06out23_Debora_A1_1_iog_2ul.raw	2	0	1	0	1	0	0	P02668|CASK_BOVIN			0 0 0 0 0 1 2 9 12 5	VRSPAQILQW	DB Search
KPWIQPK	22.79	895.5280	7	57.1	7	4.9359	0.82	-0.7	448.76868	2	15.7410			4.64E6		5.32E6		4125	06out23_Debora_A1_2_iog_2ul.raw	2	0	0	1	0	1	0	P02663|CASA2_BOVIN			5 11 5 0 1 1 3	KPWIQPK	DB Search
PSERY	22.34	650.3024	5	100.0	5	0.2179	0.75	-1.1	651.30695	1	6.4737						5.85E4	1628	06out23_Debora_A1_3_iog_2ul.raw	1	0	0	0	0	0	1	P02662|CASA1_BOVIN			3 3 5 8 5	PSERY	DB Search
DIGSESTEDQ	22.31	1079.4254	10	50.0	10	-0.8629	0.69	152.8	540.79767	2	6.2832							1565	06out23_Debora_A2_2_iog_2ul.raw	0	0	0	0	0	0	0	P02662|CASA1_BOVIN			0 0 1 1 1 3 3 3 5 5	DIGSESTEDQ	DB Search
YSIGSSSEESAE	22.16	1244.5044	12	16.7	12	-3.3728	0.28	0.2	623.25507	2	13.7360			1.08E4				3609	06out23_Debora_A2_3_iog_2ul.raw	1	0	0	1	0	0	0	P02663|CASA2_BOVIN			0 0 1 1 1 11 0 2 1 1 0 0	YSIGSSSEESAE	DB Search
PQEVL	21.94	584.3170	5	100.0	5	8.8762	0.52	-0.2	585.31958	1	27.4009	7.29E5						8006	06out23_Debora_A2_1_iog_2ul.raw	1	1	0	0	0	0	0	P02662|CASA1_BOVIN			2 2 12 24 5	PQEVL	DB Search
YFYPE	21.74	717.3010	5	60.0	5	-4.8256	0.57	1.3	718.30396	1	22.2551			2.7E4				6349	06out23_Debora_A2_3_iog_2ul.raw	1	0	0	1	0	0	0	P02662|CASA1_BOVIN			1 1 33 15 5	YFYPE	DB Search
TMPLW	21.72	646.3149	5	20.0	5	-4.6102	0.63	27.8	647.33685	1	32.4305					3.44E5		9377	06out23_Debora_A1_2_iog_2ul.raw	2	0	0	0	0	2	0	P02662|CASA1_BOVIN			0 0 1 1 5	TMPLW	DB Search
EEIVPN	21.62	699.3439	6	33.3	6	-3.8243	0.42	0.7	700.34546	1	13.0859		2.57E4					3460	06out23_Debora_A2_2_iog_2ul.raw	1	0	1	0	0	0	0	P02662|CASA1_BOVIN			2 1 1 2 1 1	EEIVPN	DB Search
LEQLL	21.61	614.3639	5	100.0	5	-3.3974	0.50	-0.4	615.36615	1	26.0897	2.21E4						7593	06out23_Debora_A2_1_iog_2ul.raw	1	1	0	0	0	0	0	P02662|CASA1_BOVIN			2 2 3 30 5	LEQLL	DB Search
LIVTQ	21.54	572.3533	5	100.0	5	-6.2912	0.53	0.0	573.35645	1	12.7942			1.66E5				3315	06out23_Debora_A2_3_iog_2ul.raw	1	0	0	1	0	0	0	P02754|LACB_BOVIN			2 2 53 14 5	LIVTQ	DB Search
TIASGEPTS	21.49	861.4080	9	22.2	9	-1.8023	0.21	3.4	862.41193	1	5.8044			2.56E6				1406	06out23_Debora_A2_3_iog_2ul.raw	1	0	0	1	0	0	0	P02668|CASK_BOVIN			0 0 5 1 1 1 1 1 5	TIASGEPTS	DB Search
STAV	21.34	376.1958	4	50.0	4	N/A	0.51	-0.4	377.20102	1	16.8485					9.45E5		4450	06out23_Debora_A1_2_iog_2ul.raw	1	0	0	0	0	1	0	P02668|CASK_BOVIN			1 1 47 5	STAV	DB Search
NEINQFYQ	21.24	1054.4719	8	87.5	8	0.2471	0.50	-1.7	528.23853	2	24.5445			1.04E5				7085	06out23_Debora_A2_3_iog_2ul.raw	2	0	0	2	0	0	0	P02663|CASA2_BOVIN			4 0 4 3 11 5 5 5	NEINQFYQ	DB Search
LILTCLVAVALARPK	21.15	1579.9847	15	26.7	15	-11.8284	0.24	-65.0	527.63080	3	30.0152			3.05E4				8907	06out23_Debora_A2_3_iog_2ul.raw	1	0	0	1	0	0	0	P02662|CASA1_BOVIN			0 0 2 1 1 1 9 9 3 0 0 0 0 0 0	LILTCLVAVALARPK	DB Search
YKVPQL	20.99	746.4327	6	100.0	6	-1.3307	0.38	1.5	374.22128	2	23.5370	3.15E4						6721	06out23_Debora_A2_1_iog_2ul.raw	1	1	0	0	0	0	0	P02662|CASA1_BOVIN			2 2 13 5 5 5	YKVPQL	DB Search
WQVL	20.96	544.3009	4	100.0	4	N/A	0.40	1.1	545.30457	1	28.7661	3E6						8437	06out23_Debora_A2_1_iog_2ul.raw	1	1	0	0	0	0	0	P02668|CASK_BOVIN			2 2 97 5	WQVL	DB Search
IPYV	20.94	490.2791	4	100.0	4	N/A	0.51	-0.4	491.28238	1	22.5166	9.32E4						6439	06out23_Debora_A2_1_iog_2ul.raw	1	1	0	0	0	0	0	P02663|CASA2_BOVIN			5 54 18 5	IPYV	DB Search
NNDSTEYGLF	20.92	1158.4829	10	50.0	10	-1.8739	0.65	0.4	580.24445	2	30.8996	2.16E4						9188	06out23_Debora_A2_1_iog_2ul.raw	1	1	0	0	0	0	0	P00711|LALBA_BOVIN			0 0 0 0 1 8 6 4 4 5	NNDSTEYGLF	DB Search
ELFRQF	20.91	838.4337	6	66.7	6	-2.4931	0.52	-18.0	420.21335	2	24.8969	7.19E4						7140	06out23_Debora_A2_1_iog_2ul.raw	1	1	0	0	0	0	0	P02662|CASA1_BOVIN			0 0 4 13 2 4	ELFRQF	DB Search
VATEEVKITVD	20.85	1202.6394	11	36.4	11	13.1890	0.43	-99.3	602.26257	2	35.9249							10704	06out23_Debora_A2_1_iog_2ul.raw	0	0	0	0	0	0	0	P02663|CASA2_BOVIN			0 0 0 1 1 3 3 4 4 0 0	VATEEVKITVD	DB Search
APSFSDIPNPIGSENSEKTTMPLW	20.84	2617.2371	24	8.3	24	1.4076	0.26	6.9	1309.62329	2	41.5820				7.64E2			12213	06out23_Debora_A1_1_iog_2ul.raw	1	0	0	0	1	0	0	P02662|CASA1_BOVIN			0 0 0 0 0 0 0 0 0 0 0 0 0 0 12 0 0 0 0 1 0 0 0 5	APSFSDIPNPIGSENSEKTTMPLW	DB Search
WQVLSNTVPAKSCQA	20.81	1630.8137	15	40.0	15	3.2893	0.50	47.1	544.63324	3	29.4756	5.38E4						8788	06out23_Debora_A2_1_iog_2ul.raw	1	1	0	0	0	0	0	P02668|CASK_BOVIN			1 1 17 11 2 1 1 3 2 2 1 0 0 0 0	WQVLSNTVPAKSCQA	DB Search
LPQYLKTVY	20.71	1123.6277	9	55.6	9	-1.0434	0.46	-54.1	562.78796	2	28.0202					6.45E3		8080	06out23_Debora_A1_2_iog_2ul.raw	1	0	0	0	0	1	0	P02663|CASA2_BOVIN			2 1 1 2 2 2 1 1 5	LPQYLKTVY	DB Search
QVLSN	20.63	559.2966	5	60.0	5	15.9758	0.50	-0.9	560.29926	1	25.1537							7289	06out23_Debora_A2_3_iog_2ul.raw	0	0	0	0	0	0	0	P02668|CASK_BOVIN			0 0 3 12 5	QVLSN	DB Search
YPELFRQ	20.63	951.4814	7	100.0	7	-1.7224	0.79	0.3	476.74466	2	24.7278			1.24E4				7285	06out23_Debora_A2_3_iog_2ul.raw	1	0	0	1	0	0	0	P02662|CASA1_BOVIN			5 5 10 8 2 3 3	YPELFRQ	DB Search
FFSDKIAK	20.62	954.5175	8	75.0	8	-0.8272	0.30	3.0	319.17975	3	15.0000						3.91E3	3762	06out23_Debora_A1_3_iog_2ul.raw	1	0	0	0	0	0	1	P02668|CASK_BOVIN			0 0 23 3 3 5 3 3	FFSDKIAK	DB Search
SKKTVDMESTEVFTK	20.61	1728.8604	15	0.0	15	0.4629	0.37	-0.5	577.28961	3	17.9803			1.07E4				4971	06out23_Debora_A2_3_iog_2ul.raw	1	0	0	1	0	0	0	P02663|CASA2_BOVIN			0 0 0 0 0 0 1 1 0 0 0 0 0 0 0	SKKTVDMESTEVFTK	DB Search
NQEQPIR	20.60	883.4512	7	42.9	7	-0.2477	0.77	3.6	442.73123	2	5.1458			2.36E3				1168	06out23_Debora_A2_3_iog_2ul.raw	1	0	0	1	0	0	0	P02668|CASK_BOVIN			1 1 7 7 0 0 3	NQEQPIR	DB Search
SFNPT	20.59	564.2544	5	100.0	5	-6.3456	0.59	1.4	565.26068	1	8.5820						2.69E4	2115	06out23_Debora_A1_3_iog_2ul.raw	1	0	0	0	0	0	1	P02754|LACB_BOVIN			4 4 14 5 5	SFNPT	DB Search
NREQLSTS	20.58	933.4516	8	37.5	8	-2.1681	0.40	3.3	467.73096	2	5.0681	3.12E3						1039	06out23_Debora_A2_1_iog_2ul.raw	1	1	0	0	0	0	0	P02663|CASA2_BOVIN			0 0 1 3 3 8 1 1	NREQLSTS	DB Search
PEVFGK	20.56	675.3591	6	100.0	6	18.0545	0.49	-3.5	676.35913	1	31.4389			1.65E4				9352	06out23_Debora_A2_3_iog_2ul.raw	1	0	0	1	0	0	0	P02662|CASA1_BOVIN			2 2 8 6 2 2	PEVFGK	DB Search
LTEEE	20.49	619.2701	5	100.0	5	-0.7626	0.46	3.5	620.27472	1	4.7039	1.01E4						1054	06out23_Debora_A2_1_iog_2ul.raw	1	1	0	0	0	0	0	P02663|CASA2_BOVIN			3 3 3 3 5	LTEEE	DB Search
KIAKYIPIQYVL	20.49	1447.8802	12	0.0	12	0.8617	0.04	0.1	483.63034	3	33.6519	5.65E5						10008	06out23_Debora_A2_1_iog_2ul.raw	1	1	0	0	0	0	0	P02668|CASK_BOVIN			0 0 0 0 0 0 0 0 1 1 0 0	KIAKYIPIQYVL	DB Search
EIPTIN	20.49	685.3646	6	33.3	6	-2.5443	0.71	-1.7	686.36542	1	19.3504	4.24E5						5325	06out23_Debora_A2_1_iog_2ul.raw	1	1	0	0	0	0	0	P02668|CASK_BOVIN			1 1 1 1 2 5	EIPTIN	DB Search
KHPIKHQGLPQEVLNE	20.46	1866.0111	16	18.8	16	1.5313	0.34	1.2	623.00616	3	15.5012		7.29E4					4177	06out23_Debora_A2_2_iog_2ul.raw	1	0	1	0	0	0	0	P02662|CASA1_BOVIN			0 0 0 0 0 0 1 0 0 0 0 3 3 5 0 0	KHPIKHQGLPQEVLNE	DB Search
PEINTVQ	20.46	799.4076	7	100.0	7	3.7603	0.32	-11.1	800.40198	1	16.3411							4334	06out23_Debora_A1_2_iog_2ul.raw	0	0	0	0	0	0	0	P02668|CASK_BOVIN			2 2 4 12 11 11 5	PEINTVQ	DB Search
MKPWIQPKTKVIPYVRYL	20.46	2259.2966	18	0.0	18	2.9647	0.67	0.5	565.82733	4	31.8526	7.84E5						9504	06out23_Debora_A2_1_iog_2ul.raw	1	1	0	0	0	0	0	P02663|CASA2_BOVIN			0 0 0 0 0 0 0 0 0 0 0 0 1 1 0 0 0 0	MKPWIQPKTKVIPYVRYL	DB Search
QKAMKPWIQPK	20.45	1353.7590	11	45.5	11	-4.9990	0.37	-0.2	452.25620	3	8.5402		1.19E6					2188	06out23_Debora_A2_2_iog_2ul.raw	1	0	1	0	0	0	0	P02663|CASA2_BOVIN			2 0 0 0 1 5 5 2 2 1 1	QKAMKPWIQPK	DB Search
ERYLGYLE	20.42	1041.5131	8	50.0	8	-1.1504	0.90	-0.4	521.75897	2	25.6613		3E5					7513	06out23_Debora_A2_2_iog_2ul.raw	1	0	1	0	0	0	0	P02662|CASA1_BOVIN			0 0 0 0 4 4 40 5	ERYLGYLE	DB Search
EKNRLNF	20.35	919.4875	7	0.0	7	-3.4336	0.77	1.2	460.74930	2	9.4795					3.57E4		2328	06out23_Debora_A1_2_iog_2ul.raw	1	0	0	0	0	1	0	P02663|CASA2_BOVIN			0 0 1 1 1 1 1	EKNRLNF	DB Search
FYPELFRQF	20.30	1245.6182	9	44.4	9	0.1145	0.59	1.4	623.81274	2	38.6278			2.51E3				11492	06out23_Debora_A2_3_iog_2ul.raw	1	0	0	1	0	0	0	P02662|CASA1_BOVIN			0 0 0 0 1 4 2 2 2	FYPELFRQF	DB Search
EKTTMPLW	20.29	1004.5001	8	50.0	8	-3.1246	0.38	0.6	503.25320	2	28.9975				3.8E4			8224	06out23_Debora_A1_1_iog_2ul.raw	1	0	0	0	1	0	0	P02662|CASA1_BOVIN			0 0 1 1 5 13 11 5	EKTTMPLW	DB Search
INNQFLPYPYY	20.13	1430.6870	11	63.6	11	-1.6491	0.18	0.8	716.34497	2	37.5835							11282	06out23_Debora_A2_2_iog_2ul.raw	0	0	0	0	0	0	0	P02668|CASK_BOVIN			0 0 0 0 6 52 10 10 10 4 4	INNQFLPYPYY	DB Search
STEDQAMEDIK	20.04	1265.5446	11	9.1	11	-4.4316	0.41	32.7	633.79462	2	12.8641		6.4E3					3395	06out23_Debora_A2_2_iog_2ul.raw	1	0	1	0	0	0	0	P02662|CASA1_BOVIN			0 0 0 0 0 0 0 0 0 1 2	STEDQAMEDIK	DB Search

## Sheet: Filtros_Iogurte
Peptide (231)	Mass	Length	m/z	z	RT	Area Iogurte_A2_1	Area Iogurte_A2_2	Area Iogurte_A2_3	Accession		Peptide (178)	Mass	Length	m/z	z	RT	Area Iogurte_A1_1	Area Iogurte_A1_2	Area Iogurte_A1_3	Accession
DELQDKIHPF	1240.6088	10	621.30627	2	25.8342	2.12E7	2.38E7	4.75E6	P02666|CASB_BOVIN		DELQDKIHPF	1240.6088	10	621.30627	2	25.8342	1.03E7	1.83E7	1.28E7	P02666|CASB_BOVIN
DELQDKIHPFAQTQ	1668.8107	14	835.40454	2	23.2249	8.87E5	2.82E6	3.5E6	P02666|CASB_BOVIN		DELQDKIHPFAQTQ	1668.8107	14	835.40454	2	23.2249	5.72E6	4.98E6	2.04E6	P02666|CASB_BOVIN
DKIHPFAQT	1055.5399	9	528.77368	2	12.2844	2.46E7	2.93E7	2.83E7	P02666|CASB_BOVIN		DKIHPFAQT	1055.5399	9	528.77368	2	12.2844	1.64E7	2.03E7	1.68E7	P02666|CASB_BOVIN
DKIHPFAQTQ	1183.5985	10	592.78937	2	10.4705	3.8E8	4.71E8	4.21E8	P02666|CASB_BOVIN		DKIHPFAQTQ	1183.5985	10	592.78937	2	10.4705	1.83E8	2.23E8	1.96E8	P02666|CASB_BOVIN
DKIHPFAQTQS	1270.6306	11	636.24329	2	8.9765	1.34E8	1.57E8	1.4E8	P02666|CASB_BOVIN		DKIHPFAQTQS	1270.6306	11	636.24329	2	8.9765	6.3E7	6.63E7	6.13E7	P02666|CASB_BOVIN
DKIHPFAQTQSL	1383.7146	12	692.85919	2	22.3886	6.73E5	5.51E5	7.47E5	P02666|CASB_BOVIN		DKIHPFAQTQSL	1383.7146	12	692.85919	2	22.3886	1.03E6	1.13E6	2.41E6	P02666|CASB_BOVIN
DVENLHLPLPL	1258.6921	11	630.35083	2	41.3256	1.56E6	1.09E6	1.2E6	P02666|CASB_BOVIN		DVENLHLPLPL	1258.6921	11	630.35083	2	41.3256	1.26E6	2.18E5	3.05E5	P02666|CASB_BOVIN
ELQDKIHPF	1125.5818	9	563.79388	2	21.8121	5.53E7	5.43E7	5.3E7	P02666|CASB_BOVIN		ELQDKIHPF	1125.5818	9	563.79388	2	21.8121	3.67E7	5.14E7	9.34E7	P02666|CASB_BOVIN
ELQDKIHPFA	1196.6189	10	599.31232	2	21.5083	4.86E6	5.49E6	4.25E6	P02666|CASB_BOVIN		ELQDKIHPFA	1196.6189	10	599.31232	2	21.5083	3.99E6	4.71E6	4.27E6	P02666|CASB_BOVIN
ELQDKIHPFAQT	1425.7252	12	713.86511	2	20.5575	2.48E6	1.81E6	1.99E6	P02666|CASB_BOVIN		ELQDKIHPFAQT	1425.7252	12	713.86511	2	20.5575	2.56E6	2.99E6	2.87E6	P02666|CASB_BOVIN
ELQDKIHPFAQTQ	1553.7838	13	777.89117	2	19.2961	5.85E6	6.28E6	5.37E6	P02666|CASB_BOVIN		ELQDKIHPFAQTQ	1553.7838	13	777.89117	2	19.2961	6.59E5	7.38E6	6.44E6	P02666|CASB_BOVIN
ELQDKIHPFAQTQS	1640.8158	14	821.40674	2	19.1978	5.29E6	3.97E5	2.33E6	P02666|CASB_BOVIN		ELQDKIHPFAQTQS	1640.8158	14	821.40674	2	19.1978	1.58E5	3.77E6	3.7E6	P02666|CASB_BOVIN
EMPFPKYPVEPF	1479.7108	12	740.85962	2	36.8633	3.03E5	2.23E5	2.08E5	P02666|CASB_BOVIN		EMPFPKYPVEPFT	1580.7584	13	791.38080	2	36.0003	5.12E4	9.74E3	1.02E4	P02666|CASB_BOVIN
EMPFPKYPVEPFT	1580.7584	13	791.38080	2	36.0003	6.49E4	4.32E4	3.8E4	P02666|CASB_BOVIN		EMPFPKYPVEPFTESQ	1924.8917	16	963.44537	2	34.8782	8.63E5	1.12E5	1.32E5	P02666|CASB_BOVIN
EMPFPKYPVEPFTESQ	1924.8917	16	963.44537	2	34.8782	1.18E6	5.68E5	6.27E5	P02666|CASB_BOVIN		EQQQTEDELQ	1246.5314	10	624.26910	2	9.6863	1.65E5	1.37E5	1.19E5	P02666|CASB_BOVIN
EMPFPKYPVEPFTESQS	2011.9237	17	1006.96399	2	34.5911	7E4	5.28E4	3.89E4	P02666|CASB_BOVIN		GPVRGPFPII	1051.6178	10	526.81323	2	33.0768	2.75E7	3.1E7	2.52E7	P02666|CASB_BOVIN
EQQQTEDELQ	1246.5314	10	624.26910	2	9.6863	3.68E5	5.34E5	4.36E5	P02666|CASB_BOVIN		GPVRGPFPIIV	1150.6863	11	1151.68335	1	34.8182	2.93E8	2.82E8	2.16E8	P02666|CASB_BOVIN
GPVRGPFPII	1051.6178	10	526.81323	2	33.0768	5.26E7	6.61E7	5.51E7	P02666|CASB_BOVIN		HKEMPFPKYPVEPFTESQ	2190.0457	18	1096.02356	2	28.5666	4.47E6	1.17E6	1.97E6	P02666|CASB_BOVIN
GPVRGPFPIIV	1150.6863	11	1151.68335	1	34.8182	5.24E8	5.72E8	4.82E8	P02666|CASB_BOVIN		HKEMPFPKYPVEPFTESQS	2277.0776	19	760.02789	3	28.4742	2.94E5	6.72E4	1.2E5	P02666|CASB_BOVIN
HKEMPFPKYPVEPF	1744.8646	14	873.43280	2	29.4732	4.74E4	2.75E4	1.74E6	P02666|CASB_BOVIN		IHPFAQTQS	1027.5087	9	514.75732	2	11.8195	3.11E5	3.52E5	2.99E5	P02666|CASB_BOVIN
HKEMPFPKYPVEPFTESQ	2190.0457	18	1096.02356	2	28.5666	9.05E6	8.59E6	4.55E6	P02666|CASB_BOVIN		KAVPYPQRDMPI	1413.7438	12	707.87433	2	21.3194	2.42E6	5.83E5	5.27E5	P02666|CASB_BOVIN
HLPLPLLQSW	1202.6812	10	602.34509	2	42.4213	2.16E5	1.4E5	8.33E4	P02666|CASB_BOVIN		KAVPYPQRDMPIQ	1541.8024	13	771.87970	2	19.0749	2.07E8	3.26E8	3E8	P02666|CASB_BOVIN
HQPHQPLPPT	1150.5884	10	576.29773	2	5.4495	1.89E6	2.79E6	2.3E6	P02666|CASB_BOVIN		KAVPYPQRDMPIQAF	1759.9080	15	880.95416	2	28.5981	3.99E7	3.56E7	2.97E7	P02666|CASB_BOVIN
IHPFAQTQS	1027.5087	9	514.75732	2	11.8195	9.02E5	7.59E5	7.95E5	P02666|CASB_BOVIN		KIHPFAQTQ	1068.5717	9	1069.57312	1	5.5913	6.69E5	8.97E5	6.97E5	P02666|CASB_BOVIN
KAVPYPQRDMPI	1413.7438	12	707.87433	2	21.3194	4.27E6	4.71E6	4.27E6	P02666|CASB_BOVIN		LHLPLPLLQS	1129.6859	10	565.84796	2	39.6145	2.73E5	3.45E4	5.26E4	P02666|CASB_BOVIN
KAVPYPQRDMPIQ	1541.8024	13	771.87970	2	19.0749	4.79E8	5.49E8	5.42E8	P02666|CASB_BOVIN		LLYQEPVLGPV	1226.6910	11	614.34589	2	35.4171	2.36E5	1.79E5	1.09E5	P02666|CASB_BOVIN
KAVPYPQRDMPIQAF	1759.9080	15	880.95416	2	28.5981	7.47E7	9.46E7	7.68E7	P02666|CASB_BOVIN		LSLSQSKVLPVPQ	1394.8132	13	698.40900	2	28.1928	3.43E4	1.33E6	1.29E6	P02666|CASB_BOVIN
KAVPYPQRDMPIQAFLL	1986.0760	17	994.03979	2	38.7984	1.04E7	5.86E6	3.51E6	P02666|CASB_BOVIN		LSQSKVLPVPQ	1194.6971	11	598.35242	2	20.9410	5.86E7	6.64E7	5.91E7	P02666|CASB_BOVIN
KIHPFAQTQ	1068.5717	9	1069.57312	1	5.5913	1.43E6	2.45E6	1.94E6	P02666|CASB_BOVIN		LVYPFPGPIPN	1212.6543	11	607.33264	2	37.0081	8.46E3	3.57E3	2.12E3	P02666|CASB_BOVIN
LHLPLPLLQS	1129.6859	10	565.84796	2	39.6145	1.55E5	5.53E3	9.33E4	P02666|CASB_BOVIN		LVYPFPGPIPNSLPQ	1637.8817	15	819.94305	2	40.2396	1.41E5	1.14E4	1.86E4	P02666|CASB_BOVIN
LHLPLPLLQSW	1315.7653	11	658.88739	2	46.8929	1.44E4	1.07E4	8.61E2	P02666|CASB_BOVIN		LYQEPVLGPVRGPFPI	1780.9875	16	891.49756	2	39.4769	4.12E4	2.61E3	7.03E3	P02666|CASB_BOVIN
LLQSWMHQPHQPLPPT	1908.9668	16	955.48474	2	27.3495	3.21E6	3E6	6.11E4	P02666|CASB_BOVIN		LYQEPVLGPVRGPFPII	1894.0717	17	948.03918	2	42.6458	6.12E3	2.36E3	1.03E4	P02666|CASB_BOVIN
LLYQEPVLGPV	1226.6910	11	614.34589	2	35.4171	2.85E5	1.74E5	2.04E5	P02666|CASB_BOVIN		LYQEPVLGPVRGPFPIIV	1993.1400	18	997.57544	2	44.0538	1.53E7	1.65E4	1.61E5	P02666|CASB_BOVIN
LLYQEPVLGPVRGPFP	1780.9875	16	891.49512	2	37.8732	6.92E4	1.95E4	2.86E4	P02666|CASB_BOVIN		MHQPHQPLPPT	1281.6288	11	641.81732	2	5.6407	8.06E5	8.38E5	1.03E5	P02666|CASB_BOVIN
LQSWMHQPHQPLPPT	1795.8828	15	898.94025	2	25.0730	6.22E6	3.26E5	6.29E6	P02666|CASB_BOVIN		NIPPLTQTPV	1078.6023	10	540.30511	2	27.9505	8.08E7	9.75E7	8.71E7	P02666|CASB_BOVIN
LSLSQSKVLPVPQ	1394.8132	13	698.40900	2	28.1928	9.25E5	7.51E5	6.79E5	P02666|CASB_BOVIN		NVPGEIVESLS	1142.5819	11	572.29407	2	32.2451	6.64E5	4.6E5	3.02E5	P02666|CASB_BOVIN
LSQSKVLPVPQ	1194.6971	11	598.35242	2	20.9410	1.04E8	1.32E8	1.33E8	P02666|CASB_BOVIN		QDKIHPFAQTQ	1311.6571	11	656.83160	2	9.0966	3.18E7	3.94E7	3.02E7	P02666|CASB_BOVIN
LVYPFPGPIPN	1212.6543	11	607.33264	2	37.0081	2.51E6	2.4E6	1.97E6	P02666|CASB_BOVIN		QDKIHPFAQTQS	1398.6892	12	700.34705	2	9.0966	4.45E6	4.89E6	3.9E6	P02666|CASB_BOVIN
LVYPFPGPIPNSLPQ	1637.8817	15	819.94305	2	40.2396	3.28E5	1.73E5	2.07E5	P02666|CASB_BOVIN		QEPVLGPVRGPFPIIV	1716.9927	16	859.50256	2	41.8051	3.14E6	1.96E5	4.78E5	P02666|CASB_BOVIN
LYQEPVLGPVRGPFPI	1780.9875	16	891.49756	2	39.4769	2.87E4	1.41E4	1.67E4	P02666|CASB_BOVIN		RELEELNVPGEIVE	1624.8308	14	813.41449	2	30.3837	4.41E6	1.24E6	1.3E6	P02666|CASB_BOVIN
LYQEPVLGPVRGPFPIIV	1993.1400	18	997.57544	2	44.0538	4.94E6	1.5E6	7.48E5	P02666|CASB_BOVIN		SEEQQQTEDELQ	1462.6060	12	732.30426	2	13.8274	1.78E5	1.59E5	1.53E5	P02666|CASB_BOVIN
MHQPHQPLPPT	1281.6288	11	641.81732	2	5.6407	5.31E6	1E7	7.54E6	P02666|CASB_BOVIN		SLSQSKVLPVPQ	1281.7292	12	641.77362	2	22.5955	8.79E7	1.12E8	9.91E7	P02666|CASB_BOVIN
MPFPKYPVEPF	1350.6682	11	676.33563	2	35.8653	2.66E4	2.08E4	1.68E4	P02666|CASB_BOVIN		SLSQSKVLPVPQKAVPYPQR	2221.2583	20	741.42273	3	23.4760	4.9E4	4.38E5	4.31E5	P02666|CASB_BOVIN
MPFPKYPVEPFTESQ	1795.8491	15	898.92780	2	33.9189	9.47E3	7.27E3	6.05E3	P02666|CASB_BOVIN		SLVYPFPGPIPN	1299.6863	12	650.84674	2	38.0343	1.1E7	4.36E6	4.05E6	P02666|CASB_BOVIN
NIPPLTQTPV	1078.6023	10	540.30511	2	27.9505	6.72E7	7.18E7	6.3E7	P02666|CASB_BOVIN		SLVYPFPGPIPNS	1386.7183	13	694.36200	2	37.5245	4.88E4	2.15E4	1.88E4	P02666|CASB_BOVIN
NVPGEIVESLS	1142.5819	11	572.29407	2	32.2451	9.59E5	8.67E3	6.42E5	P02666|CASB_BOVIN		SQSKVLPVPQ	1081.6132	10	541.81000	2	16.2689	3.87E8	5.21E8	4.35E8	P02666|CASB_BOVIN
PFPKYPVEPFTESQ	1664.8086	14	833.40485	2	30.7716	2.47E4	2.13E4	1.48E4	P02666|CASB_BOVIN		SQSKVLPVPQKAVPYPQ	1865.0410	17	933.52148	2	23.5357	6.23E6	7.15E6	6.41E6	P02666|CASB_BOVIN
QDKIHPFAQTQ	1311.6571	11	656.83160	2	9.0966	5.67E7	6.98E7	1.93E8	P02666|CASB_BOVIN		TQTPVVVPPFLQPE	1550.8344	14	776.42139	2	39.4769	3.15E5	1.21E5	1.15E5	P02666|CASB_BOVIN
QDKIHPFAQTQS	1398.6892	12	700.34705	2	9.0966	9.88E6	1.14E7	8.96E6	P02666|CASB_BOVIN		VENLHLPLPLLQ	1384.8077	12	693.40802	2	41.4573	3.41E5	2.87E4	6.17E4	P02666|CASB_BOVIN
QEPVLGPVRGPFPI	1504.8402	14	753.42383	2	36.7295	3.02E4	2.71E4	2.51E4	P02666|CASB_BOVIN		VMFPPQSVLSL	1216.6526	11	609.33026	2	41.7352	5.31E5	7.33E4	8.12E4	P02666|CASB_BOVIN
QEPVLGPVRGPFPIIV	1716.9927	16	859.50256	2	41.8051	2.51E6	1.37E6	1.39E6	P02666|CASB_BOVIN		VYPFPGPIPN	1099.5702	10	550.78925	2	33.2537	1.05E6	9.8E6	7.68E6	P02666|CASB_BOVIN
RELEELNVPGEIVE	1624.8308	14	813.41449	2	30.3837	3.22E6	1.29E6	1.34E6	P02666|CASB_BOVIN		YQEPVLGPVRGPFPI	1667.9034	15	834.95215	2	38.1629	1.44E5	2.97E4	2.75E4	P02666|CASB_BOVIN
SEEQQQTEDELQ	1462.6060	12	732.30426	2	13.8274	2.17E5	2.49E5	2.36E5	P02666|CASB_BOVIN		YQEPVLGPVRGPFPII	1780.9875	16	891.49756	2	41.3920	9.24E5	3.86E4	8.95E4	P02666|CASB_BOVIN
SLSQSKVLPVPQ	1281.7292	12	641.77362	2	22.5955	1.27E8	1.37E8	1.44E8	P02666|CASB_BOVIN		YQEPVLGPVRGPFPIIV	1880.0559	17	941.02734	2	42.5379	1.14E7	3.25E5	1.28E6	P02666|CASB_BOVIN
SLSQSKVLPVPQKAVPYPQR	2221.2583	20	741.42273	3	23.4760	7.96E4	5.92E5	5.95E4	P02666|CASB_BOVIN		QQQTEDELQ	1117.4888	9	559.74823	2	6.5879	2.46E7	3.42E7	2.69E7	P02666|CASB_BOVIN
SLSQSKVLPVPQKAVPYPQRDMPIQ	2805.5210	25	936.17535	3	27.7717	4.23E5	3.08E6	2.71E5	P02666|CASB_BOVIN		RDMPIQAF	976.4800	8	489.24414	2	25.4518	4.79E6	5.74E6	4.63E6	P02666|CASB_BOVIN
SLVYPFPGPIPN	1299.6863	12	650.84674	2	38.0343	2.42E7	1.47E7	1.65E7	P02666|CASB_BOVIN		VMGVSKV	718.4047	7	360.20724	2	11.8803	4.24E7	5.26E7	3.86E7	P02666|CASB_BOVIN
SLVYPFPGPIPNS	1386.7183	13	694.36200	2	37.5245	3.8E4	1.93E4	2.48E4	P02666|CASB_BOVIN		VVPPFLQPEVM	1254.6682	11	628.33960	2	39.3466	2.24E6	1.19E6	8.56E5	P02666|CASB_BOVIN
SQSKVLPVPQ	1081.6132	10	541.81000	2	16.2689	7.02E8	7.82E8	7.83E8	P02666|CASB_BOVIN		YQEPVLGPV	1000.5229	9	1001.52271	1	28.4706	2.25E6	3E5	2.63E6	P02666|CASB_BOVIN
SQSKVLPVPQKAVPYPQ	1865.0410	17	933.52148	2	23.5357	9.16E6	9.52E6	9.66E6	P02666|CASB_BOVIN		DKIHPFAQ	954.4923	8	478.24966	2	8.2800	3.98E6	3.84E6	3.66E6	P02666|CASB_BOVIN
SQSKVLPVPQKAVPYPQRDMPIQ	2605.4050	23	869.46881	3	26.0897	5.06E6	5.86E5	4.18E6	P02666|CASB_BOVIN		KAVPYPQRDMPIQA	1612.8395	14	807.42151	2	21.5083	6.31E6	7.14E6	6.38E6	P02666|CASB_BOVIN
SQSLTLTDVEN	1205.5775	11	603.79169	2	24.9592	2.38E5	2.04E5	4.01E3	P02666|CASB_BOVIN		SKVLPVPQ	866.5225	8	434.26566	2	15.7923	1.16E8	1.7E8	1.34E8	P02666|CASB_BOVIN
SWMHQPHQPLPPT	1554.7401	13	778.37103	2	21.5653	8.63E6	1.32E7	8.71E6	P02666|CASB_BOVIN		SLSQSKVLPVPQKAVPYPQ	2065.1572	19	689.38763	3	25.8342	4.25E6	4.51E6	3.32E6	P02666|CASB_BOVIN
TQTPVVVPPFLQPE	1550.8344	14	776.42139	2	39.4769	4.34E5	3.03E5	2.71E5	P02666|CASB_BOVIN		TDVENLHLPLPL	1359.7397	12	680.89673	2	40.5588	5.17E5	5.21E4	9.26E4	P02666|CASB_BOVIN
VENLHLPLPLLQ	1384.8077	12	693.40802	2	41.4573	4.08E5	2.64E5	2.36E5	P02666|CASB_BOVIN		DKIHPF	755.3966	6	756.39911	1	9.5263	5.91E7	8.89E7	6.75E7	P02666|CASB_BOVIN
VLSLSQSKVLPVPQ	1493.8817	14	747.94220	2	29.9786	3.55E5	3.06E5	2.34E5	P02666|CASB_BOVIN		TESQSLTLT	978.4869	9	490.24655	2	19.7015	1.63E5	9.55E5	1.52E5	P02666|CASB_BOVIN
VLSLSQSKVLPVPQKAVPYPQ	2277.3096	21	1139.65308	2	30.3837	4.99E4	3.38E4	1.17E6	P02666|CASB_BOVIN		YQEPVLGPVR	1156.6240	10	579.31464	2	21.8538	1.34E5	1.86E5	1.64E5	P02666|CASB_BOVIN
VMFPPQSVLSL	1216.6526	11	609.33026	2	41.7352	7.88E5	4.97E5	5.82E5	P02666|CASB_BOVIN		AFLLYQEPVL	1191.6539	10	596.83209	2	42.2564	3.85E6	8.37E3	9.57E5	P02666|CASB_BOVIN
VYPFPGPIPN	1099.5702	10	550.78925	2	33.2537	1.96E7	2.25E7	1.58E7	P02666|CASB_BOVIN		LYQEPVLGPV	1113.6069	10	557.79327	2	30.5082	1.36E6	1.53E6	9.8E5	P02666|CASB_BOVIN
WMHQPHQPLPPT	1467.7081	12	734.85516	2	18.5228	4.74E4	8.52E4	6.5E4	P02666|CASB_BOVIN		VENLHLPLPL	1143.6652	10	572.83728	2	38.6126	4.37E6	2.01E6	1.87E6	P02666|CASB_BOVIN
YQEPVLGPVRGPFP	1554.8195	14	778.41132	2	33.1365	2.87E5	2.54E5	2.23E5	P02666|CASB_BOVIN		IHPFAQTQ	940.4766	8	471.24225	2	11.8858	2.09E7	2.61E7	2.18E7	P02666|CASB_BOVIN
YQEPVLGPVRGPFPI	1667.9034	15	834.95215	2	38.1629	2.71E5	1.07E5	1.17E5	P02666|CASB_BOVIN		RDMPIQAFL	1089.5641	9	545.78619	2	34.6564	2.37E7	1.85E7	1.31E7	P02666|CASB_BOVIN
YQEPVLGPVRGPFPII	1780.9875	16	891.49756	2	41.3920	6.41E5	2.81E5	2.68E5	P02666|CASB_BOVIN		SVLSLSQ	732.4017	7	367.20563	2	22.5730	6.4E6	9.97E6	6.73E6	P02666|CASB_BOVIN
YQEPVLGPVRGPFPIIV	1880.0559	17	941.02734	2	42.5379	7.58E6	6.89E6	2.75E6	P02666|CASB_BOVIN		YPFPGPIPN	1000.5018	9	1001.49951	1	31.1628	1.11E4	4.7E4	9.91E3	P02666|CASB_BOVIN
QQQTEDELQ	1117.4888	9	559.74823	2	6.5879	6.51E7	8.23E7	7.15E7	P02666|CASB_BOVIN		LHLPLPLLQ	1042.6538	9	522.33112	2	40.1636	3.26E6	4.02E5	5.83E5	P02666|CASB_BOVIN
QQQTEDELQDKIHPF	1854.8748	15	928.44055	2	25.6412	1.23E6	2.37E4	1.67E4	P02666|CASB_BOVIN		SQSLTLTDVE	1091.5347	10	546.77002	2	26.6044	1.45E5	1.3E4	1.62E5	P02666|CASB_BOVIN
RDMPIQAF	976.4800	8	489.24414	2	25.4518	1.1E7	1.38E7	3.21E5	P02666|CASB_BOVIN		DMPIQAFL	933.4630	8	467.73706	2	42.6366	1.49E5	6.76E4	3.78E4	P02666|CASB_BOVIN
SLVYPFPGPIPNSLPQ	1724.9137	16	863.46387	2	42.7280	1.08E4	5.28E4	3.59E3	P02666|CASB_BOVIN		VMFPPQSVLS	1103.5685	10	552.78857	2	36.1346	4.89E5	9.56E4	3.03E5	P02666|CASB_BOVIN
VLPVPQKAVPYPQ	1434.8235	13	718.41260	2	25.3914	2.6E6	2.82E6	2.48E6	P02666|CASB_BOVIN		EQQQTEDEL	1118.4728	9	560.23920	2	12.8943	9.21E5	2.58E4	7.84E5	P02666|CASB_BOVIN
VMGVSKV	718.4047	7	360.20724	2	11.8803	2.55E7	2.37E7	2.35E7	P02666|CASB_BOVIN		NLHLPLPL	915.5541	8	916.55322	1	37.8732	9.47E6	5.77E6	5.17E6	P02666|CASB_BOVIN
VMGVSKVKEA	1046.5793	10	524.29358	2	5.5441	4.93E6	1.48E7	2.15E7	P02666|CASB_BOVIN		HLPLPLLQ	929.5698	8	930.56763	1	33.6171	7.78E5	7.76E5	5.77E5	P02666|CASB_BOVIN
VVPPFLQPEVM	1254.6682	11	628.33960	2	39.3466	2.19E6	1.98E6	1.55E6	P02666|CASB_BOVIN		YPVEPFTESQ	1195.5397	10	1196.53540	1	26.0897	2.97E5	9.2E3	3.69E5	P02666|CASB_BOVIN
VYPFPGPIPNSLPQ	1524.7976	14	1525.80066	1	37.5805	2.53E4	1.57E6	1.81E6	P02666|CASB_BOVIN		FLLYQEPVL	1120.6168	9	1121.61755	1	40.1636	1.03E6	3.82E5	2.62E5	P02666|CASB_BOVIN
YQEPVLGPV	1000.5229	9	1001.52271	1	28.4706	2.52E5	3.31E6	2.87E6	P02666|CASB_BOVIN		IPPLTQTPV	964.5593	9	965.55688	1	26.8928	2.65E5	4.28E5	3.03E5	P02666|CASB_BOVIN
DKIHPFAQ	954.4923	8	478.24966	2	8.2800	4.95E6	5.67E6	5.38E6	P02666|CASB_BOVIN		LLYQEPVL	973.5484	8	487.77844	2	32.4989	1.14E7	1.44E7	9.32E6	P02666|CASB_BOVIN
KAVPYPQRDMPIQA	1612.8395	14	807.42151	2	21.5083	7.4E6	1.49E6	7.93E6	P02666|CASB_BOVIN		QSKVLPVPQ	994.5811	9	995.58026	1	16.0992	8.8E7	1.33E8	1.06E8	P02666|CASB_BOVIN
NLHLPLPLLQ	1156.6968	10	1157.69727	1	40.9353	7.28E6	5.26E6	4.37E6	P02666|CASB_BOVIN		SLTLTDVE	876.4440	8	439.22638	2	26.5357	1.62E7	2.56E7	1.91E7	P02666|CASB_BOVIN
SKVLPVPQ	866.5225	8	434.26566	2	15.7923	2.62E8	3.32E8	3.26E8	P02666|CASB_BOVIN		SVLSLSQS	819.4338	8	820.43420	1	22.3236	3.99E6	1.79E6	4.61E6	P02666|CASB_BOVIN
SLSQSKVLPVPQKAVPYPQ	2065.1572	19	689.38763	3	25.8342	8.99E6	8.18E6	5.82E6	P02666|CASB_BOVIN		DKIHPFA	826.4337	7	827.43518	1	8.5925	2.83E7	3.75E7	3.15E7	P02666|CASB_BOVIN
TDVENLHLPLPL	1359.7397	12	680.89673	2	40.5588	4.26E5	2.21E5	2.24E5	P02666|CASB_BOVIN		QQQTEDELQD	1232.5156	10	617.26019	2	11.0912	9.74E5	9.19E5	9.36E5	P02666|CASB_BOVIN
DKIHPF	755.3966	6	756.39911	1	9.5263	1.56E8	1.68E8	1.62E8	P02666|CASB_BOVIN		SLPQNIPPL	977.5546	9	489.78082	2	31.7257	1.8E6	2.33E6	1.7E6	P02666|CASB_BOVIN
TESQSLTLT	978.4869	9	490.24655	2	19.7015	2.09E6	2.47E6	2.35E6	P02666|CASB_BOVIN		VMFPPQS	804.3840	7	805.38470	1	23.6634	5.14E5	1.44E6	9.02E5	P02666|CASB_BOVIN
YQEPVLGPVR	1156.6240	10	579.31464	2	21.8538	1.16E5	1.03E5	1.5E5	P02666|CASB_BOVIN		LQPEVMGVS	958.4794	9	959.48090	1	24.2486	5.73E4	9.01E5	5.06E4	P02666|CASB_BOVIN
AFLLYQEPVL	1191.6539	10	596.83209	2	42.2564	2.93E4	8.13E5	1.11E6	P02666|CASB_BOVIN		ENLHLPLPLLQ	1285.7394	11	643.87347	2	40.8854	8.17E3	7.47E2	1.32E3	P02666|CASB_BOVIN
VENLHLPLPL	1143.6652	10	572.83728	2	38.6126	8.81E6	7.64E6	6.57E6	P02666|CASB_BOVIN		AFLLYQEPV	1078.5698	9	1079.56909	1	35.9904	8.06E5	7.22E5	1.96E4	P02666|CASB_BOVIN
IHPFAQTQ	940.4766	8	471.24225	2	11.8858	3.1E7	3.46E7	3.21E7	P02666|CASB_BOVIN		LYQEPVLGPVRGPFP	1667.9034	15	834.95319	2	34.8315	1.25E5	3.21E4	3.79E3	P02666|CASB_BOVIN
RDMPIQAFL	1089.5641	9	545.78619	2	34.6564	3.28E7	3.37E7	2.74E7	P02666|CASB_BOVIN		RDMPIQAFLL	1202.6482	10	602.35431	2	40.2668	9.08E6	3.1E6	2.66E6	P02666|CASB_BOVIN
SVLSLSQ	732.4017	7	367.20563	2	22.5730	8.16E7	8.21E7	9.07E7	P02666|CASB_BOVIN		AVPYPQRDMPIQ	1413.7074	12	707.85583	2	23.7049	1.65E6	2.11E6	1.77E6	P02666|CASB_BOVIN
TQSLVYPFPGPIPNSLPQ	1954.0200	18	978.01215	2	40.6276	8.54E2	2.92E2	5.1E2	P02666|CASB_BOVIN		DELQDKIH	996.4876	8	499.24756	2	6.5236	3.65E5	1.19E6	3.12E5	P02666|CASB_BOVIN
YPFPGPIPN	1000.5018	9	1001.49951	1	31.1628	6.58E5	1.65E5	1.39E5	P02666|CASB_BOVIN		LTLTDVEN	903.4549	8	904.45593	1	23.9031	3.04E4	1.97E4	3.74E4	P02666|CASB_BOVIN
LHLPLPLLQ	1042.6538	9	522.33112	2	40.1636	4.33E6	2.9E6	2.43E6	P02666|CASB_BOVIN		VMFPPQSVL	1016.5365	9	509.27292	2	34.4589	2.15E7	1.69E7	9.05E6	P02666|CASB_BOVIN
PGPIPN	593.3173	6	594.32001	1	38.0343	7.42E4	1.64E5	1.11E5	P02666|CASB_BOVIN		AVPYPQRDMPIQAF	1631.8130	14	816.90631	2	32.1973	1.35E5	8.25E4	5.94E4	P02666|CASB_BOVIN
SQSLTLTDVE	1091.5347	10	546.77002	2	26.6044	2.55E5	1.98E4	2.37E5	P02666|CASB_BOVIN		DELQDKIHPFAQTQS	1755.8428	15	878.92145	2	22.5791	3.86E5	2.97E5	2.73E6	P02666|CASB_BOVIN
DMPIQAFL	933.4630	8	467.73706	2	42.6366	2.45E5	1.59E5	2.08E5	P02666|CASB_BOVIN		LNVPGEIVESL	1168.6339	11	585.32123	2	39.3609	6.42E5	9.27E4	1.49E5	P02666|CASB_BOVIN
SLSQSKVLPVPQKAVPYPQRDMPIQAF	3023.6267	27	1008.87280	3	32.4391	5.86E4	8.41E4	2.73E4	P02666|CASB_BOVIN		SQSKVLPVPQK	1209.7081	11	605.85687	2	5.9565	5.47E6	7.93E6	6.15E6	P02666|CASB_BOVIN
VMFPPQSVLS	1103.5685	10	552.78857	2	36.1346	2.17E5	2.9E6	1.9E6	P02666|CASB_BOVIN		HLPLPLLQS	1016.6019	9	509.30505	2	33.0675	5.92E5	5.38E5	3.88E5	P02666|CASB_BOVIN
EQQQTEDEL	1118.4728	9	560.23920	2	12.8943	2.42E6	3.04E6	2.49E6	P02666|CASB_BOVIN		SITRINK	830.4974	7	416.25433	2	0.8368	3.88E5	4.37E6	2.54E6	P02666|CASB_BOVIN
NLHLPLPL	915.5541	8	916.55322	1	37.8732	2.2E7	2.29E7	1.6E7	P02666|CASB_BOVIN		LQSWMH	800.3640	6	401.18597	2	16.0856	2.81E4	2.35E4	1.06E6	P02666|CASB_BOVIN
HLPLPLLQ	929.5698	8	930.56763	1	33.6171	1.6E6	1.97E6	1.26E6	P02666|CASB_BOVIN		SLVYPFPG	878.4538	8	879.45331	1	33.5451	7.59E4	1.21E5	9.86E4	P02666|CASB_BOVIN
MHQPHQPLPPTVMFPPQ	1980.9702	17	661.32623	3	28.4812	5.94E5	7.74E5	5.82E5	P02666|CASB_BOVIN		NVPGEIVESL	1055.5498	10	528.77686	2	33.5801	5.51E6	4.19E6	2.8E6	P02666|CASB_BOVIN
YPVEPFTESQ	1195.5397	10	1196.53540	1	26.0897	7.82E5	3.08E4	3.09E4	P02666|CASB_BOVIN		LNVPGEIVE	968.5178	9	485.26334	2	27.4667	1.07E8	1.35E8	1.1E8	P02666|CASB_BOVIN
AQTQSLVYPFPGPIPN	1727.8882	16	864.94592	2	37.6484	3.04E4	1.25E4	1.64E4	P02666|CASB_BOVIN		VPGEIVE	741.3909	7	742.39117	1	16.8015	9.66E6	1.23E7	1.01E7	P02666|CASB_BOVIN
FLLYQEPVL	1120.6168	9	1121.61755	1	40.1636	2.14E4	4.91E5	7.27E5	P02666|CASB_BOVIN		RDMPIQA	829.4116	7	830.41345	1	12.9724	8.84E4	3.41E6	2.47E6	P02666|CASB_BOVIN
DMPIQAFLL	1046.5470	9	524.27948	2	47.2852	1.2E6	1.16E4	7.39E5	P02666|CASB_BOVIN		KAVPYPQ	801.4385	7	802.44049	1	5.7505	8.49E6	1.11E7	7.69E6	P02666|CASB_BOVIN
SLPQNIPPLT	1078.6023	10	1079.59949	1	29.8691	7.05E4	7.1E4	4.74E4	P02666|CASB_BOVIN		SLTLTDVEN	990.4869	9	496.24701	2	25.1629	4.67E6	6.09E6	4.76E6	P02666|CASB_BOVIN
IPPLTQTPV	964.5593	9	965.55688	1	26.8928	4.32E5	4.45E5	4.28E5	P02666|CASB_BOVIN		RELEELN	901.4505	7	451.72910	2	11.2362	1.84E7	2.49E7	1.96E7	P02666|CASB_BOVIN
LLYQEPVL	973.5484	8	487.77844	2	32.4989	1.57E7	1.77E7	1.5E7	P02666|CASB_BOVIN		KVLPVPQ	779.4905	7	390.75031	2	14.6008	1.43E7	2.17E7	1.64E7	P02666|CASB_BOVIN
MFPPQSVLSL	1117.5841	10	559.79718	2	39.6145	4.9E4	4.7E4	4.09E4	P02666|CASB_BOVIN		NIPPLTQ	781.4334	7	391.72113	2	19.8896	1.04E6	1.25E6	1.11E6	P02666|CASB_BOVIN
QSKVLPVPQ	994.5811	9	995.58026	1	16.0992	1.93E8	2.05E8	2.08E8	P02666|CASB_BOVIN		VVPPFLQPE	1024.5593	9	513.28326	2	32.5992	5.54E6	7.17E6	2.2E5	P02666|CASB_BOVIN
SLTLTDVE	876.4440	8	439.22638	2	26.5357	4.49E7	5.03E7	4.35E7	P02666|CASB_BOVIN		NVPGEIVE	855.4338	8	428.72043	2	19.3489	1.96E7	2.7E7	2.07E7	P02666|CASB_BOVIN
SVLSLSQS	819.4338	8	820.43420	1	22.3236	3.97E6	3.28E6	4.31E6	P02666|CASB_BOVIN		TLTDVEN	790.3708	7	791.37408	1	10.3395	3.57E5	3.21E5	2.66E5	P02666|CASB_BOVIN
DKIHPFA	826.4337	7	827.43518	1	8.5925	5.22E7	5.55E7	5.63E7	P02666|CASB_BOVIN		LYQEPVL	860.4644	7	861.46564	1	26.8034	9.21E6	1.43E7	5.41E6	P02666|CASB_BOVIN
QQQTEDELQD	1232.5156	10	617.26019	2	11.0912	1.73E6	3.7E6	2.06E6	P02666|CASB_BOVIN		VPGEIVESL	941.5070	9	942.50342	1	30.2485	1.56E4	1.14E5	1.32E4	P02666|CASB_BOVIN
SLPQNIPPL	977.5546	9	489.78082	2	31.7257	4.22E6	4.66E6	3.49E6	P02666|CASB_BOVIN		LHLPLPL	801.5112	7	802.51581	1	37.1484	6.57E5	4.68E5	3.93E5	P02666|CASB_BOVIN
SKVLPVPQKAVPYPQR	1806.0515	16	603.01996	3	20.1849	2.24E5	3.85E5	2.5E5	P02666|CASB_BOVIN		FPPQSVLSL	986.5436	9	987.54791	1	38.5002	2.33E5	2.48E5	1.55E5	P02666|CASB_BOVIN
VMFPPQS	804.3840	7	805.38470	1	23.6634	3.76E6	5.88E6	4.82E6	P02666|CASB_BOVIN		QQTEDELQD	1104.4572	9	1105.45972	1	10.5331	2.34E5	2.82E5	2.01E5	P02666|CASB_BOVIN
LQPEVMGVS	958.4794	9	959.48090	1	24.2486	1.22E6	1.65E5	1.21E5	P02666|CASB_BOVIN		VMGVSKVKEAMAPKH	1610.8636	15	537.95752	3	14.2507	2.58E6	4.3E5	1.99E6	P02666|CASB_BOVIN
ENLHLPLPLLQ	1285.7394	11	643.87347	2	40.8854	9.12E3	5.38E3	4.63E3	P02666|CASB_BOVIN		TEDELQD	848.3400	7	849.34363	1	5.8934	9.87E4	2.38E5	1.37E5	P02666|CASB_BOVIN
EQQQTEDELQD	1361.5582	11	681.78162	2	7.0652	2.81E4	2.29E4	3.34E4	P02666|CASB_BOVIN		TESQSLTL	877.4393	8	439.72260	2	22.4553	5.89E5	5.04E5	6.54E5	P02666|CASB_BOVIN
SWMHQPHQPLPPTVMFPPQ	2254.0815	19	752.36072	3	31.6745	4.25E5	3.07E5	1.45E5	P02666|CASB_BOVIN		VEPFTESQ	935.4236	8	936.42896	1	17.8508	7.18E4	6.44E4	6.16E4	P02666|CASB_BOVIN
AFLLYQEPV	1078.5698	9	1079.56909	1	35.9904	4.51E5	3.26E5	3.55E5	P02666|CASB_BOVIN		VLPVPQKAVPYPQRDMPIQAF	2393.2930	21	798.76508	3	33.5653	7.63E5	7.29E4	1.15E5	P02666|CASB_BOVIN
LSLSQSKVLPVPQKAVPYPQR	2334.3423	21	779.11652	3	26.7788	2.67E5	1.39E4	8.06E3	P02666|CASB_BOVIN		SQSLTL	647.3490	6	648.35156	1	21.1778	1.57E6	2.27E6	1.7E6	P02666|CASB_BOVIN
LYQEPVLGPVRGPFP	1667.9034	15	834.95319	2	34.8315	1.91E5	1.14E5	1.28E5	P02666|CASB_BOVIN		TLTDVENL	903.4549	8	904.45526	1	27.1134	7.8E4	1.97E5	4.31E4	P02666|CASB_BOVIN
NLHLPLPLLQS	1243.7289	11	622.86871	2	40.5713	5.72E5	3.65E5	3.2E5	P02666|CASB_BOVIN		QSLTLTDVE	1004.5026	9	503.25430	2	26.6594	3.23E4	9.65E3	1.67E5	P02666|CASB_BOVIN
RDMPIQAFLL	1202.6482	10	602.35431	2	40.2668	1.08E7	8.67E6	8.42E6	P02666|CASB_BOVIN		SLVYPFPGP	975.5065	9	488.75888	2	35.2331	1.62E5	2.85E5	1.85E5	P02666|CASB_BOVIN
DELQDKIH	996.4876	8	499.24756	2	6.5236	1.81E6	1.25E6	1.05E6	P02666|CASB_BOVIN		SVLSLSQSK	947.5287	9	474.77115	2	16.3995	1.94E6	7.89E4	2.08E6	P02666|CASB_BOVIN
EELNVPGEIVE	1226.6030	11	614.30389	2	29.4352	8.63E4	5.66E4	5.7E4	P02666|CASB_BOVIN		IHPFAQTQSL	1140.5928	10	571.30225	2	23.5227	9.02E5	9.39E5	9.27E5	P02666|CASB_BOVIN
LLYQEPVLGPVRG	1439.8136	13	720.99335	2	29.4242	8.92E3	1.09E4	6.99E3	P02666|CASB_BOVIN		ELQDKIHPFAQ	1324.6775	11	663.34430	2	21.1996	1.3E5	1.11E5	9.41E4	P02666|CASB_BOVIN
VMFPPQSVL	1016.5365	9	509.27292	2	34.4589	5.27E7	6.96E7	4.63E7	P02666|CASB_BOVIN		LQSWMHQ	928.4225	7	465.21704	2	18.0125	4.29E5	7.22E5	5.31E5	P02666|CASB_BOVIN
SLSQSKVLPVP	1153.6707	11	577.83807	2	25.3034	4.86E5	6.14E5	4.85E5	P02666|CASB_BOVIN		SLVYPFPGPI	1088.5906	10	545.30194	2	40.7327	1.15E5	6.43E2	3.43E4	P02666|CASB_BOVIN
LNVPGEIVESL	1168.6339	11	585.32123	2	39.3609	2.73E5	1.16E5	1.77E5	P02666|CASB_BOVIN		QQTEDELQ	989.4302	8	495.71799	2	6.3491	1.73E6	2.01E6	1.58E6	P02666|CASB_BOVIN
SQSKVLPVPQK	1209.7081	11	605.85687	2	5.9565	5.09E6	1.52E6	1.24E6	P02666|CASB_BOVIN		AFLLYQEPVLGPV	1444.7965	13	723.40338	2	43.1262	3.6E4	2E3	4.08E3	P02666|CASB_BOVIN
HLPLPLLQS	1016.6019	9	509.30505	2	33.0675	5.3E5	5.36E5	4.09E5	P02666|CASB_BOVIN		ESQSLTLTD	992.4662	9	497.23724	2	20.1820	2.05E4	1.55E5	2.32E4	P02666|CASB_BOVIN
SITRINK	830.4974	7	416.25433	2	0.8368	3.31E6	3.35E6	2.1E6	P02666|CASB_BOVIN		LSQSKVLPVPQKAVPYPQ	1978.1251	18	660.38043	3	25.0466	1E6	8.39E5	7.91E5	P02666|CASB_BOVIN
NVPGEIVESL	1055.5498	10	528.77686	2	33.5801	5.74E6	3.64E6	3.57E6	P02666|CASB_BOVIN		RELEELNVPG	1154.5931	10	578.29846	2	23.7668	9.68E3	3.49E6	2.99E6	P02666|CASB_BOVIN
LNVPGEIVE	968.5178	9	485.26334	2	27.4667	1.33E8	1.22E8	5.41E7	P02666|CASB_BOVIN		SEEQQQTEDEL	1334.5474	11	1335.53235	1	15.3147	3.19E5	3.27E5	2.86E5	P02666|CASB_BOVIN
VPGEIVE	741.3909	7	742.39117	1	16.8015	1.27E7	1.43E7	1.31E7	P02666|CASB_BOVIN		VPQKAVPYPQRDMPIQ	1865.9822	16	622.97211	3	18.8961	2.54E5	3.37E5	3.11E5	P02666|CASB_BOVIN
RDMPIQA	829.4116	7	830.41345	1	12.9724	1.92E5	6.08E6	2.01E5	P02666|CASB_BOVIN		MGVSKV	619.3363	6	620.33875	1	11.7061	1.89E6	1.99E6	1.58E6	P02666|CASB_BOVIN
KAVPYPQ	801.4385	7	802.44049	1	5.7505	9.71E7	2.84E7	2.71E7	P02666|CASB_BOVIN		SLVYPF	724.3796	6	725.38611	1	34.9259	3.43E4	3.09E4	2.15E4	P02666|CASB_BOVIN
SLTLTDVEN	990.4869	9	496.24701	2	25.1629	2.15E6	9.6E6	8.48E6	P02666|CASB_BOVIN		QQQTEDEL	989.4302	8	990.43085	1	11.6628	4.62E6	6.2E6	4.48E6	P02666|CASB_BOVIN
RELEELN	901.4505	7	451.72910	2	11.2362	2.55E7	2.76E7	2.5E7	P02666|CASB_BOVIN		PPLTQTPV	851.4752	8	852.47717	1	28.0119	6.09E4	2.93E5	3.2E5	P02666|CASB_BOVIN
KVLPVPQ	779.4905	7	390.75031	2	14.6008	4.29E7	5.69E7	5.49E7	P02666|CASB_BOVIN		EDELQD	747.2922	6	748.29486	1	5.8749	2.64E4	4.09E4	2.21E4	P02666|CASB_BOVIN
NIPPLTQ	781.4334	7	391.72113	2	19.8896	1.17E6	1.39E6	1.31E6	P02666|CASB_BOVIN		YQEPVL	747.3803	6	748.38196	1	23.3145	4.32E7	6.15E7	5.31E7	P02666|CASB_BOVIN
VVPPFLQPE	1024.5593	9	513.28326	2	32.5992	8.56E6	6.7E5	7.35E6	P02666|CASB_BOVIN		MPIQAFL	818.4360	7	819.43652	1	38.4426	1.56E5	1.22E5	9.81E4	P02666|CASB_BOVIN
MFPPQSVL	917.4681	8	459.73825	2	32.1539	6.46E5	1.57E6	8.96E5	P02666|CASB_BOVIN		ELNVPGEIVE	1097.5604	10	1098.55969	1	28.7413	3.09E6	1.89E5	2.64E6	P02666|CASB_BOVIN
NVPGEIVE	855.4338	8	428.72043	2	19.3489	3.33E7	3.62E7	3.48E7	P02666|CASB_BOVIN		SVLSLS	604.3432	6	605.34637	1	22.7938	4.02E7	5.7E7	4.64E7	P02666|CASB_BOVIN
TEDELQDKIHPF	1470.6991	12	491.23621	3	24.4803	1.52E6	1.69E6	1.3E6	P02666|CASB_BOVIN		KIEKFQ	791.4541	6	396.72433	2	2.5794	4.54E6	6.2E5	7.21E4	P02666|CASB_BOVIN
TLTDVEN	790.3708	7	791.37408	1	10.3395	6.39E5	7.75E5	6.94E5	P02666|CASB_BOVIN		SLSQSKVLPVPQK	1409.8242	13	705.91339	2	19.0151	1.31E6	8.07E5	8.91E5	P02666|CASB_BOVIN
LYQEPVL	860.4644	7	861.46564	1	26.8034	6.47E6	1.64E7	1.69E7	P02666|CASB_BOVIN		IPPLTQ	667.3904	6	668.39508	1	18.7121	6.39E5	3.7E5	7.46E5	P02666|CASB_BOVIN
KFQSEEQQ	1022.4669	8	512.23889	2	5.0522	2.96E5	1.71E5	4.83E5	P02666|CASB_BOVIN		LNVPGE	627.3228	6	628.32806	1	17.3924	2.66E5	2.41E5	2.06E5	P02666|CASB_BOVIN
PVVVPPFLQPE	1220.6804	11	611.34277	2	39.1086	5.18E5	7.57E4	2.91E5	P02666|CASB_BOVIN		VLSLS	517.3112	5	518.31836	1	17.7109	5.84E5	8.83E5	5.71E5	P02666|CASB_BOVIN
VPGEIVESL	941.5070	9	942.50342	1	30.2485	7.24E4	6.71E4	3.46E4	P02666|CASB_BOVIN		VENLHL	723.3915	6	362.70221	2	19.1051	1.79E5	2.17E5	1.97E5	P02666|CASB_BOVIN
NLHLPLPLL	1028.6382	9	515.32477	2	42.8887	7.37E5	4.09E5	3.83E5	P02666|CASB_BOVIN		DELQDKIHPFA	1311.6459	11	438.21927	3	23.4506	3.63E5	5.17E5	6.72E4	P02666|CASB_BOVIN
SKVLPVPQKA	1065.6545	10	533.83099	2	8.7256	1.18E5	1.35E5	1.11E5	P02666|CASB_BOVIN		TEDELQ	733.3130	6	734.31799	1	5.7267	5.74E5	9.74E5	4.28E5	P02666|CASB_BOVIN
LHLPLPL	801.5112	7	802.51581	1	37.1484	1.62E6	2.03E6	1.36E6	P02666|CASB_BOVIN		TLTDVE	676.3279	6	677.33093	1	12.2842	9.03E6	1.27E7	8.34E6	P02666|CASB_BOVIN
FPPQSVLSL	986.5436	9	987.54791	1	38.5002	8.07E5	1.08E6	7.47E5	P02666|CASB_BOVIN		VPPFL	571.3370	5	572.34137	1	30.8141	1.44E6	1.41E6	1.26E6	P02666|CASB_BOVIN
QQTEDELQD	1104.4572	9	1105.45972	1	10.5331	6.23E5	7.77E5	6.85E5	P02666|CASB_BOVIN		LQPEVM	715.3574	6	716.35938	1	19.2006	6.03E4	6.67E4	5.93E4	P02666|CASB_BOVIN
VMGVSKVKEAMAPKH	1610.8636	15	537.95752	3	14.2507	2.6E6	9.45E4	2.07E6	P02666|CASB_BOVIN		QAFLLY	753.4061	6	754.41321	1	34.5108	2.05E5	2.16E5	1.45E5	P02666|CASB_BOVIN
SKVLPVPQKAVPYPQRDMPIQA	2461.3516	22	821.45166	3	26.6594	1.82E4	1.92E4	5.48E3	P02666|CASB_BOVIN		PFPIIV	684.4210	6	685.42419	1	37.0749	3.04E4	2.73E4	2.09E4	P02666|CASB_BOVIN
LLYQEPVLGP	1127.6227	10	564.81519	2	31.9587	1.68E4	1.86E4	2.1E4	P02666|CASB_BOVIN		SQSLTLTD	863.4236	8	864.42841	1	19.3626	9.65E4	1.62E5	1.55E5	P02666|CASB_BOVIN
TEDELQD	848.3400	7	849.34363	1	5.8934	5.63E5	5.62E5	4.4E5	P02666|CASB_BOVIN		PGEIVE	642.3224	6	643.32300	1	19.6143	3.18E6	3.96E6	3.14E6	P02666|CASB_BOVIN
VMFPPQ	717.3520	6	359.68045	2	23.9031	1.64E5	2.91E5	1.47E5	P02666|CASB_BOVIN		IQAFLL	703.4268	6	704.42859	1	36.6907	1.82E4	1.75E4	1.13E4	P02666|CASB_BOVIN
TESQSLTL	877.4393	8	439.72260	2	22.4553	1.07E6	1E6	1.17E6	P02666|CASB_BOVIN		VPPF	458.2529	4	459.25888	1	19.7820	8.59E5	1.09E6	1.48E6	P02666|CASB_BOVIN
VEPFTESQ	935.4236	8	936.42896	1	17.8508	2.15E5	2.11E5	2.07E5	P02666|CASB_BOVIN		KIEKF	663.3956	5	332.70340	2	0.9056	5.37E5	3.98E6	2.11E6	P02666|CASB_BOVIN
QSLTLTDVE	1004.5026	9	503.25430	2	26.6594	4.5E5	1.18E5	3.53E5	P02666|CASB_BOVIN		VMGVS	491.2414	5	492.24579	1	7.7575	1.14E7	1.15E7	7.54E6	P02666|CASB_BOVIN
TESQSLTLTD	1093.5139	10	1094.51379	1	20.5689	6.91E3	1.18E5	6.17E3	P02666|CASB_BOVIN		VMGVSKVKEAMAPK	1473.8047	14	369.45627	4	16.2228	5.01E4	6.06E5	3.26E5	P02666|CASB_BOVIN
MGVSKVKE	876.4739	8	439.24115	2	5.4974	6.19E5	1.72E6	2.72E6	P02666|CASB_BOVIN		ELEEL	631.3065	5	632.31024	1	19.6307	9.25E5	1.26E6	8.84E5	P02666|CASB_BOVIN
ESQSLTLTD	992.4662	9	497.23724	2	20.1820	4.95E5	2.37E6	6.55E5	P02666|CASB_BOVIN		PVPQ	439.2431	4	440.24576	1	15.6707	3.21E6	4.44E6	3.49E6	P02666|CASB_BOVIN
SKVLPVPQK	994.6175	9	498.31451	2	5.7267	4.68E6	3.96E6	5.15E6	P02666|CASB_BOVIN
RELEELNVPG	1154.5931	10	578.29846	2	23.7668	1.02E4	3.67E6	2.95E6	P02666|CASB_BOVIN
VPQKAVPYPQRDMPIQ	1865.9822	16	622.97211	3	18.8961	6.9E6	1.24E6	8.83E6	P02666|CASB_BOVIN
MGVSKV	619.3363	6	620.33875	1	11.7061	9.04E5	8.06E5	7.8E5	P02666|CASB_BOVIN
VLPVPQ	651.3956	6	326.70251	2	19.0372	7.97E5	1.1E6	2.23E6	P02666|CASB_BOVIN
QQQTEDEL	989.4302	8	990.43085	1	11.6628	1.22E7	1.29E7	1.09E7	P02666|CASB_BOVIN
PPLTQTPV	851.4752	8	852.47717	1	28.0119	1.74E5	1.8E5	2.07E5	P02666|CASB_BOVIN
EDELQD	747.2922	6	748.29486	1	5.8749	1.12E5	1.16E5	6.77E4	P02666|CASB_BOVIN
YQEPVL	747.3803	6	748.38196	1	23.3145	9.79E7	1.07E8	1.12E8	P02666|CASB_BOVIN
LTLTDVE	789.4120	7	395.71036	2	25.6906	1.11E6	9.5E4	8.03E4	P02666|CASB_BOVIN
QTEDELQD	976.3985	8	489.20380	2	7.8928	1.52E6	1.88E6	1.56E6	P02666|CASB_BOVIN
MPIQAFL	818.4360	7	819.43652	1	38.4426	5.99E4	1.42E5	1.32E5	P02666|CASB_BOVIN
ELNVPGEIVE	1097.5604	10	1098.55969	1	28.7413	3.9E6	3.94E6	1.86E5	P02666|CASB_BOVIN
TEDELQDK	976.4349	8	489.22217	2	3.5158	3.89E4	2.49E4	1.63E4	P02666|CASB_BOVIN
GPFPIIV	741.4425	7	742.44507	1	38.8918	4.46E3	3.1E3	2.97E3	P02666|CASB_BOVIN
SVLSLS	604.3432	6	605.34637	1	22.7938	7.23E7	8.98E7	8.19E7	P02666|CASB_BOVIN
KIEKFQ	791.4541	6	396.72433	2	2.5794	7.07E6	4.59E6	5.81E6	P02666|CASB_BOVIN
LQSWM	663.3051	5	664.30762	1	25.6906	1.18E5	1.98E5	1.77E5	P02666|CASB_BOVIN
EPVLGPVRGPFPI	1376.7816	13	689.39471	2	36.8681	2.8E3	2.4E3	2.76E3	P02666|CASB_BOVIN
SLTLTD	648.3330	6	649.33789	1	18.4037	1.12E7	1.57E7	1.48E7	P02666|CASB_BOVIN
PVLGP	481.2900	5	482.29260	1	14.3068	8.88E4	1.07E5	1.07E5	P02666|CASB_BOVIN
LQPEVMG	772.3789	7	773.37860	1	18.4281	1.34E4	2.15E4	1.42E4	P02666|CASB_BOVIN
PFAQTQ	690.3337	6	691.34711	1	5.6996	2.83E4	2.45E4	2.27E4	P02666|CASB_BOVIN
VLSLS	517.3112	5	518.31836	1	17.7109	2.2E6	2.89E6	2.46E6	P02666|CASB_BOVIN
GPVRGPFP	825.4497	8	413.72897	2	19.2522	1.41E6	1.78E6	1.76E6	P02666|CASB_BOVIN
TLTDVE	676.3279	6	677.33093	1	12.2842	2.21E7	2.84E7	2.57E7	P02666|CASB_BOVIN
VPPFL	571.3370	5	572.34137	1	30.8141	1.24E6	1.23E6	1.03E6	P02666|CASB_BOVIN
QDKIHPF	883.4552	7	884.46167	1	10.6187	9.53E6	1.03E7	9.25E6	P02666|CASB_BOVIN
SVLSL	517.3112	5	518.31415	1	27.1134	2.48E7	3.1E7	3.12E7	P02666|CASB_BOVIN
SQSLTLT	748.3967	7	749.40149	1	18.2668	5.87E5	8.13E5	7.2E5	P02666|CASB_BOVIN
LQPEVM	715.3574	6	716.35938	1	19.2006	9.72E4	1.43E5	1.1E5	P02666|CASB_BOVIN
NLHLPLP	802.4701	7	803.47076	1	31.3091	1.87E6	2.41E6	1.79E6	P02666|CASB_BOVIN
PFPIIV	684.4210	6	685.42419	1	37.0749	3.83E4	3.89E4	3.13E4	P02666|CASB_BOVIN
FPPQSVL	786.4276	7	787.43048	1	29.0880	2.05E6	3.28E6	2.73E6	P02666|CASB_BOVIN
APKHKEMPFPKYPVEPFTESQ	2486.2305	21	829.74298	3	26.9868	1.85E5	3.06E5	1.11E5	P02666|CASB_BOVIN
MPIQAFLL	931.5201	8	932.52350	1	44.0040	7.57E4	5.82E4	5.42E4	P02666|CASB_BOVIN
PGEIVE	642.3224	6	643.32300	1	19.6143	3.52E6	3.59E6	3.25E6	P02666|CASB_BOVIN
IQAFLL	703.4268	6	704.42859	1	36.6907	3.16E4	4.41E4	4.06E4	P02666|CASB_BOVIN
LPVPQ	552.3271	5	553.32910	1	15.6573	8.97E5	1.07E6	1.13E6	P02666|CASB_BOVIN
SVLSLSQSKVLPVPQKAVPYPQRDMPIQ	3104.7056	28	777.17804	4	32.4884	1.23E5	7.82E4	3.81E4	P02666|CASB_BOVIN
VPPF	458.2529	4	459.25888	1	19.7820	1.46E6	1.39E6	7.63E5	P02666|CASB_BOVIN
KIEKF	663.3956	5	332.70340	2	0.9056	4.43E6	4.71E6	3.13E6	P02666|CASB_BOVIN
RGPFPIIV	897.5436	8	449.77594	2	33.0574	1.9E5	2.43E5	1.75E5	P02666|CASB_BOVIN
VMGVS	491.2414	5	492.24579	1	7.7575	1.39E7	1.51E7	1.34E7	P02666|CASB_BOVIN
AVPYPQ	673.3435	6	674.34448	1	13.1473	7.54E5	2.12E6	1.03E6	P02666|CASB_BOVIN
PPQSVL	639.3591	6	640.35828	1	34.6624	7.9E5	1.35E6	1.06E6	P02666|CASB_BOVIN
RELEEL	787.4075	6	394.70819	2	14.8533	8.25E7	1.01E8	8.88E7	P02666|CASB_BOVIN
KIHPF	640.3696	5	321.18982	2	21.7535	5.41E4	3.56E5	3.59E5	P02666|CASB_BOVIN
KAVPYP	673.3799	6	337.69522	2	7.9214	3.14E5	4.06E5	3.35E5	P02666|CASB_BOVIN
LHLPLP	688.4272	6	345.22034	2	34.2460	2.12E5	6.14E5	1.83E5	P02666|CASB_BOVIN
LTLTD	561.3010	5	562.30188	1	16.2689	7.94E5	7.67E5	7.09E5	P02666|CASB_BOVIN
ELEEL	631.3065	5	632.31024	1	19.6307	9.34E5	1.2E6	9.94E5	P02666|CASB_BOVIN
PVPQ	439.2431	4	440.24576	1	15.6707	7.11E6	8.92E6	9.28E6	P02666|CASB_BOVIN

## Sheet: Yogurt
COMMON PEPTIDES (P02666|CASB_BOVIN)																	UNIQUE PEPTIDES A2 (P02666|CASB_BOVIN)													UNIQUE PEPTIDES A1 (P02666|CASB_BOVIN)
Peptide (146)	Position	Mass	Length	m/z	z	RT	Area Yogurt_A2_1	Area Yogurt_A2_2	Area Yogurt_A2_3	Average (A2)	Area Yogurt_A1_1	Area Yogurt_A1_2	Area Yogurt_A1_3	Average (A1)			Peptide (85)	Position	Mass	Length	m/z	z	RT	Area Yogurt_A2_1	Area Yogurt_A2_2	Area Yogurt_A2_3	Average			Peptide (32)	Position	Mass	Length	m/z	z	RT	Area Yogurt_A1_1	Area Yogurt_A1_2	Area Yogurt_A1_3	Average
SQSKVLPVPQ	f166-175	1081.61	10	541.81	2	16.2689	702000000	782000000	783000000	7.55667e+08	387000000	521000000	435000000	4.47667e+08			SVLSL	f161-165	517.311	5	518.314	1	27.1134	24800000	31000000	31200000	29000000			SQSLTL	f122-127	647.349	6	648.352	1	21.1778	1570000	2270000	1700000	1.84667e+06
KAVPYPQRDMPIQ	f176-188	1541.8	13	771.88	2	19.0749	479000000	549000000	542000000	5.23333e+08	207000000	326000000	300000000	2.77667e+08			LPVPQ	f171-175	552.327	5	553.329	1	15.6573	897000	1070000	1130000	1.03233e+06			TEDELQ	f41-46	733.313	6	734.318	1	5.7267	574000	974000	428000	658667
GPVRGPFPIIV	f199-209	1150.69	11	1151.68	1	34.8182	524000000	572000000	482000000	526000000	293000000	282000000	216000000	2.63667e+08			LTLTD	f125-129	561.301	5	562.302	1	16.2689	794000	767000	709000	756667			IPPLTQ	f74-79	667.39	6	668.395	1	18.7121	639000	370000	746000	585000
DKIHPFAQTQ	f47-56	1183.6	10	592.789	2	10.4705	380000000	471000000	421000000	424000000	183000000	223000000	196000000	2.00667e+08			KIHPF	f48-52	640.37	5	321.19	2	21.7535	54100	356000	359000	256367			LQSWMH	f140-145	800.364	6	401.186	2	16.0856	28100	23500	1060000	370533
SKVLPVPQ	f168-175	866.523	8	434.266	2	15.7923	262000000	332000000	326000000	3.06667e+08	116000000	170000000	134000000	140000000			LQSWM	f140-144	663.305	5	664.308	1	25.6906	118000	198000	177000	164333			LNVPGE	f6-11	627.323	6	628.328	1	17.3924	266000	241000	206000	237667
LNVPGEIVE	f6-14	968.518	9	485.263	2	27.4667	133000000	122000000	54100000	1.03033e+08	107000000	135000000	110000000	1.17333e+08			PVLGP	f196-200	481.29	5	482.293	1	14.3068	88800	107000	107000	100933			VENLHL	f130-135	723.391	6	362.702	2	19.1051	179000	217000	197000	197667
QSKVLPVPQ	f167-175	994.581	9	995.58	1	16.0992	193000000	205000000	208000000	202000000	88000000	133000000	106000000	109000000			RELEEL	f1-6	787.408	6	394.708	2	14.8533	82500000	101000000	88800000	9.07667e+07			QAFLLY	f188-193	753.406	6	754.413	1	34.5108	205000	216000	145000	188667
SLSQSKVLPVPQ	f164-175	1281.73	12	641.774	2	22.5955	127000000	137000000	144000000	136000000	87900000	112000000	99100000	9.96667e+07			SLTLTD	f124-129	648.333	6	649.338	1	18.4037	11200000	15700000	14800000	13900000			SLVYPF	f57-62	724.38	6	725.386	1	34.9259	34300	30900	21500	28900
NIPPLTQTPV	f73-82	1078.6	10	540.305	2	27.9505	67200000	71800000	63000000	6.73333e+07	80800000	97500000	87100000	8.84667e+07			VLPVPQ	f170-175	651.396	6	326.703	2	19.0372	797000	1100000	2230000	1.37567e+06			LQSWMHQ	f140-146	928.423	7	465.217	2	18.0125	429000	722000	531000	560667
DKIHPF	f47-52	755.397	6	756.399	1	9.5263	156000000	168000000	162000000	162000000	59100000	88900000	67500000	7.18333e+07			AVPYPQ	f177-182	673.343	6	674.344	1	13.1473	754000	2120000	1030000	1.30133e+06			QQTEDELQ	f39-46	989.43	8	495.718	2	6.3491	1730000	2010000	1580000	1.77333e+06
DKIHPFAQTQS	f47-57	1270.63	11	636.243	2	8.9765	134000000	157000000	140000000	1.43667e+08	63000000	66300000	61300000	6.35333e+07			PPQSVL	f158-163	639.359	6	640.358	1	34.6624	790000	1350000	1060000	1.06667e+06			SQSLTLTD	f122-129	863.424	8	864.428	1	19.3626	96500	162000	155000	137833
LSQSKVLPVPQ	f165-175	1194.7	11	598.352	2	20.941	104000000	132000000	133000000	123000000	58600000	66400000	59100000	6.13667e+07			KAVPYP	f176-181	673.38	6	337.695	2	7.9214	314000	406000	335000	351667			TLTDVENL	f126-133	903.455	8	904.455	1	27.1134	78000	197000	43100	106033
ELQDKIHPF	f44-52	1125.58	9	563.794	2	21.8121	55300000	54300000	53000000	54200000	36700000	51400000	93400000	60500000			LHLPLP	f133-138	688.427	6	345.22	2	34.246	212000	614000	183000	336333			SLVYPFPG	f57-64	878.454	8	879.453	1	33.5451	75900	121000	98600	98500
YQEPVL	f193-198	747.38	6	748.382	1	23.3145	97900000	107000000	112000000	1.05633e+08	43200000	61500000	53100000	52600000			VMFPPQ	f155-160	717.352	6	359.68	2	23.9031	164000	291000	147000	200667			LTLTDVEN	f125-132	903.455	8	904.456	1	23.9031	30400	19700	37400	29166.7
SVLSLS	f161-166	604.343	6	605.346	1	22.7938	72300000	89800000	81900000	8.13333e+07	40200000	57000000	46400000	4.78667e+07			PGPIPN	f63-68	593.317	6	594.32	1	38.0343	74200	164000	111000	116400			SVLSLSQSK	f161-169	947.529	9	474.771	2	16.3995	1940000	78900	2080000	1366300
VMGVSKV	f92-98	718.405	7	360.207	2	11.8803	25500000	23700000	23500000	2.42333e+07	42400000	52600000	38600000	4.45333e+07			PFAQTQ	f51-56	690.334	6	691.347	1	5.6996	28300	24500	22700	25166.7			SLVYPFPGP	f57-65	975.506	9	488.759	2	35.2331	162000	285000	185000	210667
KAVPYPQRDMPIQAF	f176-190	1759.91	15	880.954	2	28.5981	74700000	94600000	76800000	8.20333e+07	39900000	35600000	29700000	3.50667e+07			QDKIHPF	f46-52	883.455	7	884.462	1	10.6187	9530000	10300000	9250000	9.69333e+06			LYQEPVLGPV	f192-201	1113.61	10	557.793	2	30.5082	1360000	1530000	980000	1290000
QDKIHPFAQTQ	f46-56	1311.66	11	656.832	2	9.0966	56700000	69800000	193000000	106500000	31800000	39400000	30200000	33800000			FPPQSVL	f157-163	786.428	7	787.43	1	29.088	2050000	3280000	2730000	2.68667e+06			IHPFAQTQSL	f49-58	1140.59	10	571.302	2	23.5227	902000	939000	927000	922667
DKIHPFA	f47-53	826.434	7	827.435	1	8.5925	52200000	55500000	56300000	5.46667e+07	28300000	37500000	31500000	3.24333e+07			NLHLPLP	f132-138	802.47	7	803.471	1	31.3091	1870000	2410000	1790000	2.02333e+06			SLVYPFPGPI	f57-66	1088.59	10	545.302	2	40.7327	115000	643	34300	49981
QQQTEDELQ	f38-46	1117.49	9	559.748	2	6.5879	65100000	82300000	71500000	7.29667e+07	24600000	34200000	26900000	2.85667e+07			SQSLTLT	f122-128	748.397	7	749.401	1	18.2668	587000	813000	720000	706667			DELQDKIHPFA	f43-53	1311.65	11	438.219	3	23.4506	363000	517000	67200	315733
GPVRGPFPII	f199-208	1051.62	10	526.813	2	33.0768	52600000	66100000	55100000	5.79333e+07	27500000	31000000	25200000	27900000			LTLTDVE	f125-131	789.412	7	395.71	2	25.6906	1110000	95000	80300	428433			SEEQQQTEDEL	f35-45	1334.55	11	1335.53	1	15.3147	319000	327000	286000	310667
IHPFAQTQ	f49-56	940.477	8	471.242	2	11.8858	31000000	34600000	32100000	3.25667e+07	20900000	26100000	21800000	2.29333e+07			LQPEVMG	f88-94	772.379	7	773.379	1	18.4281	13400	21500	14200	16366.7			ELQDKIHPFAQ	f44-54	1324.68	11	663.344	2	21.1996	130000	111000	94100	111700
NVPGEIVE	f7-14	855.434	8	428.72	2	19.3489	33300000	36200000	34800000	3.47667e+07	19600000	27000000	20700000	2.24333e+07			GPFPIIV	f203-209	741.442	7	742.445	1	38.8918	4460	3100	2970	3510			AVPYPQRDMPIQ	f177-188	1413.71	12	707.856	2	23.7049	1650000	2110000	1770000	1.84333e+06
RELEELN	f1-7	901.451	7	451.729	2	11.2362	25500000	27600000	25000000	2.60333e+07	18400000	24900000	19600000	2.09667e+07			MGVSKVKE	f93-100	876.474	8	439.241	2	5.4974	619000	1720000	2720000	1.68633e+06			SLSQSKVLPVPQK	f164-176	1409.82	13	705.913	2	19.0151	1310000	807000	891000	1.00267e+06
SLTLTDVE	f124-131	876.444	8	439.226	2	26.5357	44900000	50300000	43500000	4.62333e+07	16200000	25600000	19100000	20300000			QTEDELQD	f40-47	976.399	8	489.204	2	7.8928	1520000	1880000	1560000	1.65333e+06			AFLLYQEPVLGPV	f189-201	1444.8	13	723.403	2	43.1262	36000	2000	4080	14026.7
RDMPIQAFL	f183-191	1089.56	9	545.786	2	34.6564	32800000	33700000	27400000	31300000	23700000	18500000	13100000	1.84333e+07			GPVRGPFP	f199-206	825.45	8	413.729	2	19.2522	1410000	1780000	1760000	1650000			VMGVSKVKEAMAPK	f92-105	1473.8	14	369.456	4	16.2228	50100	606000	326000	327367
DKIHPFAQT	f47-55	1055.54	9	528.774	2	12.2844	24600000	29300000	28300000	27400000	16400000	20300000	16800000	1.78333e+07			MFPPQSVL	f156-163	917.468	8	459.738	2	32.1539	646000	1570000	896000	1.03733e+06			AVPYPQRDMPIQAF	f177-190	1631.81	14	816.906	2	32.1973	135000	82500	59400	92300
KVLPVPQ	f169-175	779.49	7	390.75	2	14.6008	42900000	56900000	54900000	5.15667e+07	14300000	21700000	16400000	1.74667e+07			KFQSEEQQ	f32-39	1022.47	8	512.239	2	5.0522	296000	171000	483000	316667			DELQDKIHPFAQTQS	f43-57	1755.84	15	878.921	2	22.5791	386000	297000	2730000	1.13767e+06
VMFPPQSVL	f155-163	1016.54	9	509.273	2	34.4589	52700000	69600000	46300000	56200000	21500000	16900000	9050000	1.58167e+07			RGPFPIIV	f202-209	897.544	8	449.776	2	33.0574	190000	243000	175000	202667			LYQEPVLGPVRGPFPII	f192-208	1894.07	17	948.039	2	42.6458	6120	2360	10300	6260
DELQDKIHPF	f43-52	1240.61	10	621.306	2	25.8342	21200000	23800000	4750000	1.65833e+07	10300000	18300000	12800000	13800000			MPIQAFLL	f185-192	931.52	8	932.524	1	44.004	75700	58200	54200	62700			LSQSKVLPVPQKAVPYPQ	f165-182	1978.13	18	660.38	3	25.0466	1000000	839000	791000	876667
LLYQEPVL	f191-198	973.548	8	487.778	2	32.4989	15700000	17700000	15000000	1.61333e+07	11400000	14400000	9320000	1.17067e+07			TEDELQDK	f41-48	976.435	8	489.222	2	3.5158	38900	24900	16300	26700			HKEMPFPKYPVEPFTESQS	f106-124	2277.08	19	760.028	3	28.4742	294000	67200	120000	160400
VPGEIVE	f8-14	741.391	7	742.391	1	16.8015	12700000	14300000	13100000	1.33667e+07	9660000	12300000	10100000	1.06867e+07			SKVLPVPQK	f168-176	994.617	9	498.315	2	5.7267	4680000	3960000	5150000	4.59667e+06			VLPVPQKAVPYPQRDMPIQAF	f170-190	2393.29	21	798.765	3	33.5653	763000	72900	115000	316967
VMGVS	f92-96	491.241	5	492.246	1	7.7575	13900000	15100000	13400000	1.41333e+07	11400000	11500000	7540000	1.01467e+07			DMPIQAFLL	f184-192	1046.55	9	524.279	2	47.2852	1200000	11600	739000	650200
TLTDVE	f126-131	676.328	6	677.331	1	12.2842	22100000	28400000	25700000	25400000	9030000	12700000	8340000	1.00233e+07			NLHLPLPLL	f132-140	1028.64	9	515.325	2	42.8887	737000	409000	383000	509667
LYQEPVL	f192-198	860.464	7	861.466	1	26.8034	6470000	16400000	16900000	1.32567e+07	9210000	14300000	5410000	9640000			VMGVSKVKEA	f92-101	1046.58	10	524.294	2	5.5441	4930000	14800000	21500000	1.37433e+07
KAVPYPQ	f176-182	801.438	7	802.44	1	5.7505	97100000	28400000	27100000	5.08667e+07	8490000	11100000	7690000	9.09333e+06			NLHLPLPLLQ	f132-141	1156.7	10	1157.7	1	40.9353	7280000	5260000	4370000	5.63667e+06
SVLSLSQ	f161-167	732.402	7	367.206	2	22.573	81600000	82100000	90700000	84800000	6400000	9970000	6730000	7700000			HQPHQPLPPT	f145-154	1150.59	10	576.298	2	5.4495	1890000	2790000	2300000	2.32667e+06
NLHLPLPL	f132-139	915.554	8	916.553	1	37.8732	22000000	22900000	16000000	20300000	9470000	5770000	5170000	6.80333e+06			HLPLPLLQSW	f134-143	1202.68	10	602.345	2	42.4213	216000	140000	83300	146433
KAVPYPQRDMPIQA	f176-189	1612.84	14	807.422	2	21.5083	7400000	1490000	7930000	5.60667e+06	6310000	7140000	6380000	6610000			SKVLPVPQKA	f168-177	1065.65	10	533.831	2	8.7256	118000	135000	111000	121333
SQSKVLPVPQKAVPYPQ	f166-182	1865.04	17	933.521	2	23.5357	9160000	9520000	9660000	9.44667e+06	6230000	7150000	6410000	6.59667e+06			SLPQNIPPLT	f69-78	1078.6	10	1079.6	1	29.8691	70500	71000	47400	62966.7
SQSKVLPVPQK	f166-176	1209.71	11	605.857	2	5.9565	5090000	1520000	1240000	2.61667e+06	5470000	7930000	6150000	6.51667e+06			MFPPQSVLSL	f156-165	1117.58	10	559.797	2	39.6145	49000	47000	40900	45633.3
SLVYPFPGPIPN	f57-68	1299.69	12	650.847	2	38.0343	24200000	14700000	16500000	1.84667e+07	11000000	4360000	4050000	6470000			TESQSLTLTD	f120-129	1093.51	10	1094.51	1	20.5689	6910	118000	6170	43693.3
VYPFPGPIPN	f59-68	1099.57	10	550.789	2	33.2537	19600000	22500000	15800000	19300000	1050000	9800000	7680000	6.17667e+06			LLYQEPVLGP	f191-200	1127.62	10	564.815	2	31.9587	16800	18600	21000	18800
SLTLTDVEN	f124-132	990.487	9	496.247	2	25.1629	2150000	9600000	8480000	6.74333e+06	4670000	6090000	4760000	5.17333e+06			SLSQSKVLPVP	f164-174	1153.67	11	577.838	2	25.3034	486000	614000	485000	528333
LYQEPVLGPVRGPFPIIV	f192-209	1993.14	18	997.575	2	44.0538	4940000	1500000	748000	2396000	15300000	16500	161000	5.15917e+06			NLHLPLPLLQS	f132-142	1243.73	11	622.869	2	40.5713	572000	365000	320000	419000
QQQTEDEL	f38-45	989.43	8	990.431	1	11.6628	12200000	12900000	10900000	12000000	4620000	6200000	4480000	5100000			PVVVPPFLQPE	f81-91	1220.68	11	611.343	2	39.1086	518000	75700	291000	294900
RDMPIQAF	f183-190	976.48	8	489.244	2	25.4518	11000000	13800000	321000	8.37367e+06	4790000	5740000	4630000	5.05333e+06			SQSLTLTDVEN	f122-132	1205.58	11	603.792	2	24.9592	238000	204000	4010	148670
RDMPIQAFLL	f183-192	1202.65	10	602.354	2	40.2668	10800000	8670000	8420000	9.29667e+06	9080000	3100000	2660000	4.94667e+06			EELNVPGEIVE	f4-14	1226.6	11	614.304	2	29.4352	86300	56600	57000	66633.3
ELQDKIHPFAQTQ	f44-56	1553.78	13	777.891	2	19.2961	5850000	6280000	5370000	5.83333e+06	659000	7380000	6440000	4.82633e+06			EQQQTEDELQD	f37-47	1361.56	11	681.782	2	7.0652	28100	22900	33400	28133.3
QDKIHPFAQTQS	f46-57	1398.69	12	700.347	2	9.0966	9880000	11400000	8960000	10080000	4450000	4890000	3900000	4.41333e+06			MPFPKYPVEPF	f109-119	1350.67	11	676.336	2	35.8653	26600	20800	16800	21400
YQEPVLGPVRGPFPIIV	f193-209	1880.06	17	941.027	2	42.5379	7580000	6890000	2750000	5740000	11400000	325000	1280000	4335000			LHLPLPLLQSW	f133-143	1315.77	11	658.887	2	46.8929	14400	10700	861	8653.67
ELQDKIHPFA	f44-53	1196.62	10	599.312	2	21.5083	4860000	5490000	4250000	4.86667e+06	3990000	4710000	4270000	4.32333e+06			TEDELQDKIHPF	f41-52	1470.7	12	491.236	3	24.4803	1520000	1690000	1300000	1.50333e+06
VVPPFLQPE	f83-91	1024.56	9	513.283	2	32.5992	8560000	670000	7350000	5.52667e+06	5540000	7170000	220000	4310000			EMPFPKYPVEPF	f108-119	1479.71	12	740.86	2	36.8633	303000	223000	208000	244667
DELQDKIHPFAQTQ	f43-56	1668.81	14	835.405	2	23.2249	887000	2820000	3500000	2.40233e+06	5720000	4980000	2040000	4.24667e+06			WMHQPHQPLPPT	f143-154	1467.71	12	734.855	2	18.5228	47400	85200	65000	65866.7
NVPGEIVESL	f7-16	1055.55	10	528.777	2	33.5801	5740000	3640000	3570000	4.31667e+06	5510000	4190000	2800000	4.16667e+06			SWMHQPHQPLPPT	f142-154	1554.74	13	778.371	2	21.5653	8630000	13200000	8710000	10180000
SLSQSKVLPVPQKAVPYPQ	f164-182	2065.16	19	689.388	3	25.8342	8990000	8180000	5820000	7.66333e+06	4250000	4510000	3320000	4.02667e+06			VLPVPQKAVPYPQ	f170-182	1434.82	13	718.413	2	25.3914	2600000	2820000	2480000	2.63333e+06
DKIHPFAQ	f47-54	954.492	8	478.25	2	8.28	4950000	5670000	5380000	5.33333e+06	3980000	3840000	3660000	3.82667e+06			LLYQEPVLGPVRG	f191-203	1439.81	13	720.993	2	29.4242	8920	10900	6990	8936.67
PVPQ	f172-175	439.243	4	440.246	1	15.6707	7110000	8920000	9280000	8.43667e+06	3210000	4440000	3490000	3.71333e+06			EPVLGPVRGPFPI	f195-207	1376.78	13	689.395	2	36.8681	2800	2400	2760	2653.33
SVLSLSQS	f161-168	819.434	8	820.434	1	22.3236	3970000	3280000	4310000	3.85333e+06	3990000	1790000	4610000	3.46333e+06			VYPFPGPIPNSLPQ	f59-72	1524.8	14	1525.8	1	37.5805	25300	1570000	1810000	1135100
PGEIVE	f9-14	642.322	6	643.323	1	19.6143	3520000	3590000	3250000	3.45333e+06	3180000	3960000	3140000	3.42667e+06			HKEMPFPKYPVEPF	f106-119	1744.86	14	873.433	2	29.4732	47400	27500	1740000	604967
ELQDKIHPFAQT	f44-55	1425.73	12	713.865	2	20.5575	2480000	1810000	1990000	2.09333e+06	2560000	2990000	2870000	2.80667e+06			VLSLSQSKVLPVPQ	f162-175	1493.88	14	747.942	2	29.9786	355000	306000	234000	298333
VENLHLPLPL	f130-139	1143.67	10	572.837	2	38.6126	8810000	7640000	6570000	7.67333e+06	4370000	2010000	1870000	2750000			YQEPVLGPVRGPFP	f193-206	1554.82	14	778.411	2	33.1365	287000	254000	223000	254667
ELQDKIHPFAQTQS	f44-57	1640.82	14	821.407	2	19.1978	5290000	397000	2330000	2.67233e+06	158000	3770000	3700000	2.54267e+06			QEPVLGPVRGPFPI	f194-207	1504.84	14	753.424	2	36.7295	30200	27100	25100	27466.7
HKEMPFPKYPVEPFTESQ	f106-123	2190.05	18	1096.02	2	28.5666	9050000	8590000	4550000	7.39667e+06	4470000	1170000	1970000	2.53667e+06			PFPKYPVEPFTESQ	f110-123	1664.81	14	833.405	2	30.7716	24700	21300	14800	20266.7
SITRINK	f22-28	830.497	7	416.254	2	0.8368	3310000	3350000	2100000	2920000	388000	4370000	2540000	2.43267e+06			LQSWMHQPHQPLPPT	f140-154	1795.88	15	898.94	2	25.073	6220000	326000	6290000	4.27867e+06
RELEELNVPGEIVE	f1-14	1624.83	14	813.414	2	30.3837	3220000	1290000	1340000	1950000	4410000	1240000	1300000	2.31667e+06			QQQTEDELQDKIHPF	f38-52	1854.87	15	928.441	2	25.6412	1230000	23700	16700	423467
KIEKF	f29-33	663.396	5	332.703	2	0.9056	4430000	4710000	3130000	4090000	537000	3980000	2110000	2209000			MPFPKYPVEPFTESQ	f109-123	1795.85	15	898.928	2	33.9189	9470	7270	6050	7596.67
RELEELNVPG	f1-10	1154.59	10	578.298	2	23.7668	10200	3670000	2950000	2.21007e+06	9680	3490000	2990000	2.16323e+06			LLQSWMHQPHQPLPPT	f139-154	1908.97	16	955.485	2	27.3495	3210000	3000000	61100	2.09037e+06
RDMPIQA	f183-189	829.412	7	830.413	1	12.9724	192000	6080000	201000	2.15767e+06	88400	3410000	2470000	1.98947e+06			SKVLPVPQKAVPYPQR	f168-183	1806.05	16	603.02	3	20.1849	224000	385000	250000	286333
ELNVPGEIVE	f5-14	1097.56	10	1098.56	1	28.7413	3900000	3940000	186000	2.67533e+06	3090000	189000	2640000	1973000			LLYQEPVLGPVRGPFP	f191-206	1780.99	16	891.495	2	37.8732	69200	19500	28600	39100
SLPQNIPPL	f69-77	977.555	9	489.781	2	31.7257	4220000	4660000	3490000	4.12333e+06	1800000	2330000	1700000	1.94333e+06			SLVYPFPGPIPNSLPQ	f57-72	1724.91	16	863.464	2	42.728	10800	52800	3590	22396.7
MGVSKV	f93-98	619.336	6	620.339	1	11.7061	904000	806000	780000	830000	1890000	1990000	1580000	1820000			AQTQSLVYPFPGPIPN	f53-68	1727.89	16	864.946	2	37.6484	30400	12500	16400	19766.7
KIEKFQ	f29-34	791.454	6	396.724	2	2.5794	7070000	4590000	5810000	5.82333e+06	4540000	620000	72100	1.74403e+06			KAVPYPQRDMPIQAFLL	f176-192	1986.08	17	994.04	2	38.7984	10400000	5860000	3510000	6590000
YQEPVLGPV	f193-201	1000.52	9	1001.52	1	28.4706	252000	3310000	2870000	2144000	2250000	300000	2630000	1.72667e+06			MHQPHQPLPPTVMFPPQ	f144-160	1980.97	17	661.326	3	28.4812	594000	774000	582000	650000
VMGVSKVKEAMAPKH	f92-106	1610.86	15	537.958	3	14.2507	2600000	94500	2070000	1.58817e+06	2580000	430000	1990000	1.66667e+06			EMPFPKYPVEPFTESQS	f108-124	2011.92	17	1006.96	2	34.5911	70000	52800	38900	53900
AFLLYQEPVL	f189-198	1191.65	10	596.832	2	42.2564	29300	813000	1110000	650767	3850000	8370	957000	1.60512e+06			TQSLVYPFPGPIPNSLPQ	f55-72	1954.02	18	978.012	2	40.6276	854	292	510	552
DKIHPFAQTQSL	f47-58	1383.71	12	692.859	2	22.3886	673000	551000	747000	657000	1030000	1130000	2410000	1.52333e+06			SWMHQPHQPLPPTVMFPPQ	f142-160	2254.08	19	752.361	3	31.6745	425000	307000	145000	292333
VVPPFLQPEVM	f83-93	1254.67	11	628.34	2	39.3466	2190000	1980000	1550000	1.90667e+06	2240000	1190000	856000	1.42867e+06			VLSLSQSKVLPVPQKAVPYPQ	f162-182	2277.31	21	1139.65	2	30.3837	49900	33800	1170000	417900
LHLPLPLLQ	f133-141	1042.65	9	522.331	2	40.1636	4330000	2900000	2430000	3220000	3260000	402000	583000	1415000			APKHKEMPFPKYPVEPFTESQ	f103-123	2486.23	21	829.743	3	26.9868	185000	306000	111000	200667
VPPFL	f84-88	571.337	5	572.341	1	30.8141	1240000	1230000	1030000	1.16667e+06	1440000	1410000	1260000	1370000			LSLSQSKVLPVPQKAVPYPQR	f163-183	2334.34	21	779.117	3	26.7788	267000	13900	8060	96320
QEPVLGPVRGPFPIIV	f194-209	1716.99	16	859.503	2	41.8051	2510000	1370000	1390000	1.75667e+06	3140000	196000	478000	1.27133e+06			SKVLPVPQKAVPYPQRDMPIQA	f168-189	2461.35	22	821.452	3	26.6594	18200	19200	5480	14293.3
KAVPYPQRDMPI	f176-187	1413.74	12	707.874	2	21.3194	4270000	4710000	4270000	4.41667e+06	2420000	583000	527000	1.17667e+06			SQSKVLPVPQKAVPYPQRDMPIQ	f166-188	2605.41	23	869.469	3	26.0897	5060000	586000	4180000	3.27533e+06
VPPF	f84-87	458.253	4	459.259	1	19.782	1460000	1390000	763000	1.20433e+06	859000	1090000	1480000	1143000			SLSQSKVLPVPQKAVPYPQRDMPIQ	f164-188	2805.52	25	936.175	3	27.7717	423000	3080000	271000	1258000
NIPPLTQ	f73-79	781.433	7	391.721	2	19.8896	1170000	1390000	1310000	1290000	1040000	1250000	1110000	1.13333e+06			SLSQSKVLPVPQKAVPYPQRDMPIQAF	f164-190	3023.63	27	1008.87	3	32.4391	58600	84100	27300	56666.7
ELEEL	f2-6	631.307	5	632.31	1	19.6307	934000	1200000	994000	1.04267e+06	925000	1260000	884000	1023000			SVLSLSQSKVLPVPQKAVPYPQRDMPIQ	f161-188	3104.71	28	777.178	4	32.4884	123000	78200	38100	79766.7
VMFPPQS	f155-161	804.384	7	805.385	1	23.6634	3760000	5880000	4820000	4820000	514000	1440000	902000	952000
QQQTEDELQD	f38-47	1232.52	10	617.26	2	11.0912	1730000	3700000	2060000	2.49667e+06	974000	919000	936000	943000
LSLSQSKVLPVPQ	f163-175	1394.81	13	698.409	2	28.1928	925000	751000	679000	785000	34300	1330000	1290000	884767
KIHPFAQTQ	f48-56	1068.57	9	1069.57	1	5.5913	1430000	2450000	1940000	1940000	669000	897000	697000	754333
HLPLPLLQ	f134-141	929.57	8	930.568	1	33.6171	1600000	1970000	1260000	1610000	778000	776000	577000	710333
VLSLS	f162-166	517.311	5	518.318	1	17.7109	2200000	2890000	2460000	2.51667e+06	584000	883000	571000	679333
DELQDKIH	f43-50	996.488	8	499.248	2	6.5236	1810000	1250000	1050000	1370000	365000	1190000	312000	622333
DVENLHLPLPL	f129-139	1258.69	11	630.351	2	41.3256	1560000	1090000	1200000	1.28333e+06	1260000	218000	305000	594333
MHQPHQPLPPT	f144-154	1281.63	11	641.817	2	5.6407	5310000	10000000	7540000	7.61667e+06	806000	838000	103000	582333
TESQSLTL	f120-127	877.439	8	439.723	2	22.4553	1070000	1000000	1170000	1080000	589000	504000	654000	582333
EQQQTEDEL	f37-45	1118.47	9	560.239	2	12.8943	2420000	3040000	2490000	2650000	921000	25800	784000	576933
FLLYQEPVL	f190-198	1120.62	9	1121.62	1	40.1636	21400	491000	727000	413133	1030000	382000	262000	558000
AFLLYQEPV	f189-197	1078.57	9	1079.57	1	35.9904	451000	326000	355000	377333	806000	722000	19600	515867
LHLPLPL	f133-139	801.511	7	802.516	1	37.1484	1620000	2030000	1360000	1670000	657000	468000	393000	506000
HLPLPLLQS	f134-142	1016.6	9	509.305	2	33.0675	530000	536000	409000	491667	592000	538000	388000	506000
NVPGEIVESLS	f7-17	1142.58	11	572.294	2	32.2451	959000	8670	642000	536557	664000	460000	302000	475333
TESQSLTLT	f120-128	978.487	9	490.247	2	19.7015	2090000	2470000	2350000	2.30333e+06	163000	955000	152000	423333
EMPFPKYPVEPFTESQ	f108-123	1924.89	16	963.445	2	34.8782	1180000	568000	627000	791667	863000	112000	132000	369000
YQEPVLGPVRGPFPII	f193-208	1780.99	16	891.498	2	41.392	641000	281000	268000	396667	924000	38600	89500	350700
LQPEVMGVS	f88-96	958.479	9	959.481	1	24.2486	1220000	165000	121000	502000	57300	901000	50600	336300
IPPLTQTPV	f74-82	964.559	9	965.557	1	26.8928	432000	445000	428000	435000	265000	428000	303000	332000
IHPFAQTQS	f49-57	1027.51	9	514.757	2	11.8195	902000	759000	795000	818667	311000	352000	299000	320667
TLTDVEN	f126-132	790.371	7	791.374	1	10.3395	639000	775000	694000	702667	357000	321000	266000	314667
SLSQSKVLPVPQKAVPYPQR	f164-183	2221.26	20	741.423	3	23.476	79600	592000	59500	243700	49000	438000	431000	306000
VPQKAVPYPQRDMPIQ	f173-188	1865.98	16	622.972	3	18.8961	6900000	1240000	8830000	5.65667e+06	254000	337000	311000	300667
VMFPPQSVLS	f155-164	1103.57	10	552.789	2	36.1346	217000	2900000	1900000	1.67233e+06	489000	95600	303000	295867
LNVPGEIVESL	f6-16	1168.63	11	585.321	2	39.3609	273000	116000	177000	188667	642000	92700	149000	294567
QQTEDELQD	f39-47	1104.46	9	1105.46	1	10.5331	623000	777000	685000	695000	234000	282000	201000	239000
VMFPPQSVLSL	f155-165	1216.65	11	609.33	2	41.7352	788000	497000	582000	622333	531000	73300	81200	228500
YPVEPFTESQ	f114-123	1195.54	10	1196.54	1	26.0897	782000	30800	30900	281233	297000	9200	369000	225067
PPLTQTPV	f75-82	851.475	8	852.477	1	28.0119	174000	180000	207000	187000	60900	293000	320000	224633
TDVENLHLPLPL	f128-139	1359.74	12	680.897	2	40.5588	426000	221000	224000	290333	517000	52100	92600	220567
FPPQSVLSL	f157-165	986.544	9	987.548	1	38.5002	807000	1080000	747000	878000	233000	248000	155000	212000
TQTPVVVPPFLQPE	f78-91	1550.83	14	776.421	2	39.4769	434000	303000	271000	336000	315000	121000	115000	183667
LLYQEPVLGPV	f191-201	1226.69	11	614.346	2	35.4171	285000	174000	204000	221000	236000	179000	109000	174667
SEEQQQTEDELQ	f35-46	1462.61	12	732.304	2	13.8274	217000	249000	236000	234000	178000	159000	153000	163333
YQEPVLGPVR	f193-202	1156.62	10	579.315	2	21.8538	116000	103000	150000	123000	134000	186000	164000	161333
TEDELQD	f41-47	848.34	7	849.344	1	5.8934	563000	562000	440000	521667	98700	238000	137000	157900
VENLHLPLPLLQ	f130-141	1384.81	12	693.408	2	41.4573	408000	264000	236000	302667	341000	28700	61700	143800
EQQQTEDELQ	f37-46	1246.53	10	624.269	2	9.6863	368000	534000	436000	446000	165000	137000	119000	140333
MPIQAFL	f185-191	818.436	7	819.437	1	38.4426	59900	142000	132000	111300	156000	122000	98100	125367
LHLPLPLLQS	f133-142	1129.69	10	565.848	2	39.6145	155000	5530	93300	84610	273000	34500	52600	120033
SQSLTLTDVE	f122-131	1091.53	10	546.77	2	26.6044	255000	19800	237000	170600	145000	13000	162000	106667
DMPIQAFL	f184-191	933.463	8	467.737	2	42.6366	245000	159000	208000	204000	149000	67600	37800	84800
QSLTLTDVE	f123-131	1004.5	9	503.254	2	26.6594	450000	118000	353000	307000	32300	9650	167000	69650
YQEPVLGPVRGPFPI	f193-207	1667.9	15	834.952	2	38.1629	271000	107000	117000	165000	144000	29700	27500	67066.7
ESQSLTLTD	f121-129	992.466	9	497.237	2	20.182	495000	2370000	655000	1.17333e+06	20500	155000	23200	66233.3
VEPFTESQ	f116-123	935.424	8	936.429	1	17.8508	215000	211000	207000	211000	71800	64400	61600	65933.3
LQPEVM	f88-93	715.357	6	716.359	1	19.2006	97200	143000	110000	116733	60300	66700	59300	62100
LVYPFPGPIPNSLPQ	f58-72	1637.88	15	819.943	2	40.2396	328000	173000	207000	236000	141000	11400	18600	57000
LYQEPVLGPVRGPFP	f192-206	1667.9	15	834.953	2	34.8315	191000	114000	128000	144333	125000	32100	3790	53630
VPGEIVESL	f8-16	941.507	9	942.503	1	30.2485	72400	67100	34600	58033.3	15600	114000	13200	47600
EDELQD	f42-47	747.292	6	748.295	1	5.8749	112000	116000	67700	98566.7	26400	40900	22100	29800
SLVYPFPGPIPNS	f57-69	1386.72	13	694.362	2	37.5245	38000	19300	24800	27366.7	48800	21500	18800	29700
PFPIIV	f204-209	684.421	6	685.424	1	37.0749	38300	38900	31300	36166.7	30400	27300	20900	26200
EMPFPKYPVEPFT	f108-120	1580.76	13	791.381	2	36.0003	64900	43200	38000	48700	51200	9740	10200	23713.3
YPFPGPIPN	f60-68	1000.5	9	1001.5	1	31.1628	658000	165000	139000	320667	11100	47000	9910	22670
LYQEPVLGPVRGPFPI	f192-207	1780.99	16	891.498	2	39.4769	28700	14100	16700	19833.3	41200	2610	7030	16946.7
IQAFLL	f187-192	703.427	6	704.429	1	36.6907	31600	44100	40600	38766.7	18200	17500	11300	15666.7
LVYPFPGPIPN	f58-68	1212.65	11	607.333	2	37.0081	2510000	2400000	1970000	2.29333e+06	8460	3570	2120	4716.67
ENLHLPLPLLQ	f131-141	1285.74	11	643.873	2	40.8854	9120	5380	4630	6376.67	8170	747	1320	3412.33

## Sheet: Gastrico
Peptide	-10LgP	Mass	Tag Length	CAA (%)	Length	Delta RT	MS2 Correlation	ppm	m/z	z	RT	Area Gastrico_A2_1	Area Gastrico_A2_2	Area Gastrico_A2_3	Area Gastrico_A1_1	Area Gastrico_A1_2	Area Gastrico_A1_3	Area Gastrico_Branco	Scan	Source File	#Feature	#Feature Gastrico_A2_1	#Feature Gastrico_A2_2	#Feature Gastrico_A2_3	#Feature Gastrico_A1_1	#Feature Gastrico_A1_2	#Feature Gastrico_A1_3	#Feature Gastrico_Branco	Accession	PTM	AScore	Positional Confidence	tag(>=0.0%)	Found By
AASDISLLDAQSAPLRV	43.40	1725.9260	17	52.9	17	-0.5226	0.40	-5.1	863.95978	2	34.8772	5.52E4	6.55E4	3.33E4	3.1E4	4.19E4			9179	10out23_Debora_A2_3_G_1p10_3ul.raw	5	1	1	1	1	1	0	0	P02754|LACB_BOVIN			0 0 0 0 2 6 6 20 15 15 27 24 24 1 1 0 0	AASDISLLDAQSAPLRV	DB Search
ALEKFDKALKALPMHI	43.40	1824.0331	16	62.5	16	0.4094	0.43	-5.1	913.01270	2	32.7510		3.09E6	1.14E5	5.11E6	3.91E6			8636	10out23_Debora_A2_3_G_1p10_3ul.raw	11	0	3	2	3	3	0	0	P02754|LACB_BOVIN			0 0 0 1 12 12 16 6 6 19 19 19 2 2 0 0	ALEKFDKALKALPMHI	DB Search
ALEKFDKALKALPMHIR	43.40	1980.1343	17	52.9	17	0.9100	0.60	-4.4	496.03516	4	28.0072			8.13E4	2.83E5	7.96E4			7344	10out23_Debora_A2_3_G_1p10_3ul.raw	4	0	0	1	2	1	0	0	P02754|LACB_BOVIN			0 0 0 0 0 0 15 2 2 2 4 4 0 0 15 4 4	ALEKFDKALKALPMHIR	DB Search
ALKALPMHIRL	43.40	1261.7693	11	63.6	11	-1.5708	0.84	-3.7	631.88507	2	26.2056	1.11E5	4.73E6	4.65E5	1.05E6	3.2E6	2.79E5		6879	10out23_Debora_A2_3_G_1p10_3ul.raw	12	1	2	2	2	2	3	0	P02754|LACB_BOVIN			0 0 3 31 31 2 2 3 3 0 0	ALKALPMHIRL	DB Search
ALNEINQFYQKFPQY	43.40	1901.9312	15	33.3	15	0.5889	0.57	2.8	951.96881	2	36.0732		1.52E5	4.61E5	1.16E5	9.5E4			9560	10out23_Debora_A2_3_G_1p10_3ul.raw	4	0	1	1	1	1	0	0	P02663|CASA2_BOVIN			0 0 0 0 0 0 0 4 5 5 8 9 0 0 0	ALNEINQFYQKFPQY	DB Search
ALNEINQFYQKFPQYL	43.40	2015.0153	16	43.8	16	1.8574	0.29	-6.1	1008.50165	2	40.8833		1.26E3	9.31E3					11078	10out23_Debora_A2_3_G_1p10_3ul.raw	2	0	1	1	0	0	0	0	P02663|CASA2_BOVIN			0 0 0 0 1 2 2 5 6 6 14 15 1 0 0 0	ALNEINQFYQKFPQYL	DB Search
ALNEINQFYQKFPQYLQY	43.40	2306.1372	18	55.6	18	2.0125	0.33	-3.7	1154.06348	2	41.0472			3.11E3					11116	10out23_Debora_A2_3_G_1p10_3ul.raw	1	0	0	1	0	0	0	0	P02663|CASA2_BOVIN			0 0 0 0 0 1 3 5 10 11 19 26 9 9 32 26 0 0	ALNEINQFYQKFPQYLQY	DB Search
AMAPKHKEMPFPKYPVE	43.40	1999.0059	17	41.2	17	0.8825	0.49	-0.8	1000.50238	2	19.9773	2.63E6	2.44E6	1.92E6	3.43E6	2.71E6	2.57E6		5055	10out23_Debora_A2_3_G_1p10_3ul.raw	8	1	2	2	1	1	1	0	P02666|CASB_BOVIN			0 0 0 0 1 22 9 9 18 3 3 0 0 9 0 0 0	AMAPKHKEMPFPKYPVE	DB Search
AMKPWIQPKTKVIPY	43.40	1799.0167	15	26.7	15	0.9283	0.26	-3.5	600.67316	3	25.6116		1.54E6	9.53E5	1.78E6	2.24E6			6701	10out23_Debora_A2_3_G_1p10_3ul.raw	7	0	1	2	2	2	0	0	P02663|CASA2_BOVIN			0 0 0 1 2 2 6 0 0 1 1 1 2 0 0	AMKPWIQPKTKVIPY	DB Search
AMKPWIQPKTKVIPYVRY	43.40	2217.2495	18	11.1	18	1.2257	0.66	-5.4	740.08124	3	26.7584	3.02E5	5.52E5	1.74E6	1.09E7	5.77E5			7022	10out23_Debora_A2_3_G_1p10_3ul.raw	7	1	1	2	2	1	0	0	P02663|CASA2_BOVIN			0 0 0 0 0 0 1 0 0 1 1 5 5 0 0 0 0 0	AMKPWIQPKTKVIPYVRY	DB Search
AQQKEPMIGVN	43.40	1213.6125	11	81.8	11	-3.1970	0.62	1.1	607.80988	2	15.6180	2.23E5	1.69E5	2.32E5	3.69E5		1.8E5		3779	10out23_Debora_A2_3_G_1p10_3ul.raw	5	1	1	1	1	0	1	0	P02662|CASA1_BOVIN			0 0 10 7 7 10 5 11 7 6 5	AQQKEPMIGVN	DB Search
AQQKEPMIGVNQE	43.40	1470.7136	13	69.2	13	-1.8784	0.41	2.6	736.36084	2	16.9035		2.06E4	2.14E4		3.38E4	2.28E4		4102	10out23_Debora_A2_3_G_1p10_3ul.raw	4	0	1	1	0	1	1	0	P02662|CASA1_BOVIN			0 0 9 12 15 10 10 33 10 10 14 0 0	AQQKEPMIGVNQE	DB Search
AVPYPQRDMPIQA	43.40	1484.7445	13	0.0	13	-0.4088	0.59	-3.3	743.37183	2	24.6018	2.68E5	1.34E7	9.03E6	7.82E6	5.77E6	3.22E5		6387	10out23_Debora_A2_3_G_1p10_3ul.raw	7	1	1	2	1	1	1	0	P02666|CASB_BOVIN			0 0 1 1 1 0 0 0 1 0 0 0 0	AVPYPQRDMPIQA	DB Search
DELQDKIHPF	43.40	1240.6088	10	60.0	10	-0.6644	0.47	-4.4	621.30457	2	25.2107	4.13E4	3.63E5	9.17E4			4.25E4		6604	10out23_Debora_A2_3_G_1p10_3ul.raw	4	1	1	1	0	0	1	0	P02666|CASB_BOVIN			0 0 3 7 12 3 3 13 0 0	DELQDKIHPF	DB Search
DELQDKIHPFAQT	43.40	1540.7522	13	61.5	13	-1.9821	0.49	-3.7	771.37506	2	22.6417	5.23E4	5.32E5	4.05E4	9.36E4	3.96E5	3.95E5		5868	10out23_Debora_A2_3_G_1p10_3ul.raw	7	1	1	1	1	2	1	0	P02666|CASB_BOVIN			0 0 5 4 7 7 7 8 2 1 8 0 0	DELQDKIHPFAQT	DB Search
DELQDKIHPFAQTQS	43.40	1755.8428	15	66.7	15	-1.4714	0.48	3.4	878.92542	2	22.1191	1.54E5	2.27E5		1.31E4	2.03E5	2.04E3		5714	10out23_Debora_A2_3_G_1p10_3ul.raw	5	1	1	0	1	1	1	0	P02666|CASB_BOVIN			0 0 0 7 19 17 34 34 3 3 20 19 10 0 0	DELQDKIHPFAQTQS	DB Search
DELQDKIHPFAQTQSL	43.40	1868.9268	16	62.5	16	0.5039	0.55	-4.5	935.45984	2	29.3682	2.03E5	2.23E5	7.27E4			1.72E5		7700	10out23_Debora_A2_3_G_1p10_3ul.raw	4	1	1	1	0	0	1	0	P02666|CASB_BOVIN			0 0 0 2 9 8 8 24 4 4 17 16 3 0 0 0	DELQDKIHPFAQTQSL	DB Search
DKALKALPMHIRL	43.40	1504.8911	13	69.2	13	-0.9334	0.50	-3.5	502.63235	3	25.4635	2.03E7	3.85E6	2.9E5	3.61E6	1.07E7	7.85E6		6766	10out23_Debora_A2_3_G_1p10_3ul.raw	14	2	2	2	3	3	2	0	P02754|LACB_BOVIN			0 0 4 4 4 4 4 7 7 11 2 0 0	DKALKALPMHIRL	DB Search
DKIHPFAQT	43.40	1055.5399	9	88.9	9	-3.6326	0.46	11.5	1056.55188	1	12.5625	5.54E6	2.11E4	5.37E6	7.9E6	5.04E6	4.78E4		2920	10out23_Debora_A2_3_G_1p10_3ul.raw	10	2	1	1	2	2	2	0	P02666|CASB_BOVIN			5 16 16 29 9 1 23 57 5	DKIHPFAQT	DB Search
DKIHPFAQTQS	43.40	1270.6306	11	63.6	11	-0.5270	0.80	-2.3	636.31659	2	12.2117	2.27E6	1.71E6	2.75E6	4.06E6	1.95E6	1.83E6		2508	10out23_Debora_A2_3_G_1p10_3ul.raw	7	1	1	2	1	1	1	0	P02666|CASB_BOVIN			0 0 7 14 3 3 13 17 17 0 0	DKIHPFAQTQS	DB Search
DVENLHLPLPL	43.40	1258.6921	11	45.5	11	-0.7439	0.48	-2.3	630.34741	2	40.9489	6.4E5	6.5E6	7.08E6	1.52E6	1.83E6	7.27E5		11106	10out23_Debora_A2_3_G_1p10_3ul.raw	12	2	3	3	2	1	1	0	P02666|CASB_BOVIN			0 0 2 1 1 3 3 2 2 0 0	DVENLHLPLPL	DB Search
DVENLHLPLPLL	43.40	1371.7761	12	66.7	12	-14.9976	0.66	13.4	1372.79211	1	45.1219	4.3E7	5.99E7	4.63E7	5.84E7	5.69E7	4.06E7	7.32E4	12328	10out23_Debora_A2_3_G_1p10_3ul.raw	28	4	5	6	6	4	2	1	P02666|CASB_BOVIN			5 2 2 1 1 7 34 4 4 0 0 5	DVENLHLPLPLL	DB Search
EERLHSMKEGIHA	43.40	1535.7515	13	61.5	13	-0.0010	0.36	3.8	768.88043	2	5.5938	2.56E4		3.67E4	3.6E4				1166	10out23_Debora_A2_3_G_1p10_3ul.raw	3	1	0	1	1	0	0	0	P02662|CASA1_BOVIN			0 0 0 3 3 2 2 5 8 2 2 0 0	EERLHSMKEGIHA	DB Search
EGIHAQQKEPMIGVN	43.40	1649.8195	15	40.0	15	-0.4220	0.51	0.4	825.91150	2	18.4132	3.41E4		2.21E5	2.72E5	8.23E4			4515	10out23_Debora_A2_3_G_1p10_3ul.raw	4	1	0	1	1	1	0	0	P02662|CASA1_BOVIN			0 0 0 0 3 3 3 3 3 1 1 3 1 0 0	EGIHAQQKEPMIGVN	DB Search
EGIHAQQKEPMIGVNQE	43.40	1906.9207	17	47.1	17	-0.0372	0.38	2.9	954.46362	2	18.7562			5.92E4		2.51E4			4640	10out23_Debora_A2_3_G_1p10_3ul.raw	2	0	0	1	0	1	0	0	P02662|CASA1_BOVIN			0 0 0 0 6 6 6 6 6 1 1 10 2 2 1 0 0	EGIHAQQKEPMIGVNQE	DB Search
EKFDKALKALPM	43.40	1389.7689	12	66.7	12	-1.2570	0.35	-3.3	695.88452	2	24.6018	5.83E6	9.45E6	2.06E6	3.4E6	5.34E5	8.6E6		6419	10out23_Debora_A2_3_G_1p10_3ul.raw	11	2	2	2	2	1	2	0	P02754|LACB_BOVIN			0 0 4 4 6 5 5 6 6 7 0 0	EKFDKALKALPM	DB Search
EKFDKALKALPMH	43.40	1526.8279	13	84.6	13	0.1769	0.23	0.3	764.41602	2	21.3800	1.31E8	9.3E7	1.14E6	6.03E7	1.16E8	1.08E8		5384	10out23_Debora_A2_3_G_1p10_3ul.raw	17	3	3	1	2	5	3	0	P02754|LACB_BOVIN			0 0 9 17 24 10 10 9 6 8 2 2 5	EKFDKALKALPMH	DB Search
EKFDKALKALPMHI	43.40	1639.9120	14	64.3	14	-0.2080	0.50	-8.2	820.95074	2	27.2027		3.46E5	6.64E6	3.54E5	3.13E6			7186	10out23_Debora_A2_3_G_1p10_3ul.raw	6	0	1	2	1	2	0	0	P02754|LACB_BOVIN			0 0 1 4 14 10 10 13 12 12 2 2 0 0	EKFDKALKALPMHI	DB Search
EKFDKALKALPMHIRL	43.40	1909.0972	16	50.0	16	1.9398	0.71	-2.9	955.54626	2	29.8943	1.04E8		3.32E6	1.94E7	3.21E7	1.28E8		7904	10out23_Debora_A2_3_G_1p10_3ul.raw	20	5	0	2	3	5	5	0	P02754|LACB_BOVIN			0 0 0 2 5 21 21 10 10 19 0 0 2 1 0 0	EKFDKALKALPMHIRL	DB Search
ELKPTPEGDLE	43.40	1226.6030	11	45.5	11	-1.4439	0.60	3.2	1227.60547	1	17.4590	1.6E6	1.42E6	2.43E6			1.28E6		4308	10out23_Debora_A2_3_G_1p10_3ul.raw	4	1	1	1	0	0	1	0	P02754|LACB_BOVIN			5 6 8 1 1 1 0 1 1 4 4	ELKPTPEGDLE	DB Search
ELQDKIHPFAQTQ	43.40	1553.7838	13	61.5	13	0.0408	0.62	0.8	777.89429	2	21.1515	6.76E4	1.93E5	5.5E5	1.95E5	1.57E5	4.96E4		5341	10out23_Debora_A2_3_G_1p10_3ul.raw	6	1	1	1	1	1	1	0	P02666|CASB_BOVIN			0 0 1 5 6 6 14 3 3 8 6 1 1	ELQDKIHPFAQTQ	DB Search
ELQDKIHPFAQTQS	43.40	1640.8158	14	64.3	14	-0.7968	0.63	1.6	821.41071	2	19.3674	4.27E4		4.24E4	7.07E4	3.01E4	2.26E4		4848	10out23_Debora_A2_3_G_1p10_3ul.raw	5	1	0	1	1	1	1	0	P02666|CASB_BOVIN			0 0 0 5 5 7 7 2 2 4 4 2 0 0	ELQDKIHPFAQTQS	DB Search
ELQDKIHPFAQTQSL	43.40	1753.8999	15	60.0	15	-0.3655	0.79	-4.3	877.94720	2	26.3310	3.07E6	5.73E5	1.52E5	5.25E5	4.11E5	5.98E5		6979	10out23_Debora_A2_3_G_1p10_3ul.raw	8	3	1	1	1	1	1	0	P02666|CASB_BOVIN			0 0 0 3 7 7 18 6 5 12 12 5 1 0 0	ELQDKIHPFAQTQSL	DB Search
EMPFPKYPVEPFT	43.40	1580.7584	13	38.5	13	-0.2005	0.39	-1.5	791.37976	2	35.8748	6.19E4	4.2E5	4.06E5	2.44E5	1.68E5	7.89E4		9411	10out23_Debora_A2_3_G_1p10_3ul.raw	6	1	1	1	1	1	1	0	P02666|CASB_BOVIN			0 0 2 2 3 1 10 1 1 6 1 0 0	EMPFPKYPVEPFT	DB Search
EMPFPKYPVEPFTESQ	43.40	1924.8917	16	37.5	16	-0.5633	0.46	-5.1	963.44141	2	34.7716	4.61E4	5.34E5	6.86E5	2.55E5	1.49E5	2.59E4		9141	10out23_Debora_A2_3_G_1p10_3ul.raw	7	1	2	1	1	1	1	0	P02666|CASB_BOVIN			0 0 0 0 2 2 12 2 2 18 1 1 1 0 0 0	EMPFPKYPVEPFTESQ	DB Search
EMPFPKYPVEPFTESQSL	43.40	2125.0078	18	72.2	18	-1.2209	0.56	-3.4	1063.50000	2	37.7387	8.2E4	5.05E5	7.3E5	3.08E5	1.33E5	7.36E4		10047	10out23_Debora_A2_3_G_1p10_3ul.raw	8	1	2	2	1	1	1	0	P02666|CASB_BOVIN			0 0 3 3 3 3 16 5 5 33 72 7 7 7 7 0 0 0	EMPFPKYPVEPFTESQSL	DB Search
EVKITVDDKHYQK	43.40	1601.8413	13	53.8	13	-0.0275	0.66	3.9	801.92535	2	5.6636			1.91E5					1181	10out23_Debora_A2_3_G_1p10_3ul.raw	1	0	0	1	0	0	0	0	P02663|CASA2_BOVIN			0 0 1 13 7 7 10 16 14 5 1 0 0	EVKITVDDKHYQK	DB Search
EVKITVDDKHYQKA	43.40	1672.8784	14	57.1	14	0.0443	0.54	3.1	837.44312	2	5.8448			1.5E4	4.35E4				1244	10out23_Debora_A2_3_G_1p10_3ul.raw	2	0	0	1	1	0	0	0	P02663|CASA2_BOVIN			0 0 1 10 3 3 9 12 6 6 1 4 0 0	EVKITVDDKHYQKA	DB Search
EVKITVDDKHYQKALNE	43.40	2029.0480	17	47.1	17	0.3288	0.42	2.8	1015.52692	2	19.0862	5.94E5		3.75E5	7.12E5	2.91E5	1.69E5		4781	10out23_Debora_A2_3_G_1p10_3ul.raw	6	2	0	1	1	1	1	0	P02663|CASA2_BOVIN			0 0 0 0 6 6 11 21 15 9 1 6 3 0 0 0 0	EVKITVDDKHYQKALNE	DB Search
EVKITVDDKHYQKALNEINQF	43.40	2531.3020	21	57.1	21	3.3190	0.35	-4.7	1266.64331	2	29.8609			6.71E3					7870	10out23_Debora_A2_3_G_1p10_3ul.raw	1	0	0	1	0	0	0	0	P02663|CASA2_BOVIN			0 0 0 0 2 2 13 13 37 12 6 6 5 12 12 4 1 1 0 0 0	EVKITVDDKHYQKALNEINQF	DB Search
FALPQYLKT	43.40	1079.6016	9	77.8	9	-2.6402	0.66	-3.7	540.80219	2	30.7402		6.3E6	2E6	2.53E6	1.64E6			8173	10out23_Debora_A2_3_G_1p10_3ul.raw	8	0	2	2	2	2	0	0	P02663|CASA2_BOVIN			2 2 31 1 1 4 5 8 5	FALPQYLKT	DB Search
FDKALKALPMH	43.40	1269.6903	11	63.6	11	-1.9371	0.31	0.7	424.23468	3	19.2573								4845	10out23_Debora_A2_3_G_1p10_3ul.raw	0	0	0	0	0	0	0	0	P02754|LACB_BOVIN			1 1 1 1 4 9 15 15 2 2 5	FDKALKALPMH	DB Search
FFSDKIAKYIPIQ	43.40	1568.8602	13	53.8	13	-0.2735	0.42	-3.4	785.42920	2	33.9292	3.22E4		3.88E3					8981	10out23_Debora_A2_3_G_1p10_3ul.raw	2	1	0	1	0	0	0	0	P02668|CASK_BOVIN			0 0 1 1 5 9 5 5 5 5 1 1 4	FFSDKIAKYIPIQ	DB Search
FFVAPFPEVF	43.40	1198.6062	10	80.0	10	0.6917	0.49	1.7	600.30719	2	48.0800	4.17E2	1.47E4	1.23E5	7.88E4	8.75E4	4.6E4		13190	10out23_Debora_A2_3_G_1p10_3ul.raw	9	1	1	2	2	2	1	0	P02662|CASA1_BOVIN			0 0 8 21 7 7 21 17 17 5	FFVAPFPEVF	DB Search
FFVAPFPEVFGKE	43.40	1512.7653	13	53.8	13	-0.4343	0.48	-2.1	757.38293	2	41.5454			3.94E5		5.77E4			11254	10out23_Debora_A2_3_G_1p10_3ul.raw	3	0	0	2	0	1	0	0	P02662|CASA1_BOVIN			0 0 17 40 3 3 1 1 5 10 2 0 0	FFVAPFPEVFGKE	DB Search
FSDIPNPIGSENSEKTTM	43.40	1965.8989	18	61.1	18	0.0751	0.43	93.2	984.04144	2	28.2028	3.04E5	6.08E4	2.36E4	1.33E5		2.08E5		7425	10out23_Debora_A2_3_G_1p10_3ul.raw	5	1	1	1	1	0	1	0	P02662|CASA1_BOVIN			0 0 0 11 12 12 4 4 0 0 3 4 2 3 3 3 0 0	FSDIPNPIGSENSEKTTM	DB Search
FSDIPNPIGSENSEKTTMPLW	43.40	2362.1150	21	33.3	21	-0.3820	0.34	0.1	1182.05652	2	38.6204	7.38E3		1.26E4	7.68E3		6.11E3		10384	10out23_Debora_A2_3_G_1p10_3ul.raw	4	1	0	1	1	0	1	0	P02662|CASA1_BOVIN			0 0 0 0 0 0 0 1 6 4 2 2 1 1 2 1 3 12 0 0 0	FSDIPNPIGSENSEKTTMPLW	DB Search
FSDKIAKYIPI	43.40	1293.7333	11	45.5	11	-1.6336	0.39	-4.5	647.86639	2	30.6764		1.5E6	3.46E5		1.22E5			8139	10out23_Debora_A2_3_G_1p10_3ul.raw	5	0	2	2	0	1	0	0	P02668|CASK_BOVIN			0 0 1 1 4 3 3 3 4 0 0	FSDKIAKYIPI	DB Search
FSDKIAKYIPIQ	43.40	1421.7919	12	66.7	12	0.4875	0.53	-4.0	711.89532	2	28.4074	1.02E8	1.34E8	2.46E7	5.87E7	6.18E7	1.07E8		7501	10out23_Debora_A2_3_G_1p10_3ul.raw	31	4	7	6	4	4	6	0	P02668|CASK_BOVIN			0 0 1 1 16 9 6 6 10 2 2 5	FSDKIAKYIPIQ	DB Search
FSDKIAKYIPIQY	43.40	1584.8551	13	38.5	13	1.2501	0.63	-3.1	793.42682	2	32.0385	5.69E7	3.64E7	1.12E7	2.95E7	2.99E7	8.61E7		8430	10out23_Debora_A2_3_G_1p10_3ul.raw	19	2	3	3	2	4	5	0	P02668|CASK_BOVIN			0 0 0 1 9 10 0 0 9 2 2 0 0	FSDKIAKYIPIQY	DB Search
FTKKTKLTEEEKNRL	43.40	1864.0417	15	60.0	15	-0.0115	0.60	4.6	622.35297	3	5.4843								1119	10out23_Debora_A2_3_G_1p10_3ul.raw	0	0	0	0	0	0	0	0	P02663|CASA2_BOVIN			0 0 0 0 3 3 4 6 6 16 21 14 5 0 0	FTKKTKLTEEEKNRL	DB Search
FTKKTKLTEEEKNRLNF	43.40	2125.1531	17	58.8	17	2.0864	0.50	4.2	1063.58081	2	16.4112	1E7	2.39E6	4.37E7	9.54E7	7.49E7	6.29E6		3924	10out23_Debora_A2_3_G_1p10_3ul.raw	14	2	2	3	3	2	2	0	P02663|CASA2_BOVIN			0 0 0 2 9 2 2 20 20 23 22 17 5 0 0 0 0	FTKKTKLTEEEKNRLNF	DB Search
FVAPFPEVF	43.40	1051.5378	9	77.8	9	-4.4549	0.49	-1.5	526.77167	2	42.7154	7.32E6	4.34E6	3.21E6	1.94E6	2.96E6	1.65E7	1.8E4	11571	10out23_Debora_A2_3_G_1p10_3ul.raw	47	9	7	6	7	11	5	2	P02662|CASA1_BOVIN			0 0 8 4 4 4 4 30 5	FVAPFPEVF	DB Search
FVAPFPEVFG	43.40	1108.5593	10	80.0	10	-3.4904	0.72	-1.9	555.28192	2	42.5231	3.33E5	1.48E5	1.07E5	3.3E4	2.82E4	4.58E5		11502	10out23_Debora_A2_3_G_1p10_3ul.raw	8	2	1	1	1	1	2	0	P02662|CASA1_BOVIN			5 5 13 2 2 3 3 14 0 0	FVAPFPEVFG	DB Search
GIHAQQKEPMIGVNQE	43.40	1777.8781	16	56.2	16	-1.0174	0.33	2.7	889.94238	2	16.9686		9.79E3	2.31E4		5.23E5	2.71E5		4148	10out23_Debora_A2_3_G_1p10_3ul.raw	6	0	1	1	0	2	2	0	P02662|CASA1_BOVIN			0 0 0 11 11 11 16 1 1 4 34 12 12 8 0 0	GIHAQQKEPMIGVNQE	DB Search
GLDIQKVAGTW	43.40	1186.6346	11	81.8	11	-1.8572	0.39	-3.8	594.31812	2	32.1783			7.87E5	7.18E5				8405	10out23_Debora_A2_3_G_1p10_3ul.raw	3	0	0	1	2	0	0	0	P02754|LACB_BOVIN			0 0 6 6 20 6 6 25 10 10 5	GLDIQKVAGTW	DB Search
GLDIQKVAGTWY	43.40	1349.6979	12	83.3	12	-0.1428	0.31	-3.5	675.84912	2	34.9713		4.31E5	1.69E6	9.46E4				9184	10out23_Debora_A2_3_G_1p10_3ul.raw	4	0	1	2	1	0	0	0	P02754|LACB_BOVIN			0 0 3 4 10 6 6 27 13 13 4 4	GLDIQKVAGTWY	DB Search
GLDIQKVAGTWYSLA	43.40	1620.8511	15	66.7	15	1.8550	0.46	-1.9	811.42554	2	40.8833		3.41E4	1.68E5	4.67E4				11028	10out23_Debora_A2_3_G_1p10_3ul.raw	3	0	1	1	1	0	0	0	P02754|LACB_BOVIN			0 0 0 2 8 19 19 71 21 21 41 41 2 0 0	GLDIQKVAGTWYSLA	DB Search
GPVRGPF	43.40	728.3969	7	71.4	7	-3.1681	0.78	2.7	365.20413	2	16.1129	1.36E7	1.27E7	1.12E7	2.16E7	1.67E7	1.79E7	1.79E5	3826	10out23_Debora_A2_3_G_1p10_3ul.raw	12	2	2	2	1	2	2	1	P02666|CASB_BOVIN			1 1 68 34 19 3 3	GPVRGPF	DB Search
GPVRGPFPII	43.40	1051.6178	10	20.0	10	-4.1811	0.89	35.8	526.83130	2	31.8941	1.25E8	1.99E8	4.77E7	7.91E7	7.6E7	1.83E8	1.04E5	8435	10out23_Debora_A2_3_G_1p10_3ul.raw	50	10	8	8	8	8	7	1	P02666|CASB_BOVIN			0 0 1 2 1 1 1 1 1 5	GPVRGPFPII	DB Search
GPVRGPFPIIV	43.40	1150.6863	11	0.0	11	-4.6898	0.86	-2.5	576.34485	2	34.2674	2.91E8	4.07E8	1.55E8	2.57E8	2.31E8	3.62E8	3.33E5	9423	10out23_Debora_A2_3_G_1p10_3ul.raw	58	11	9	9	10	10	7	2	P02666|CASB_BOVIN			0 0 0 1 0 0 0 0 0 1 1	GPVRGPFPIIV	DB Search
GVSKVKEAMAPKHKEMPFPKY	43.40	2401.2649	21	28.6	21	-0.7535	0.52	1.6	801.42456	3	17.9939	3.27E8	1.86E8	1.57E8	3.9E8	3.15E8	2.99E8		4601	10out23_Debora_A2_3_G_1p10_3ul.raw	22	4	3	3	5	3	4	0	P02666|CASB_BOVIN			0 0 0 0 0 1 1 0 0 9 1 1 10 5 0 0 2 2 2 0 0	GVSKVKEAMAPKHKEMPFPKY	DB Search
GVSKVKEAMAPKHKEMPFPKYPVE	43.40	2726.4287	24	41.7	24	1.5959	0.34	1.8	909.81201	3	20.4715	5.61E7	2.91E7	2.53E7	4.89E7	4.61E7	4.24E7		5088	10out23_Debora_A2_3_G_1p10_3ul.raw	12	2	2	2	2	2	2	0	P02666|CASB_BOVIN			0 0 0 0 1 2 2 3 5 5 0 0 0 0 8 8 4 4 0 0 7 0 0 0	GVSKVKEAMAPKHKEMPFPKYPVE	DB Search
HIQKEDVPSE	43.40	1180.5724	10	50.0	10	0.0219	0.68	4.6	591.29199	2	5.4825								1118	10out23_Debora_A2_3_G_1p10_3ul.raw	0	0	0	0	0	0	0	0	P02662|CASA1_BOVIN			5 5 5 1 1 1 13 3 0 0	HIQKEDVPSE	DB Search
HIQKEDVPSERY	43.40	1499.7368	12	50.0	12	-0.1906	0.52	3.7	750.87317	2	5.5966								1167	10out23_Debora_A2_3_G_1p10_3ul.raw	0	0	0	0	0	0	0	0	P02662|CASA1_BOVIN			5 11 54 54 32 0 0 8 1 1 0 0	HIQKEDVPSERY	DB Search
HKEMPFPKY	43.40	1175.5797	9	77.8	9	-2.7830	0.66	2.4	588.79437	2	16.0421	1.44E7	4.03E7	6.4E7	6.87E7	4.49E7	1.86E7		3872	10out23_Debora_A2_3_G_1p10_3ul.raw	12	2	2	2	2	2	2	0	P02666|CASB_BOVIN			5 11 13 13 4 4 7 0 0	HKEMPFPKY	DB Search
HKEMPFPKYPVE	43.40	1500.7435	12	75.0	12	-0.3588	0.46	-0.1	751.37360	2	20.8587	1.92E7	5.63E7	8.21E7	8.78E7	5.78E7	2.03E7		5283	10out23_Debora_A2_3_G_1p10_3ul.raw	12	2	2	2	2	2	2	0	P02666|CASB_BOVIN			5 5 38 38 4 4 5 5 48 1 0 1	HKEMPFPKYPVE	DB Search
HKEMPFPKYPVEPFTES	43.40	2061.9871	17	41.2	17	-0.1335	0.49	-6.4	1031.98682	2	27.8606	2.17E5	1.02E6	4.17E5	6.4E5	2.99E5	1.29E5		7323	10out23_Debora_A2_3_G_1p10_3ul.raw	9	1	2	2	2	1	1	0	P02666|CASB_BOVIN			0 0 0 23 4 4 3 3 16 1 1 21 1 1 0 0 0	HKEMPFPKYPVEPFTES	DB Search
HKEMPFPKYPVEPFTESQS	43.40	2277.0776	19	31.6	19	-0.5765	0.44	-4.6	760.02423	3	27.2445	7.79E5	4.23E6	3.09E6	2.85E6	1.69E6	9.38E5		7131	10out23_Debora_A2_3_G_1p10_3ul.raw	10	1	2	2	2	1	2	0	P02666|CASB_BOVIN			0 0 0 0 1 1 0 0 5 8 8 8 2 2 1 1 1 0 0	HKEMPFPKYPVEPFTESQS	DB Search
HSMKEGIHAQQKEPMIG	43.40	1919.9346	17	64.7	17	-2.6243	0.43	4.8	960.97241	2	5.7862	1.78E7	2.34E6	5E6	7.85E6	4.28E6	2.87E5		1238	10out23_Debora_A2_3_G_1p10_3ul.raw	15	3	3	2	3	3	1	0	P02662|CASA1_BOVIN			0 0 3 4 6 2 2 12 9 9 11 12 17 1 0 0 0	HSMKEGIHAQQKEPMIG	DB Search
HSMKEGIHAQQKEPMIGVN	43.40	2133.0459	19	36.8	19	0.7249	0.49	2.1	1067.52490	2	15.7408	4.17E6	2.89E6	5.54E6	8.86E6	4.9E7	3.05E6		3729	10out23_Debora_A2_3_G_1p10_3ul.raw	12	2	1	2	2	3	2	0	P02662|CASA1_BOVIN			0 0 2 1 1 1 1 9 7 7 6 6 15 1 0 0 0 0 0	HSMKEGIHAQQKEPMIGVN	DB Search
HSMKEGIHAQQKEPMIGVNQE	43.40	2390.1470	21	38.1	21	1.9835	0.36	3.6	797.72015	3	16.1516	5.34E5	5.62E6	8.23E5	1.04E6	1.09E7	3.3E5		3876	10out23_Debora_A2_3_G_1p10_3ul.raw	9	1	2	1	2	2	1	0	P02662|CASA1_BOVIN			0 0 0 0 0 1 1 7 3 3 2 5 5 1 1 11 1 1 2 0 0	HSMKEGIHAQQKEPMIGVNQE	DB Search
INNQFLPYPYYAKPA	43.40	1797.9089	15	53.3	15	-2.1652	0.58	-5.0	899.95087	2	31.4801	1.55E3	4.55E6	1.57E6	2.17E6	1.68E6	3.76E6		8384	10out23_Debora_A2_3_G_1p10_3ul.raw	10	1	3	1	1	1	3	0	P02668|CASK_BOVIN			0 0 1 2 14 33 2 2 1 1 9 9 15 0 0	INNQFLPYPYYAKPA	DB Search
INNQFLPYPYYAKPAA	43.40	1868.9460	16	43.8	16	-1.9754	0.61	-3.7	935.47021	2	31.7071	5.65E7	7.92E7	2.99E7	5.28E7	4E7	7.52E7	2.07E4	8531	10out23_Debora_A2_3_G_1p10_3ul.raw	57	11	13	9	7	8	7	2	P02668|CASK_BOVIN			0 0 0 1 11 24 3 3 1 1 4 4 9 0 0 0	INNQFLPYPYYAKPAA	DB Search
IRLSFNPTQL	43.40	1187.6663	10	80.0	10	-4.6475	0.74	-3.5	594.83411	2	30.5315	2.66E5		8.45E4			6.39E5		8070	10out23_Debora_A2_3_G_1p10_3ul.raw	3	1	0	1	0	0	1	0	P02754|LACB_BOVIN			1 1 3 3 16 20 4 4 5 5	IRLSFNPTQL	DB Search
ISLLDAQSAPLRV	43.40	1381.7928	13	46.2	13	-2.3215	0.53	-3.4	691.89648	2	32.9939	1.11E6	2.1E6	5.98E5	4.5E5	8.82E5	8.13E5		8834	10out23_Debora_A2_3_G_1p10_3ul.raw	10	2	2	2	1	2	1	0	P02754|LACB_BOVIN			1 1 1 9 32 19 19 22 22 1 1 0 0	ISLLDAQSAPLRV	DB Search
ISQRYQKFALPQY	43.40	1640.8674	13	46.2	13	0.0133	0.63	-4.6	821.43140	2	25.6927		1.06E7	1.25E6	4.57E6	7E5			6709	10out23_Debora_A2_3_G_1p10_3ul.raw	7	0	2	2	2	1	0	0	P02663|CASA2_BOVIN			0 0 0 1 2 2 8 9 9 15 1 0 0	ISQRYQKFALPQY	DB Search
IVTQTMKGLDIQKVAGTW	43.40	1988.0764	18	61.1	18	-0.8151	0.46	-4.7	995.03375	2	33.4248	2.92E6	4.79E6	1.32E6	2.61E6	3.15E6	6.81E6		8817	10out23_Debora_A2_3_G_1p10_3ul.raw	14	2	4	2	2	2	2	0	P02754|LACB_BOVIN			0 0 0 0 4 17 37 16 18 43 53 52 45 28 8 0 0 0	IVTQTMKGLDIQKVAGTW	DB Search
IVTQTMKGLDIQKVAGTWY	43.40	2151.1399	19	63.2	19	0.0840	0.47	-3.9	1076.56531	2	35.2695		2.29E5	3.08E5	2.58E4	1.13E5			9322	10out23_Debora_A2_3_G_1p10_3ul.raw	6	0	1	2	1	2	0	0	P02754|LACB_BOVIN			0 0 0 2 2 25 41 15 19 68 53 53 52 52 0 0 3 0 0	IVTQTMKGLDIQKVAGTWY	DB Search
KAVPYPQRDMPIQ	43.40	1541.8024	13	53.8	13	0.3852	0.79	1.3	771.90405	2	19.3225	1.94E7	1.7E7	1.92E7	1.12E7	1.21E6	1.05E7		4789	10out23_Debora_A2_3_G_1p10_3ul.raw	13	2	2	2	2	1	4	0	P02666|CASB_BOVIN			4 4 5 4 4 0 0 1 1 15 0 0 4	KAVPYPQRDMPIQ	DB Search
KEGIHAQQKEPMIG	43.40	1564.8031	14	42.9	14	-0.1042	0.71	5.1	783.40729	2	5.6942	1.38E4	1.05E4	2.37E4					1201	10out23_Debora_A2_3_G_1p10_3ul.raw	3	1	1	1	0	0	0	0	P02662|CASA1_BOVIN			0 0 0 0 7 11 11 11 11 15 0 0 0 0	KEGIHAQQKEPMIG	DB Search
KEGIHAQQKEPMIGVN	43.40	1777.9144	16	43.8	16	2.0498	0.67	-0.3	889.95795	2	14.7734	9.75E5	8.66E5	1.43E6	2.11E6	1.22E6	9.15E5		3474	10out23_Debora_A2_3_G_1p10_3ul.raw	7	1	1	2	1	1	1	0	P02662|CASA1_BOVIN			0 0 0 0 4 3 12 2 2 9 1 1 2 0 0 0	KEGIHAQQKEPMIGVN	DB Search
KEGIHAQQKEPMIGVNQEL	43.40	2148.0996	19	63.2	19	0.5496	0.52	6.2	1075.05615	2	21.6777	1.11E5	5.77E4	6.29E4		1.24E5	4.27E4		5576	10out23_Debora_A2_3_G_1p10_3ul.raw	5	1	1	1	0	1	1	0	P02662|CASA1_BOVIN			0 0 0 0 8 7 7 11 11 25 2 2 19 8 8 4 0 0 0	KEGIHAQQKEPMIGVNQEL	DB Search
KHPIKHQGLPQEVL	43.40	1622.9257	14	42.9	14	-0.1676	0.64	3.8	812.46741	2	13.0602	6.27E5		1.61E7	9.69E5	1.93E7	4.81E5		2988	10out23_Debora_A2_3_G_1p10_3ul.raw	14	4	0	2	3	3	2	0	P02662|CASA1_BOVIN			1 1 4 4 15 7 1 5 8 1 1 1 0 0	KHPIKHQGLPQEVL	DB Search
KHPIKHQGLPQEVLNE	43.40	1866.0111	16	43.8	16	0.8864	0.43	3.0	934.00903	2	15.6815	2.43E6	9.71E5	5.75E4	8.83E4	1.96E6	2.53E4		3730	10out23_Debora_A2_3_G_1p10_3ul.raw	8	2	1	1	1	2	1	0	P02662|CASA1_BOVIN			0 0 5 5 8 7 3 1 1 3 1 1 2 0 0 0	KHPIKHQGLPQEVLNE	DB Search
KIDALNENKV	43.40	1142.6295	10	100.0	10	-2.5306	0.72	1.5	572.31885	2	12.8055	2.4E6	4.02E5	1.61E6	2.77E4	1.34E6	1.35E6		2996	10out23_Debora_A2_3_G_1p10_3ul.raw	10	2	1	2	1	2	2	0	P02754|LACB_BOVIN			5 36 31 10 10 10 10 23 6 5	KIDALNENKV	DB Search
KIDALNENKVLV	43.40	1354.7820	12	83.3	12	-1.7422	0.58	-1.8	678.39227	2	22.8221			1.01E5		9.05E4			5912	10out23_Debora_A2_3_G_1p10_3ul.raw	2	0	0	1	0	1	0	0	P02754|LACB_BOVIN			5 5 7 3 3 8 8 7 7 11 0 0	KIDALNENKVLV	DB Search
KIDALNENKVLVL	43.40	1467.8661	13	84.6	13	-1.6262	0.49	83.3	734.99622	2	28.2586	6.07E5	6.67E5	2.21E5	1.86E5	9.34E4	6.62E5		7447	10out23_Debora_A2_3_G_1p10_3ul.raw	11	2	2	2	2	1	2	0	P02754|LACB_BOVIN			3 3 5 3 3 17 8 7 7 9 7 0 0	KIDALNENKVLVL	DB Search
KIHPFAQTQS	43.40	1155.6036	10	100.0	10	-0.1435	0.52	4.6	1156.60803	1	5.6437	2.53E4	2.14E4	6.03E6	8.06E6	4.02E6	3.46E6		1183	10out23_Debora_A2_3_G_1p10_3ul.raw	8	1	1	2	2	1	1	0	P02666|CASB_BOVIN			5 16 39 5 2 6 18 26 26 5	KIHPFAQTQS	DB Search
KIHPFAQTQSL	43.40	1268.6877	11	81.8	11	-0.5104	0.50	0.3	635.34680	2	18.7562	2.11E7	1.31E7	1.28E7	7.06E7	1.88E7	1.78E7		4603	10out23_Debora_A2_3_G_1p10_3ul.raw	13	2	2	2	3	2	2	0	P02666|CASB_BOVIN			2 2 13 2 2 13 13 10 10 0 0	KIHPFAQTQSL	DB Search
KIIAEKTKIPAVF	43.40	1456.9017	13	53.8	13	-0.7074	0.61	-2.4	729.45123	2	23.2916			3.15E4					6103	10out23_Debora_A2_3_G_1p10_3ul.raw	1	0	0	1	0	0	0	0	P02754|LACB_BOVIN			1 1 4 5 5 6 6 5 11 0 0 0 0	KIIAEKTKIPAVF	DB Search
KKISQRYQKFALPQY	43.40	1897.0574	15	33.3	15	1.9659	0.57	-2.2	949.52716	2	20.8501	1.42E5	1.84E6	7.72E5	4.48E6	4.35E6	7.18E6		5307	10out23_Debora_A2_3_G_1p10_3ul.raw	9	1	1	1	2	2	2	0	P02663|CASA2_BOVIN			0 0 0 1 1 1 1 5 7 11 11 21 1 0 0	KKISQRYQKFALPQY	DB Search
KTKLTEEEKNRLNF	43.40	1748.9420	14	64.3	14	-0.5955	0.72	3.8	875.47546	2	15.7408	2.39E5	4.52E5	5.5E6	1.83E6	8.01E5			3797	10out23_Debora_A2_3_G_1p10_3ul.raw	8	1	1	3	1	2	0	0	P02663|CASA2_BOVIN			1 1 3 23 14 14 18 10 11 6 2 1 0 0	KTKLTEEEKNRLNF	DB Search
KVKEAMAPKHKEMPFPKY	43.40	2158.1431	18	66.7	18	1.5864	0.56	3.0	720.38538	3	14.2495	7.06E7	4.3E7	4.48E7	9.68E7	6.72E7	2.12E7		3263	10out23_Debora_A2_3_G_1p10_3ul.raw	23	4	3	4	4	4	4	0	P02666|CASB_BOVIN			0 0 2 1 1 5 9 2 2 6 9 8 8 2 2 2 0 0	KVKEAMAPKHKEMPFPKY	DB Search
KVKEAMAPKHKEMPFPKYPVE	43.40	2483.3069	21	28.6	21	-0.7744	0.40	2.1	828.77209	3	17.9845	1.12E7	7.26E6	9.6E6	1.67E7	1.49E7	1.24E7		4512	10out23_Debora_A2_3_G_1p10_3ul.raw	11	1	2	2	2	2	2	0	P02666|CASB_BOVIN			0 0 0 1 1 2 7 1 1 7 1 12 19 0 0 0 0 11 0 0 0	KVKEAMAPKHKEMPFPKYPVE	DB Search
KVLPVPQKAVPYPQRDMPIQ	43.40	2303.2825	20	50.0	20	-0.2226	0.37	5.2	768.76660	3	24.5797	1.18E5			7.69E4	3.48E5	2.04E5		6463	10out23_Debora_A2_3_G_1p10_3ul.raw	5	1	0	0	1	2	1	0	P02666|CASB_BOVIN			0 0 0 1 1 2 1 1 3 3 4 4 6 6 2 2 4 0 0 0	KVLPVPQKAVPYPQRDMPIQ	DB Search
LDIQKVAGTW	43.40	1129.6132	10	80.0	10	-1.7093	0.47	7.3	1130.62061	1	30.6382			6.17E5	2.86E6	2.97E6	4.78E3		8100	10out23_Debora_A2_3_G_1p10_3ul.raw	6	0	0	1	2	2	1	0	P02754|LACB_BOVIN			1 1 6 6 10 14 60 26 26 5	LDIQKVAGTW	DB Search
LEKFDKALKALPM	43.40	1502.8530	13	61.5	13	-0.4756	0.28	0.5	752.42883	2	27.3651	3.31E4	2.29E4						7224	10out23_Debora_A2_3_G_1p10_3ul.raw	2	1	1	0	0	0	0	0	P02754|LACB_BOVIN			0 0 1 3 4 7 3 3 8 7 7 0 0	LEKFDKALKALPM	DB Search
LEKFDKALKALPMH	43.40	1639.9120	14	71.4	14	0.0300	0.21	-2.5	547.63934	3	23.8504	1.73E7	1.49E7	5.96E5	1.14E6	4.25E6	1.24E7		6286	10out23_Debora_A2_3_G_1p10_3ul.raw	20	5	4	1	2	4	4	0	P02754|LACB_BOVIN			0 0 2 2 8 4 2 3 8 8 8 1 1 3	LEKFDKALKALPMH	DB Search
LEKFDKALKALPMHI	43.40	1752.9960	15	66.7	15	2.2012	0.46	-6.0	877.49377	2	30.4278		6.27E6	1.2E6	2.29E6	3.5E6			8000	10out23_Debora_A2_3_G_1p10_3ul.raw	11	0	3	2	3	3	0	0	P02754|LACB_BOVIN			0 0 1 11 11 19 13 13 20 18 18 3 3 0 0	LEKFDKALKALPMHI	DB Search
LEKFDKALKALPMHIRL	43.40	2022.1812	17	47.1	17	2.9847	0.59	-5.0	675.05951	3	32.3353	2.18E7	2.81E6	4.92E4	3.76E6	2.32E6	2.55E7		8495	10out23_Debora_A2_3_G_1p10_3ul.raw	14	4	1	1	2	2	4	0	P02754|LACB_BOVIN			0 0 1 1 4 3 3 4 2 12 12 3 0 0 1 0 0	LEKFDKALKALPMHIRL	DB Search
LHSMKEGIHAQQKEPMIG	43.40	2033.0187	18	55.6	18	2.7263	0.30	3.1	1017.51257	2	15.5707			1.63E4		3.33E6			3732	10out23_Debora_A2_3_G_1p10_3ul.raw	2	0	0	1	0	1	0	0	P02662|CASA1_BOVIN			0 0 0 1 3 7 1 6 10 8 10 13 13 22 2 0 0 0	LHSMKEGIHAQQKEPMIG	DB Search
LINNQFLPYPYYAKPA	43.40	1910.9930	16	68.8	16	-1.0994	0.54	-4.3	956.49292	2	34.1186	4.67E4	4.53E4	4.58E4	6.61E4	3.32E4	8.48E4		9017	10out23_Debora_A2_3_G_1p10_3ul.raw	6	1	1	1	1	1	1	0	P02668|CASK_BOVIN			0 0 0 3 3 20 31 3 3 3 3 10 10 14 0 0	LINNQFLPYPYYAKPA	DB Search
LIVTQTMKGLD	43.40	1217.6689	11	81.8	11	2.8923	0.69	-3.6	609.83527	2	29.7562	1.07E6	3.69E5	7.7E4	9.14E5		1.6E6		7863	10out23_Debora_A2_3_G_1p10_3ul.raw	6	1	1	1	2	0	1	0	P02754|LACB_BOVIN			1 1 23 6 6 7 5 5 13 7 5	LIVTQTMKGLD	DB Search
LIVTQTMKGLDIQKVAGTW	43.40	2101.1604	19	63.2	19	-0.8465	0.31	-2.8	1051.57715	2	37.0747	5.26E6	2.02E6	1.21E6		1.03E6	4.61E6		9948	10out23_Debora_A2_3_G_1p10_3ul.raw	10	2	1	2	0	2	3	0	P02754|LACB_BOVIN			0 0 0 4 7 14 23 47 8 8 28 42 39 39 21 0 0 0 0	LIVTQTMKGLDIQKVAGTW	DB Search
LIVTQTMKGLDIQKVAGTWY	43.40	2264.2239	20	75.0	20	-0.5760	0.33	0.3	1133.11157	2	38.3957		3.65E5	1.59E6		3.01E5			10294	10out23_Debora_A2_3_G_1p10_3ul.raw	7	0	2	3	0	2	0	0	P02754|LACB_BOVIN			0 0 0 2 3 8 22 31 13 23 42 23 23 42 48 26 2 2 0 0	LIVTQTMKGLDIQKVAGTWY	DB Search
LKKISQRYQKFALPQ	43.40	1847.0781	15	40.0	15	0.1413	0.29	0.4	924.54016	2	18.9635		8.7E5	1.1E6	4.65E5	1.61E6	1.2E5		4761	10out23_Debora_A2_3_G_1p10_3ul.raw	8	0	2	2	1	2	1	0	P02663|CASA2_BOVIN			0 0 0 1 0 0 1 2 2 6 4 4 6 0 0	LKKISQRYQKFALPQ	DB Search
LKKISQRYQKFALPQY	43.40	2010.1415	16	56.2	16	1.1227	0.51	-1.6	1006.06927	2	22.3114	6.34E7	1.3E7	2.86E6	2.24E7	1.24E6	2.18E6		5773	10out23_Debora_A2_3_G_1p10_3ul.raw	10	2	2	2	2	1	1	0	P02663|CASA2_BOVIN			0 0 1 2 2 2 1 2 2 8 12 12 17 0 0 0	LKKISQRYQKFALPQY	DB Search
LPYPYYAKPA	43.40	1181.6121	10	80.0	10	-2.3808	0.34	-1.9	591.80798	2	22.6000	3.01E6	3.83E6	2.06E6	4.02E6	2.66E6	2.58E6		5812	10out23_Debora_A2_3_G_1p10_3ul.raw	6	1	1	1	1	1	1	0	P02668|CASK_BOVIN			4 4 33 11 11 5 6 17 0 0	LPYPYYAKPA	DB Search
LPYPYYAKPAA	43.40	1252.6492	11	81.8	11	-2.2913	0.36	-1.2	1253.64612	1	22.9275	4.42E7	5.2E7	2.89E7	7.61E7	5.39E7	1.61E5		5896	10out23_Debora_A2_3_G_1p10_3ul.raw	13	2	2	3	2	2	2	0	P02668|CASK_BOVIN			2 2 6 0 0 3 14 25 3 3 5	LPYPYYAKPAA	DB Search
LQDKIHPFAQT	43.40	1296.6826	11	63.6	11	-1.2293	0.78	1.9	649.34521	2	17.6261	2.94E7	2E7	2.48E7	4.77E7	3.04E7	2.66E7	3.39E3	4448	10out23_Debora_A2_3_G_1p10_3ul.raw	14	2	2	2	2	3	2	1	P02666|CASB_BOVIN			0 0 7 6 6 16 3 3 14 0 0	LQDKIHPFAQT	DB Search
LQDKIHPFAQTQ	43.40	1424.7412	12	66.7	12	-2.0736	0.55	0.7	713.37329	2	16.7386	4.68E5	2.88E6		2.21E6	2.8E6	3.7E5		4082	10out23_Debora_A2_3_G_1p10_3ul.raw	5	1	1	0	1	1	1	0	P02666|CASB_BOVIN			0 0 7 7 15 16 0 0 15 15 6 5	LQDKIHPFAQTQ	DB Search
LQDKIHPFAQTQS	43.40	1511.7732	13	69.2	13	-2.1739	0.68	2.2	756.89020	2	16.6224	1.16E7			2.35E7	4.87E7	9.36E6		4042	10out23_Debora_A2_3_G_1p10_3ul.raw	4	1	0	0	1	1	1	0	P02666|CASB_BOVIN			0 0 9 9 11 20 3 3 18 18 11 0 0	LQDKIHPFAQTQS	DB Search
LQDKIHPFAQTQSL	43.40	1624.8573	14	64.3	14	-1.1696	0.69	-2.4	813.42822	2	23.5137	1.67E7	1.29E7	3.16E7	1.11E8	1.71E7	9.74E7		6096	10out23_Debora_A2_3_G_1p10_3ul.raw	10	1	1	2	3	1	2	0	P02666|CASB_BOVIN			0 0 4 4 5 20 2 2 20 20 9 1 0 0	LQDKIHPFAQTQSL	DB Search
LSLSQSKVLPVPQKAVPYPQRDMPIQA	43.40	2989.6423	27	22.2	27	1.6867	0.69	-6.3	997.54132	3	30.4902	6.77E5	4.15E5	9.73E4			5.98E5		8037	10out23_Debora_A2_3_G_1p10_3ul.raw	4	1	1	1	0	0	1	0	P02666|CASB_BOVIN			0 0 0 0 1 2 2 3 6 0 0 0 0 0 0 9 0 0 0 0 0 0 2 0 0 0 0	LSLSQSKVLPVPQKAVPYPQRDMPIQA	DB Search
LSRYPSYGLN	43.40	1168.5876	10	80.0	10	-0.8090	0.78	-0.3	585.29681	2	20.4721	3.16E6	2.34E6	2.71E6	5.02E6	2.95E6	2.32E6		5171	10out23_Debora_A2_3_G_1p10_3ul.raw	6	1	1	1	1	1	1	0	P02668|CASK_BOVIN			1 1 3 6 2 2 10 16 16 5	LSRYPSYGLN	DB Search
LTDVENLHLPLPLL	43.40	1585.9080	14	64.3	14	-12.7474	0.48	-3.7	793.95270	2	45.3520	7.46E6	6.66E6	7.86E6	1.19E7	1.23E7	7.3E6	6.47E3	12401	10out23_Debora_A2_3_G_1p10_3ul.raw	35	9	7	4	5	6	3	1	P02666|CASB_BOVIN			0 0 2 2 6 3 6 6 6 3 3 0 0 1	LTDVENLHLPLPLL	DB Search
LTDVENLHLPLPLLQ	43.40	1713.9664	15	53.3	15	-1.8565	0.41	-0.5	857.98401	2	44.1212	3.96E4	1.83E4	1.31E4		2.83E4	4.4E4		11950	10out23_Debora_A2_3_G_1p10_3ul.raw	7	2	1	1	0	2	1	0	P02666|CASB_BOVIN			0 0 0 0 0 2 6 4 4 9 9 0 0 15 5	LTDVENLHLPLPLLQ	DB Search
LTDVENLHLPLPLLQS	43.40	1800.9985	16	50.0	16	-2.5305	0.60	-1.7	901.49866	2	42.5875	7.96E4	4.67E4	2.83E4	3.76E4	4.18E4	1.59E5		11574	10out23_Debora_A2_3_G_1p10_3ul.raw	8	1	1	1	2	2	1	0	P02666|CASB_BOVIN			0 0 0 0 6 3 3 7 7 1 1 2 2 19 0 0	LTDVENLHLPLPLLQS	DB Search
LVYPFPGPIPN	43.40	1212.6543	11	36.4	11	-2.2053	0.66	2.1	607.33136	2	36.8092	4.29E5	1.06E6	1.5E6			1.6E5		9836	10out23_Debora_A2_3_G_1p10_3ul.raw	6	1	2	2	0	0	1	0	P02666|CASB_BOVIN			0 0 2 2 2 4 0 0 0 0 0	LVYPFPGPIPN	DB Search
LVYPFPGPIPNSL	43.40	1412.7704	13	46.2	13	-3.9369	0.38	-0.8	707.38690	2	41.7900	6.93E6	6.41E5	4.41E6	3.19E6	3.11E6	3.06E5		11297	10out23_Debora_A2_3_G_1p10_3ul.raw	29	6	4	5	5	6	3	0	P02666|CASB_BOVIN			0 0 1 2 2 6 3 1 1 1 1 2 2	LVYPFPGPIPNSL	DB Search
LVYPFPGPIPNSLPQNIPPLTQ	43.40	2401.3044	22	40.9	22	-1.4324	0.41	-0.9	801.43573	3	44.6169	1.46E5	1.67E4	1.8E5	1.8E3	5.57E4	1.07E5		12104	10out23_Debora_A2_3_G_1p10_3ul.raw	10	3	2	2	1	1	1	0	P02666|CASB_BOVIN			0 0 0 2 2 3 0 0 19 0 0 6 8 3 0 0 3 2 0 0 0 0	LVYPFPGPIPNSLPQNIPPLTQ	DB Search
LVYPFPGPIPNSLPQNIPPLTQT	43.40	2502.3523	23	8.7	23	-1.1100	0.31	2.5	835.12085	3	44.6169	1.29E7	1.29E7	1.71E7	1.45E7	6.64E6	1.18E7		12492	10out23_Debora_A2_3_G_1p10_3ul.raw	30	4	5	6	4	7	4	0	P02666|CASB_BOVIN			0 0 0 0 0 1 1 1 1 1 0 0 2 1 1 1 2 1 0 0 0 0 0	LVYPFPGPIPNSLPQNIPPLTQT	DB Search
LYQEPVLGPVRGPFPII	43.40	1894.0717	17	52.9	17	-0.5902	0.63	-3.6	948.03296	2	41.6879	8.13E5	1.75E5	3.1E5	3.54E5	1.27E5			11280	10out23_Debora_A2_3_G_1p10_3ul.raw	6	2	1	1	1	1	0	0	P02666|CASB_BOVIN			0 0 0 15 3 3 42 42 0 0 22 5 3 3 0 0 0	LYQEPVLGPVRGPFPII	DB Search
LYQEPVLGPVRGPFPIIV	43.40	1993.1400	18	38.9	18	-1.9342	0.62	-2.2	997.56799	2	42.5875	4.6E5	1.8E5	2.72E5	1.43E5	1.75E5	9.57E5		11541	10out23_Debora_A2_3_G_1p10_3ul.raw	6	1	1	1	1	1	1	0	P02666|CASB_BOVIN			0 0 0 5 1 1 23 26 0 0 19 4 2 2 0 0 0 0	LYQEPVLGPVRGPFPIIV	DB Search
LYQGPIVLNPWD	43.40	1413.7292	12	41.7	12	-1.2181	0.28	-0.4	707.86658	2	39.7469	1E6	1.03E6	7.36E5	6.22E5	6.26E5	1.16E6		10670	10out23_Debora_A2_3_G_1p10_3ul.raw	10	2	1	3	2	1	1	0	P02663|CASA2_BOVIN			0 0 1 4 1 1 44 44 39 2 0 0	LYQGPIVLNPWD	DB Search
LYQGPIVLNPWDQVK	43.40	1768.9512	15	73.3	15	-3.0007	0.41	1.8	885.47821	2	35.9427	2.89E4		7.51E4		1.77E5			9522	10out23_Debora_A2_3_G_1p10_3ul.raw	4	1	0	2	0	1	0	0	P02663|CASA2_BOVIN			0 0 2 41 2 2 8 0 1 10 10 13 7 7 5	LYQGPIVLNPWDQVK	DB Search
MAIPPKKNQDKTEIPTINT	43.40	2138.1406	19	36.8	19	1.6288	0.46	1.2	1070.07129	2	21.3800	4.32E7	3.34E7	4.02E7	5.42E7	4.06E7	2.82E7		5263	10out23_Debora_A2_3_G_1p10_3ul.raw	39	9	6	7	6	5	6	0	P02668|CASK_BOVIN			0 0 0 4 0 1 2 1 1 2 7 3 6 12 0 0 0 0 0	MAIPPKKNQDKTEIPTINT	DB Search
MHQPHQPLPPTVM	43.40	1511.7377	13	30.8	13	-3.0379	0.70	0.7	756.87134	2	19.6036	1.73E7	2.7E6	2.47E7	2.96E7	3.05E6	1.92E6		5157	10out23_Debora_A2_3_G_1p10_3ul.raw	13	3	2	3	3	1	1	0	P02666|CASB_BOVIN			0 0 15 3 3 0 0 1 5 0 0 0 0	MHQPHQPLPPTVM	DB Search
MKEGIHAQQKEPMIG	43.40	1695.8436	15	40.0	15	0.2458	0.59	2.8	848.92548	2	12.7538	3.76E6	2.01E6	4.29E6	7.67E6		9.01E4		2956	10out23_Debora_A2_3_G_1p10_3ul.raw	10	2	2	3	2	0	1	0	P02662|CASA1_BOVIN			0 0 1 1 1 8 8 7 7 8 13 0 0 0 0	MKEGIHAQQKEPMIG	DB Search
NSEKTTMPLW	43.40	1205.5751	10	100.0	10	-5.6048	0.35	-5.7	1206.56689	1	26.7387	1.14E7	1.44E7	2.49E6	1.32E7	4.52E6	1.04E7		7003	10out23_Debora_A2_3_G_1p10_3ul.raw	11	2	2	2	1	2	2	0	P02662|CASA1_BOVIN			3 3 4 5 3 9 9 2 2 5	NSEKTTMPLW	DB Search
PIVLNPWDQVKR	43.40	1463.8248	12	66.7	12	-0.1615	0.61	-0.2	732.91437	2	27.9019	1.59E4	1.56E6	4.3E5	7.43E5	3.48E5	3.37E4		7356	10out23_Debora_A2_3_G_1p10_3ul.raw	6	1	1	1	1	1	1	0	P02663|CASA2_BOVIN			0 0 10 24 51 4 4 5 1 1 4 4	PIVLNPWDQVKR	DB Search
PQNIPPLTQT	43.40	1107.5924	10	60.0	10	-3.1455	0.78	-0.5	1108.59131	1	22.3114	4.49E7	4.08E7	2.96E7	4.64E7	3.72E7	3.59E7	3.15E5	5691	10out23_Debora_A2_3_G_1p10_3ul.raw	16	3	3	2	2	2	3	1	P02666|CASB_BOVIN			0 0 2 5 2 1 1 8 13 5	PQNIPPLTQT	DB Search
PQNIPPLTQTPVVVPPFL	43.40	1956.1084	18	22.2	18	0.3754	0.58	3.1	653.04083	3	46.7829	7.94E4	1.72E5	2.49E5	3.45E5	2.07E5	1.35E5		12828	10out23_Debora_A2_3_G_1p10_3ul.raw	11	1	2	2	2	2	2	0	P02666|CASB_BOVIN			0 0 0 0 1 1 1 2 1 5 0 0 2 10 1 1 0 0	PQNIPPLTQTPVVVPPFL	DB Search
PQNIPPLTQTPVVVPPFLQ	43.40	2084.1670	19	31.6	19	-1.6059	0.44	-1.2	1043.08215	2	44.6225	7.98E4		3.51E5	3.11E5	1.51E5	2.13E5		12089	10out23_Debora_A2_3_G_1p10_3ul.raw	9	1	0	2	2	2	2	0	P02666|CASB_BOVIN			0 0 0 0 2 0 0 1 1 2 1 2 5 24 2 0 0 0 0	PQNIPPLTQTPVVVPPFLQ	DB Search
PQNIPPLTQTPVVVPPFLQPEV	43.40	2409.3308	22	13.6	22	0.5776	0.45	2.7	1205.66736	2	46.9851	4.5E5	4.21E5	8.17E5	9.4E5	4.25E5			12895	10out23_Debora_A2_3_G_1p10_3ul.raw	7	1	1	2	1	2	0	0	P02666|CASB_BOVIN			0 0 0 0 0 0 0 0 0 6 0 0 6 19 1 1 0 0 0 0 0 0	PQNIPPLTQTPVVVPPFLQPEV	DB Search
PVEPFTESQS	43.40	1119.5084	10	60.0	10	-0.8090	0.51	0.7	1120.50854	1	20.4721	2.81E7	2.33E7	2.65E7	4.93E7	2.86E7	2.18E7		5127	10out23_Debora_A2_3_G_1p10_3ul.raw	15	1	5	2	2	2	3	0	P02666|CASB_BOVIN			1 1 18 1 1 5 5 22 22 5	PVEPFTESQS	DB Search
PVEPFTESQSLTL	43.40	1446.7242	13	46.2	13	-0.5590	0.28	-0.2	724.36407	2	35.4723	2.43E6	1.62E6	1.18E6	1.26E6	1.07E6	3.35E6		9345	10out23_Debora_A2_3_G_1p10_3ul.raw	11	2	2	2	1	2	2	0	P02666|CASB_BOVIN			0 0 0 0 0 7 11 3 3 4 4 1 1	PVEPFTESQSLTL	DB Search
PVLGPVRGPF	43.40	1037.6022	10	30.0	10	-3.8359	0.48	-4.2	519.80249	2	28.4721	5.39E6	2.2E7	2.43E6	3.77E6	1.54E4	1.19E7		7488	10out23_Debora_A2_3_G_1p10_3ul.raw	8	1	2	1	2	1	1	0	P02666|CASB_BOVIN			0 0 9 6 1 1 2 1 0 0	PVLGPVRGPF	DB Search
PVLGPVRGPFPII	43.40	1360.8230	13	46.2	13	-2.5412	0.72	-1.0	681.41327	2	38.9794	9.49E7	1.07E8	6.88E7	8.64E7	7.44E7	9.48E7	5.95E4	10492	10out23_Debora_A2_3_G_1p10_3ul.raw	42	5	8	6	8	8	5	2	P02666|CASB_BOVIN			2 2 48 42 1 1 9 3 1 1 0 0 0	PVLGPVRGPFPII	DB Search
PVLGPVRGPFPIIV	43.40	1459.8915	14	28.6	14	-1.5368	0.57	1.1	730.94861	2	40.5117	1.6E8	1.43E8	1.06E8	1.35E8	9.41E7	1.38E8	1.64E5	11011	10out23_Debora_A2_3_G_1p10_3ul.raw	45	5	4	7	12	5	8	4	P02666|CASB_BOVIN			0 0 12 12 0 0 3 2 0 0 0 0 0 0	PVLGPVRGPFPIIV	DB Search
PVRGPFPIIV	43.40	1093.6648	10	20.0	10	-5.4037	0.91	-1.9	547.83472	2	33.5478	1.64E8	2.17E8	7.65E7	1.28E8	1.18E8	1.86E8	2.5E5	8928	10out23_Debora_A2_3_G_1p10_3ul.raw	59	7	8	11	12	13	7	1	P02666|CASB_BOVIN			0 0 1 0 0 0 0 0 2 2	PVRGPFPIIV	DB Search
PVVVPPFLQPEV	43.40	1319.7489	12	41.7	12	-0.7286	0.52	0.8	660.87756	2	41.5954	1.27E8	1.77E8	1.06E8	1.24E8	8.95E7	1.4E8	3.33E5	11127	10out23_Debora_A2_3_G_1p10_3ul.raw	59	8	8	10	11	10	7	5	P02666|CASB_BOVIN			0 0 2 11 2 0 0 25 25 1 0 1	PVVVPPFLQPEV	DB Search
PVVVPPFLQPEVM	43.40	1450.7894	13	46.2	13	-3.6769	0.39	0.4	726.39709	2	42.9486	1.23E8	1.42E8	9.58E7	1.02E8	5.73E7	9.83E7	3.64E4	11781	10out23_Debora_A2_3_G_1p10_3ul.raw	62	13	12	7	11	10	7	2	P02666|CASB_BOVIN			0 0 0 8 3 0 0 17 36 0 0 11 5	PVVVPPFLQPEVM	DB Search
PVVVPPFLQPEVMG	43.40	1507.8108	14	35.7	14	-2.9364	0.42	-1.7	503.60648	3	42.6115	6.27E6	4.04E5	5.61E6	3.33E5	2.97E6	1.15E5		11598	10out23_Debora_A2_3_G_1p10_3ul.raw	31	7	4	5	6	4	5	0	P02666|CASB_BOVIN			0 0 0 0 1 0 0 2 6 11 2 2 0 0	PVVVPPFLQPEVMG	DB Search
QDKIHPFAQTQ	43.40	1311.6571	11	18.2	11	-1.5048	0.53	1.7	656.83234	2	11.2792	1.07E6	3.18E6	1.32E7	3.02E6	3.09E6	7.54E5		2516	10out23_Debora_A2_3_G_1p10_3ul.raw	7	1	1	2	1	1	1	0	P02666|CASB_BOVIN			0 0 1 1 3 0 0 1 2 1 1	QDKIHPFAQTQ	DB Search
QDKIHPFAQTQS	43.40	1398.6892	12	8.3	12	-1.3254	0.62	1.8	700.34814	2	11.2773	1.09E7	5.82E6	1E7	2.1E7	8.98E6	8.33E6		2409	10out23_Debora_A2_3_G_1p10_3ul.raw	10	1	1	1	4	1	2	0	P02666|CASB_BOVIN			0 0 0 1 2 1 1 1 0 1 0 0	QDKIHPFAQTQS	DB Search
QFLPYPYYAKPAA	43.40	1527.7761	13	46.2	13	-2.1253	0.49	-4.3	764.88666	2	30.2202	3.57E6	5.56E6	1.99E6	3.87E6	3.8E6			8034	10out23_Debora_A2_3_G_1p10_3ul.raw	10	2	2	2	2	2	0	0	P02668|CASK_BOVIN			0 0 13 3 3 1 1 4 4 4 0 0 0	QFLPYPYYAKPAA	DB Search
QGPIVLNPWDQVK	43.40	1492.8038	13	53.8	13	-2.1270	0.74	-4.2	747.40076	2	32.3731		4.64E4	3.7E4					8546	10out23_Debora_A2_3_G_1p10_3ul.raw	3	0	1	2	0	0	0	0	P02663|CASA2_BOVIN			0 0 0 0 14 34 28 0 0 2 3 3 3	QGPIVLNPWDQVK	DB Search
QQKEPMIGVNQE	43.40	1399.6765	12	33.3	12	-2.2088	0.37	1.9	700.84192	2	16.5962	3.27E6	2.53E6	3.59E6	7.3E6	4.76E6	2.91E6		3971	10out23_Debora_A2_3_G_1p10_3ul.raw	6	1	1	1	1	1	1	0	P02662|CASA1_BOVIN			0 0 3 3 1 1 8 1 1 2 0 0	QQKEPMIGVNQE	DB Search
QQKEPMIGVNQEL	43.40	1512.7606	13	23.1	13	-1.2079	0.38	-4.1	757.37909	2	24.6998	1.42E6	1.77E6	8.65E5	1.42E6	1.32E6	1.59E6		6440	10out23_Debora_A2_3_G_1p10_3ul.raw	6	1	1	1	1	1	1	0	P02662|CASA1_BOVIN			0 0 4 4 1 1 8 1 1 1 0 0 0	QQKEPMIGVNQEL	DB Search
QQKEPMIGVNQELA	43.40	1583.7977	14	28.6	14	-1.1528	0.22	-2.4	792.89862	2	23.7685			5.2E5			7.41E5		6223	10out23_Debora_A2_3_G_1p10_3ul.raw	2	0	0	1	0	0	1	0	P02662|CASA1_BOVIN			0 0 5 5 1 1 10 1 1 2 1 0 0 0	QQKEPMIGVNQELA	DB Search
QSLVYPFPGPIPNSLPQNIPPLTQT	43.40	2717.4429	25	8.0	25	0.0238	0.48	-2.4	906.81293	3	44.9985	1.36E6	1.08E6	1.29E6	1.31E6	6.14E5	1.27E6		12394	10out23_Debora_A2_3_G_1p10_3ul.raw	10	2	2	1	1	2	2	0	P02666|CASB_BOVIN			0 0 0 0 5 1 1 1 1 0 0 0 0 0 1 0 0 1 3 1 0 0 0 0 0	QSLVYPFPGPIPNSLPQNIPPLTQT	DB Search
QSWMHQPHQPLPPT	43.40	1682.7987	14	35.7	14	-0.0884	0.43	3.1	842.40332	2	21.1205	3.72E4	3.07E4	9.09E4					5321	10out23_Debora_A2_3_G_1p10_3ul.raw	3	1	1	1	0	0	0	0	P02666|CASB_BOVIN			0 0 0 1 3 6 3 3 3 0 0 0 0 0	QSWMHQPHQPLPPT	DB Search
QSWMHQPHQPLPPTVM	43.40	1912.9076	16	31.2	16	-1.5141	0.67	-4.4	957.45013	2	26.2772	8.64E6	1.19E7	5.76E6	1.2E7	7.21E6	8.02E7		6832	10out23_Debora_A2_3_G_1p10_3ul.raw	9	1	1	2	1	2	2	0	P02666|CASB_BOVIN			0 0 0 0 4 7 2 2 6 1 1 1 0 0 0 0	QSWMHQPHQPLPPTVM	DB Search
RPKHPIKHQGLPQEV	43.40	1762.9955	15	73.3	15	0.0004	0.60	6.5	882.50446	2	5.4479			9.1E3		3.57E4			1110	10out23_Debora_A2_3_G_1p10_3ul.raw	2	0	0	1	0	1	0	0	P02662|CASA1_BOVIN			4 4 24 29 2 2 15 24 21 7 7 1 0 0 0	RPKHPIKHQGLPQEV	DB Search
RPKHPIKHQGLPQEVL	43.40	1876.0795	16	68.8	16	-0.7340	0.62	3.3	939.04352	2	5.8697	8.89E7	4.13E7	9.87E7	1.23E8	9.69E7	9.4E7		1237	10out23_Debora_A2_3_G_1p10_3ul.raw	30	6	6	8	5	2	3	0	P02662|CASA1_BOVIN			2 2 24 24 2 2 13 17 13 4 4 0 0 0 0 0	RPKHPIKHQGLPQEVL	DB Search
RQFYQLDAYPSGAW	43.40	1700.7947	14	64.3	14	-0.1976	0.65	-4.9	851.39441	2	34.0609	1.78E4	8.47E3	1.7E4	2.87E4	2.46E4			8989	10out23_Debora_A2_3_G_1p10_3ul.raw	5	1	1	1	1	1	0	0	P02662|CASA1_BOVIN			0 0 1 2 4 6 7 7 32 1 1 2 2 4	RQFYQLDAYPSGAW	DB Search
RYQKFALPQY	43.40	1312.6927	10	50.0	10	-0.4882	0.76	-2.4	657.34747	2	23.6595	9.88E6	8.61E6	8.52E6	2.98E7	2.31E7	2.65E7		6094	10out23_Debora_A2_3_G_1p10_3ul.raw	10	1	1	2	2	2	2	0	P02663|CASA2_BOVIN			1 0 0 3 4 4 11 2 0 0	RYQKFALPQY	DB Search
SDIPNPIGSE	43.40	1027.4822	10	80.0	10	-0.9550	0.39	-4.3	1028.47778	1	24.8549	4.87E6	6.18E6	1.69E6	4.11E6	3.41E6	4.36E6	1.44E5	6437	10out23_Debora_A2_3_G_1p10_3ul.raw	17	3	3	3	3	2	2	1	P02662|CASA1_BOVIN			0 0 10 2 2 2 4 11 11 5	SDIPNPIGSE	DB Search
SDIPNPIGSEN	43.40	1141.5251	11	54.5	11	-0.8735	0.43	0.7	1142.52515	1	23.6908	1.5E5	2.22E5	2.59E5		1.24E6			6217	10out23_Debora_A2_3_G_1p10_3ul.raw	5	1	1	1	0	2	0	0	P02662|CASA1_BOVIN			0 0 14 1 1 0 3 6 6 11 5	SDIPNPIGSEN	DB Search
SDIPNPIGSENSEK	43.40	1485.6947	14	0.0	14	-0.6154	0.06	0.5	743.84973	2	20.5646	2.13E5	7.46E5	3.2E6	1.33E6	5.77E5	1.08E5		5195	10out23_Debora_A2_3_G_1p10_3ul.raw	6	1	1	1	1	1	1	0	P02662|CASA1_BOVIN			0 0 0 1 1 1 1 1 0 0 0 0 0 1	SDIPNPIGSENSEK	DB Search
SDIPNPIGSENSEKT	43.40	1586.7423	15	20.0	15	-0.1373	0.74	-2.1	794.37115	2	21.1004			1.7E5			4.7E4		5293	10out23_Debora_A2_3_G_1p10_3ul.raw	2	0	0	1	0	0	1	0	P02662|CASA1_BOVIN			0 0 0 3 3 1 1 0 0 2 1 1 1 0 0	SDIPNPIGSENSEKT	DB Search
SDIPNPIGSENSEKTTM	43.40	1818.8306	17	70.6	17	-0.5555	0.70	-3.7	910.41278	2	24.4551	1.61E7	3.63E7	1.43E7	2.08E7	1.99E7	2.52E7		6426	10out23_Debora_A2_3_G_1p10_3ul.raw	15	2	3	3	3	3	1	0	P02662|CASA1_BOVIN			0 0 0 3 3 2 2 8 3 3 4 2 2 6 3 0 0	SDIPNPIGSENSEKTTM	DB Search
SDIPNPIGSENSEKTTMPLW	43.40	2215.0466	20	20.0	20	-2.3108	0.21	3.8	1108.52698	2	36.0884	1.53E7	1.65E7		3.31E6		1.31E7		9581	10out23_Debora_A2_3_G_1p10_3ul.raw	9	2	3	0	2	0	2	0	P02662|CASA1_BOVIN			0 0 0 0 1 1 1 3 3 1 1 1 1 1 1 4 10 0 0 0	SDIPNPIGSENSEKTTMPLW	DB Search
SDISLLDAQSAPLRV	43.40	1583.8518	15	53.3	15	-0.7604	0.35	-4.5	792.92401	2	34.5940		1.43E5	1.71E5	1.19E5	4.87E4			9103	10out23_Debora_A2_3_G_1p10_3ul.raw	4	0	1	1	1	1	0	0	P02754|LACB_BOVIN			0 0 0 2 3 13 7 7 11 19 20 1 1 0 0	SDISLLDAQSAPLRV	DB Search
SDISLLDAQSAPLRVY	43.40	1746.9152	16	62.5	16	0.0636	0.46	-4.1	874.45514	2	35.7867		3.64E3	1.92E4	2.36E3				9438	10out23_Debora_A2_3_G_1p10_3ul.raw	3	0	1	1	1	0	0	0	P02754|LACB_BOVIN			0 0 0 1 3 9 11 7 8 18 18 3 3 8 0 0	SDISLLDAQSAPLRVY	DB Search
SKVKEAMAPKHKEMPFPKYPVE	43.40	2570.3389	22	36.4	22	0.3922	0.34	-2.4	857.77875	3	18.7562	1.19E6	5.75E5	7.32E5	1.71E6	1.74E6	1.52E6		4653	10out23_Debora_A2_3_G_1p10_3ul.raw	11	2	2	2	1	2	2	0	P02666|CASB_BOVIN			0 0 0 2 2 2 5 6 1 1 0 0 0 0 4 4 1 1 10 0 0 0	SKVKEAMAPKHKEMPFPKYPVE	DB Search
SLAMAASDISL	43.40	1077.5376	11	81.8	11	-1.0041	0.24	-4.1	539.77002	2	34.3113			2.8E4					9090	10out23_Debora_A2_3_G_1p10_3ul.raw	1	0	0	1	0	0	0	0	P02754|LACB_BOVIN			0 0 3 4 18 2 2 4 4 17 5	SLAMAASDISL	DB Search
SLAMAASDISLL	43.40	1190.6217	12	83.3	12	-0.0739	0.52	-1.8	596.31281	2	39.6847			6.31E4					10726	10out23_Debora_A2_3_G_1p10_3ul.raw	1	0	0	1	0	0	0	0	P02754|LACB_BOVIN			0 0 4 11 21 61 35 10 10 34 34 5	SLAMAASDISLL	DB Search
SLAMAASDISLLDAQSAPLRV	43.40	2128.1199	21	47.6	21	1.4561	0.56	1.3	1065.06104	2	40.4932			1.83E5					10912	10out23_Debora_A2_3_G_1p10_3ul.raw	4	0	0	4	0	0	0	0	P02754|LACB_BOVIN			0 0 0 1 1 6 2 2 11 27 0 0 56 26 26 32 32 1 0 0 0	SLAMAASDISLLDAQSAPLRV	DB Search
SLSQSKVLPVPQ	43.40	1281.7292	12	66.7	12	-2.5802	0.36	-1.5	641.86639	2	22.3114	2.54E6	2.91E6	2.69E6	1.95E6	2.03E6	2.17E6		5705	10out23_Debora_A2_3_G_1p10_3ul.raw	6	1	1	1	1	1	1	0	P02666|CASB_BOVIN			0 0 2 2 2 2 11 11 2 2 0 0	SLSQSKVLPVPQ	DB Search
SLSQSKVLPVPQKAVPYPQR	43.40	2221.2583	20	40.0	20	0.5017	0.83	-1.0	1111.62744	2	22.5864	3.23E6	6.54E5	8.58E7	1.94E8	1.1E8			5798	10out23_Debora_A2_3_G_1p10_3ul.raw	13	2	1	4	3	3	0	0	P02666|CASB_BOVIN			0 0 0 0 1 2 20 43 3 3 0 0 4 4 4 1 1 0 0 0	SLSQSKVLPVPQKAVPYPQR	DB Search
SLSQSKVLPVPQKAVPYPQRD	43.40	2336.2852	21	52.4	21	0.4750	0.55	-2.4	779.76166	3	23.0605	8.67E6	7.4E6	4.82E5	8.65E6	8.15E6	9.26E6		5990	10out23_Debora_A2_3_G_1p10_3ul.raw	14	3	2	1	3	2	3	0	P02666|CASB_BOVIN			0 0 0 1 1 5 5 21 7 7 0 3 15 46 46 13 13 0 0 0 0	SLSQSKVLPVPQKAVPYPQRD	DB Search
SLSQSKVLPVPQKAVPYPQRDMPIQ	43.40	2805.5210	25	20.0	25	0.3008	0.71	-5.6	936.16913	3	26.9458	9.01E7	8.69E7	1.68E7	6.89E7	6.07E7	2.24E7		7079	10out23_Debora_A2_3_G_1p10_3ul.raw	13	2	3	2	2	2	2	0	P02666|CASB_BOVIN			0 0 0 0 0 1 1 5 1 1 0 0 1 8 10 6 0 0 0 1 1 2 0 0 0	SLSQSKVLPVPQKAVPYPQRDMPIQ	DB Search
SQSKVLPVPQKAVPYPQ	43.40	1865.0410	17	52.9	17	0.4264	0.24	-1.3	933.52002	2	22.6000	2.27E5	1.05E6	1.3E6	1.87E5	5.39E5	1.43E5		5861	10out23_Debora_A2_3_G_1p10_3ul.raw	9	1	2	2	1	2	1	0	P02666|CASB_BOVIN			0 0 0 2 6 24 5 5 0 0 2 2 10 4 0 0 0	SQSKVLPVPQKAVPYPQ	DB Search
TDVENLHLPLP	43.40	1246.6558	11	63.6	11	-0.2324	0.32	-3.1	624.32880	2	35.0310	8.57E5	1.56E6	4.46E5	2.69E5	2.34E5	7.75E5		9336	10out23_Debora_A2_3_G_1p10_3ul.raw	6	1	1	1	1	1	1	0	P02666|CASB_BOVIN			0 0 4 4 1 1 3 4 4 4 5	TDVENLHLPLP	DB Search
TDVENLHLPLPL	43.40	1359.7397	12	41.7	12	0.6960	0.29	2.1	680.87378	2	39.7469	2.56E6	3.13E7	3.55E7	8.06E6	1.49E7	3.08E6	1.73E4	10811	10out23_Debora_A2_3_G_1p10_3ul.raw	14	1	4	4	1	1	2	1	P02666|CASB_BOVIN			0 0 1 3 1 1 3 3 2 2 0 0	TDVENLHLPLPL	DB Search
TDVENLHLPLPLL	43.40	1472.8239	13	53.8	13	-4.4038	0.45	-0.5	737.41357	2	43.4206	1.85E8	2.18E8	1.83E8	1.69E8	1.23E8	1.61E8	4.39E5	11857	10out23_Debora_A2_3_G_1p10_3ul.raw	62	9	8	14	11	10	7	3	P02666|CASB_BOVIN			0 0 1 4 4 4 3 3 2 2 1 0 1	TDVENLHLPLPLL	DB Search
TDVENLHLPLPLLQ	43.40	1600.8824	14	50.0	14	-0.1202	0.51	-1.8	801.44141	2	42.1465	7.63E5	8.24E5	4.45E5	4.05E5	3.74E5	8.51E5		11391	10out23_Debora_A2_3_G_1p10_3ul.raw	7	1	2	1	1	1	1	0	P02666|CASB_BOVIN			0 0 0 2 2 2 1 1 2 2 1 1 20 5	TDVENLHLPLPLLQ	DB Search
TDVENLHLPLPLLQS	43.40	1687.9144	15	53.3	15	-0.2935	0.59	-3.8	844.95532	2	41.6747	5.25E6	1.75E6	2.29E6	4.53E6		3.86E6	1.29E3	11249	10out23_Debora_A2_3_G_1p10_3ul.raw	8	1	1	1	2	0	2	1	P02666|CASB_BOVIN			0 0 0 2 2 2 4 4 1 1 2 2 18 0 0	TDVENLHLPLPLLQS	DB Search
TKKTKLTEEEKNRLNF	43.40	1978.0847	16	56.2	16	3.7486	0.75	2.8	990.04535	2	12.4602	8.39E6	3.01E7	4.17E7	7.4E7	4.72E7	5.79E7		2880	10out23_Debora_A2_3_G_1p10_3ul.raw	25	4	3	3	4	6	5	0	P02663|CASA2_BOVIN			0 0 0 36 36 64 31 31 32 25 26 9 0 0 0 0	TKKTKLTEEEKNRLNF	DB Search
TLTDVENLHLPLPLL	43.40	1686.9556	15	46.7	15	-12.6484	0.34	3.7	844.48224	2	47.8751	2.43E6	2.33E6	5.22E5	3.52E6	3.82E6		3.92E3	13248	10out23_Debora_A2_3_G_1p10_3ul.raw	22	3	4	5	3	6	0	1	P02666|CASB_BOVIN			0 0 1 6 6 8 5 3 3 2 1 1 0 0 1	TLTDVENLHLPLPLL	DB Search
TLTDVENLHLPLPLLQS	43.40	1902.0461	17	35.3	17	-1.7006	0.57	-1.7	952.02203	2	45.1973	3.87E4	4.8E4	8.06E4	1.47E5	4.92E4	3E4		12280	10out23_Debora_A2_3_G_1p10_3ul.raw	8	1	1	2	2	1	1	0	P02666|CASB_BOVIN			0 0 0 1 1 8 11 12 5 5 0 0 1 1 9 0 0	TLTDVENLHLPLPLLQS	DB Search
VAPFPEVFG	43.40	961.4909	9	77.8	9	-1.7941	0.74	0.0	481.74933	2	37.2075	6.49E6	6.13E6	3.95E6	6.95E5	2.47E6	5.61E6		9983	10out23_Debora_A2_3_G_1p10_3ul.raw	11	2	2	2	1	2	2	0	P02662|CASA1_BOVIN			0 0 2 2 9 8 8 3 3	VAPFPEVFG	DB Search
VAPFPEVFGKE	43.40	1218.6284	11	0.0	11	-2.4316	0.70	-4.5	610.31445	2	31.2323	9.27E4	3.5E4	4.35E6	7.73E4	4.32E4	1.66E7		8260	10out23_Debora_A2_3_G_1p10_3ul.raw	8	1	1	2	1	1	2	0	P02662|CASA1_BOVIN			0 0 1 1 0 0 0 1 0 0 1	VAPFPEVFGKE	DB Search
VAPFPEVFGKEKVNE	43.40	1688.8773	15	20.0	15	-0.5560	0.27	-4.9	845.43585	2	27.4332	1.09E6	8.85E5	5.27E5	1.31E6	7.47E5	1.26E6		7196	10out23_Debora_A2_3_G_1p10_3ul.raw	7	1	2	1	1	1	1	0	P02662|CASA1_BOVIN			0 0 0 0 0 1 3 5 1 1 2 1 1 0 0	VAPFPEVFGKEKVNE	DB Search
VAPFPEVFGKEKVNEL	43.40	1801.9614	16	43.8	16	-1.0045	0.75	-3.8	901.97815	2	32.9939	1.15E5		4.46E4	1.1E5	6.31E4	9.88E4		8706	10out23_Debora_A2_3_G_1p10_3ul.raw	5	1	0	1	1	1	1	0	P02662|CASA1_BOVIN			0 0 1 1 1 1 4 5 2 2 3 2 4 0 0 0	VAPFPEVFGKEKVNEL	DB Search
VEELKPTPEGDL	43.40	1325.6714	12	83.3	12	-1.3704	0.43	0.7	1326.67029	1	21.7820	4.76E4	1.12E7	6.27E4	9.79E4	5.49E4	2.9E4	9.68E3	5607	10out23_Debora_A2_3_G_1p10_3ul.raw	9	2	2	1	1	1	1	1	P02754|LACB_BOVIN			2 2 24 35 35 4 4 0 0 19 19 5	VEELKPTPEGDL	DB Search
VENLHLPLPLLQ	43.40	1384.8077	12	50.0	12	-0.6602	0.52	-1.5	693.40521	2	40.8833	9.72E5	1.01E6	6.05E5	9.35E5	5.18E5	1.02E6		10890	10out23_Debora_A2_3_G_1p10_3ul.raw	6	1	1	1	1	1	1	0	P02666|CASB_BOVIN			0 0 1 1 3 5 1 1 4 4 26 5	VENLHLPLPLLQ	DB Search
VKEAMAPKHKEMPFPKY	43.40	2030.0481	17	70.6	17	0.3417	0.58	3.4	1016.02759	2	16.4897	8.87E5	1.36E7	2.54E7	9.38E5	1.38E7	1.1E6		4032	10out23_Debora_A2_3_G_1p10_3ul.raw	12	2	2	3	1	2	2	0	P02666|CASB_BOVIN			0 0 4 6 6 34 6 6 14 7 8 19 3 3 1 0 0	VKEAMAPKHKEMPFPKY	DB Search
VKEAMAPKHKEMPFPKYPVE	43.40	2355.2119	20	40.0	20	0.5449	0.36	1.4	786.07343	3	19.3773	5.08E5	1.1E7	1.87E7	8.08E5	8.63E6	5.15E5		4939	10out23_Debora_A2_3_G_1p10_3ul.raw	8	1	2	2	1	1	1	0	P02666|CASB_BOVIN			0 0 1 2 2 6 0 0 1 1 3 13 6 6 0 0 11 0 0 0	VKEAMAPKHKEMPFPKYPVE	DB Search
VKITVDDKHYQK	43.40	1472.7987	12	83.3	12	0.0430	0.50	3.6	737.40405	2	5.5215		1.61E5	1.26E6					1130	10out23_Debora_A2_3_G_1p10_3ul.raw	2	0	1	1	0	0	0	0	P02663|CASA2_BOVIN			0 0 61 37 37 60 60 65 23 10 11 5	VKITVDDKHYQK	DB Search
VKITVDDKHYQKAL	43.40	1656.9199	14	57.1	14	2.4027	0.33	2.5	829.46338	2	17.3545	3.75E5	2.12E7	7.7E6	2.92E7	1.88E7	1.43E7		4206	10out23_Debora_A2_3_G_1p10_3ul.raw	16	2	3	3	3	2	3	0	P02663|CASA2_BOVIN			0 0 0 9 9 26 35 28 10 6 23 0 0 0	VKITVDDKHYQKAL	DB Search
VKITVDDKHYQKALN	43.40	1770.9628	15	60.0	15	3.1836	0.35	2.2	886.48431	2	16.0733	9.34E6	2.79E7	6E6	5.91E7	5.33E7	4.53E7		3860	10out23_Debora_A2_3_G_1p10_3ul.raw	15	2	2	2	3	3	3	0	P02663|CASA2_BOVIN			0 0 2 4 4 7 15 12 12 4 13 1 0 0 0	VKITVDDKHYQKALN	DB Search
VKITVDDKHYQKALNEINQ	43.40	2255.1909	19	52.6	19	3.4398	0.44	-3.4	1128.59094	2	22.7780	1E7	6.92E6	5.39E5	1.07E7	9.23E6	6.04E6		5860	10out23_Debora_A2_3_G_1p10_3ul.raw	9	2	2	1	1	2	1	0	P02663|CASA2_BOVIN			0 0 0 1 2 8 34 36 20 8 19 24 11 11 1 1 0 0 0	VKITVDDKHYQKALNEINQ	DB Search
VLDTDYKKYLL	43.40	1369.7493	11	81.8	11	2.2260	0.49	-4.4	685.87402	2	30.3190	1.22E7	2.04E6	2.02E6	5.04E6	4.95E6	1.66E6		8036	10out23_Debora_A2_3_G_1p10_3ul.raw	10	2	1	2	2	2	1	0	P02754|LACB_BOVIN			1 1 17 13 13 12 12 4 17 2 2	VLDTDYKKYLL	DB Search
VRTPEVDDEAL	43.40	1242.6091	11	63.6	11	-1.7044	0.74	-0.2	622.30731	2	20.8587	1.84E6	1.66E6	1.29E6	2.53E6	2.03E6	1.67E6		5304	10out23_Debora_A2_3_G_1p10_3ul.raw	11	1	2	2	2	2	2	0	P02754|LACB_BOVIN			0 0 11 1 1 13 26 15 15 12 5	VRTPEVDDEAL	DB Search
VSKVKEAMAPKHKEMPFPKYPVE	43.40	2669.4072	23	60.9	23	0.2985	0.30	-0.7	890.80280	3	19.0905	1.92E6	3.95E4	7.88E4		7.63E4	9.51E4		4765	10out23_Debora_A2_3_G_1p10_3ul.raw	5	1	1	1	0	1	1	0	P02666|CASB_BOVIN			0 0 0 2 4 4 6 8 22 2 2 2 0 12 20 0 0 2 2 12 0 0 0	VSKVKEAMAPKHKEMPFPKYPVE	DB Search
VVPPFLQPEVM	43.40	1254.6682	11	18.2	11	-1.8081	0.78	-3.6	1255.66211	1	38.9794	3.84E4	1.46E6	6.4E5	1.18E6	6.85E5	4.14E4		10472	10out23_Debora_A2_3_G_1p10_3ul.raw	9	1	2	2	2	1	1	0	P02666|CASB_BOVIN			0 0 1 0 0 0 1 0 0 2 5	VVPPFLQPEVM	DB Search
VVVPPFLQPEVM	43.40	1353.7366	12	41.7	12	-2.9688	0.73	0.9	1354.73547	1	42.1492	2.26E4	1.03E6	4.81E5	4.34E5	1.97E5	7.57E5		11448	10out23_Debora_A2_3_G_1p10_3ul.raw	10	1	2	2	2	1	2	0	P02666|CASB_BOVIN			0 0 14 3 1 0 1 5 0 0 4 5	VVVPPFLQPEVM	DB Search
VYPFPGPIPN	43.40	1099.5702	10	40.0	10	-2.4375	0.66	-4.0	550.78625	2	33.1247	1.95E6	9.98E6	3.56E6	2.48E5	1.32E6	1.53E6		8810	10out23_Debora_A2_3_G_1p10_3ul.raw	13	2	3	3	1	2	2	0	P02666|CASB_BOVIN			0 0 3 3 16 2 0 0 0 0	VYPFPGPIPN	DB Search
VYPFPGPIPNS	43.40	1186.6022	11	45.5	11	-2.6010	0.71	-4.3	594.30164	2	32.6689	5.65E5	2.2E6	7.08E5	5.69E4	5.27E5	5.97E4		8683	10out23_Debora_A2_3_G_1p10_3ul.raw	9	2	1	2	1	2	1	0	P02666|CASB_BOVIN			0 0 3 3 15 5 1 1 1 1 4	VYPFPGPIPNS	DB Search
VYPFPGPIPNSL	43.40	1299.6863	12	50.0	12	-1.4567	0.40	-1.2	1300.68274	1	39.3308	7.34E7	9.76E7	6.11E7	5.16E7	4.61E7	6.23E7	1.08E5	10477	10out23_Debora_A2_3_G_1p10_3ul.raw	36	5	6	7	5	5	6	2	P02666|CASB_BOVIN			4 4 3 3 1 1 1 1 1 1 6 5	VYPFPGPIPNSL	DB Search
VYPFPGPIPNSLPQNIPPLTQ	43.40	2288.2205	21	9.5	21	-2.8840	0.26	-2.2	1145.10693	2	42.2340	7.12E5	1.28E6	3.01E5	1.59E5	3.11E5	9.97E5		11412	10out23_Debora_A2_3_G_1p10_3ul.raw	12	2	3	1	1	2	3	0	P02666|CASB_BOVIN			0 0 0 0 0 0 0 0 0 0 0 1 0 0 2 2 1 0 0 0 0	VYPFPGPIPNSLPQNIPPLTQ	DB Search
VYPFPGPIPNSLPQNIPPLTQT	43.40	2389.2681	22	9.1	22	-2.0971	0.32	-0.3	797.42407	3	42.1981	1.03E8	1.36E8	9.94E7	6.64E7	4.81E7	1.03E8	6.46E5	11762	10out23_Debora_A2_3_G_1p10_3ul.raw	97	14	19	11	10	20	19	4	P02666|CASB_BOVIN			0 0 0 0 1 1 1 2 1 1 1 3 0 0 1 1 1 0 0 1 0 0	VYPFPGPIPNSLPQNIPPLTQT	DB Search
VYQHQKAMKPWIQPK	43.40	1881.0083	15	66.7	15	-0.9224	0.51	3.5	941.50806	2	11.5830	4.05E5	3.77E6	6.87E7	1.25E8	4.05E7	3E5		2801	10out23_Debora_A2_3_G_1p10_3ul.raw	15	1	2	3	3	4	2	0	P02663|CASA2_BOVIN			0 0 0 12 16 44 19 19 42 5 3 8 36 0 0	VYQHQKAMKPWIQPK	DB Search
VYQHQKAMKPWIQPKTK	43.40	2110.1509	17	52.9	17	-0.2171	0.56	6.3	1056.08191	2	5.5721		4.69E5	4E5	6.33E5				1165	10out23_Debora_A2_3_G_1p10_3ul.raw	4	0	1	2	1	0	0	0	P02663|CASA2_BOVIN			0 0 0 0 5 28 18 18 34 3 3 10 30 0 0 0 0	VYQHQKAMKPWIQPKTK	DB Search
WMHQPHQPLPPT	43.40	1467.7081	12	66.7	12	-0.3725	0.36	0.8	734.85675	2	18.5290	5.72E5	4.47E5	7.35E5	2E5	1.16E5	1.12E5		4730	10out23_Debora_A2_3_G_1p10_3ul.raw	6	1	1	1	1	1	1	0	P02666|CASB_BOVIN			0 0 4 7 3 3 6 2 2 3 0 0	WMHQPHQPLPPT	DB Search
WMHQPHQPLPPTV	43.40	1566.7765	13	46.2	13	-1.8080	0.45	-0.8	784.38934	2	21.7338	6.07E7	6.21E7	2.64E7	9.41E7	7.22E7	6.15E7		5806	10out23_Debora_A2_3_G_1p10_3ul.raw	13	2	2	3	2	2	2	0	P02666|CASB_BOVIN			0 0 2 8 2 2 7 1 1 3 0 0 0	WMHQPHQPLPPTV	DB Search
WMHQPHQPLPPTVM	43.40	1697.8170	14	42.9	14	-2.4870	0.62	-2.5	849.90765	2	23.9648	4.17E8	5.55E8	2.02E8	3.51E8	3.44E8	4.35E8		6204	10out23_Debora_A2_3_G_1p10_3ul.raw	19	3	2	6	4	2	2	0	P02666|CASB_BOVIN			0 0 2 8 3 3 9 0 0 5 0 0 0 0	WMHQPHQPLPPTVM	DB Search
YAKPAAVRSPAQILQ	43.40	1611.9097	15	66.7	15	1.0910	0.86	-0.3	806.95612	2	22.3114	7.14E5	6.38E6	4.26E5	7.78E5	5.86E5	5.24E5		5843	10out23_Debora_A2_3_G_1p10_3ul.raw	7	1	2	1	1	1	1	0	P02668|CASK_BOVIN			0 0 0 3 3 5 8 6 6 1 1 3 7 4 4	YAKPAAVRSPAQILQ	DB Search
YQEPVLGPVRGPF	43.40	1457.7666	13	46.2	13	-2.2104	0.55	-1.0	1458.76221	1	31.7322	9.63E6	1.72E7	6.18E6	8.81E6	6.67E6	1.23E7	6.45E3	8389	10out23_Debora_A2_3_G_1p10_3ul.raw	24	3	5	5	3	4	3	1	P02666|CASB_BOVIN			0 0 9 0 0 3 1 1 1 2 8 4 4	YQEPVLGPVRGPF	DB Search
YQEPVLGPVRGPFPI	43.40	1667.9034	15	53.3	15	-1.0820	0.55	-2.1	834.95135	2	37.9148	7.42E4		2.02E5	4.51E4	3.73E4	6.88E4		10067	10out23_Debora_A2_3_G_1p10_3ul.raw	5	1	0	1	1	1	1	0	P02666|CASB_BOVIN			0 0 22 3 3 36 37 1 1 27 6 2 1 0 0	YQEPVLGPVRGPFPI	DB Search
YQEPVLGPVRGPFPII	43.40	1780.9875	16	43.8	16	-1.3567	0.60	-0.5	891.49426	2	40.5886	4.01E7	3.3E7	3.67E7	3.58E7	2E7	3.43E7	1.34E4	11153	10out23_Debora_A2_3_G_1p10_3ul.raw	45	8	4	6	8	9	5	5	P02666|CASB_BOVIN			0 0 16 1 1 42 38 1 1 14 6 3 3 0 0 0	YQEPVLGPVRGPFPII	DB Search
YQEPVLGPVRGPFPIIV	43.40	1880.0559	17	41.2	17	-0.4422	0.50	0.3	941.02887	2	41.7900	3.95E7	2.62E7	2.84E7	2.81E7	1.1E7	6.16E7	1.88E4	11376	10out23_Debora_A2_3_G_1p10_3ul.raw	36	5	2	6	9	4	5	5	P02666|CASB_BOVIN			0 0 6 2 2 25 29 1 1 14 5 1 1 0 0 0 0	YQEPVLGPVRGPFPIIV	DB Search
YQGPIVLNPWD	43.40	1300.6451	11	63.6	11	-1.3966	0.22	-1.6	1301.64111	1	37.6163	1.82E7	2.38E7	5.27E6	3.89E6	9.17E6	1.81E7		9989	10out23_Debora_A2_3_G_1p10_3ul.raw	25	4	5	3	4	5	4	0	P02663|CASA2_BOVIN			0 0 13 0 0 6 20 38 9 9 5	YQGPIVLNPWD	DB Search
YQGPIVLNPWDQVK	43.40	1655.8671	14	100.0	14	-1.0842	0.71	-3.5	828.93207	2	34.4391		1.27E7	1.04E7	3.35E6	4.35E4			9079	10out23_Debora_A2_3_G_1p10_3ul.raw	9	0	1	3	2	3	0	0	P02663|CASA2_BOVIN			3 3 22 3 3 44 90 87 5 5 6 4 4 5	YQGPIVLNPWDQVK	DB Search
YQGPIVLNPWDQVKR	43.40	1811.9683	15	86.7	15	-1.6295	0.80	-4.6	906.98083	2	30.6943	1.06E7	1.05E8	4.6E7	7.77E7	4.96E7	1.02E7		8094	10out23_Debora_A2_3_G_1p10_3ul.raw	14	2	2	3	4	2	1	0	P02663|CASA2_BOVIN			0 0 6 3 3 32 86 86 7 6 6 2 2 4 5	YQGPIVLNPWDQVKR	DB Search
YQKFALPQY	43.40	1156.5917	9	77.8	9	-0.6264	0.78	-3.9	579.29675	2	27.3578	3.65E5	2.32E5	6.83E6	6.66E6	5.26E6			7301	10out23_Debora_A2_3_G_1p10_3ul.raw	7	1	1	1	2	2	0	0	P02663|CASA2_BOVIN			1 1 6 2 2 17 3 3 4	YQKFALPQY	DB Search
YQLDAYPSGA	43.40	1083.4873	10	100.0	10	-1.1110	0.11	12.0	1084.49988	1	23.4533		4.24E4	2.96E4	5.99E4				6142	10out23_Debora_A2_3_G_1p10_3ul.raw	3	0	1	1	1	0	0	0	P02662|CASA1_BOVIN			5 9 17 4 4 8 4 4 9 5	YQLDAYPSGA	DB Search
YVEELKPTPEGDL	43.40	1488.7347	13	84.6	13	-1.6483	0.56	-3.7	745.36664	2	24.4551	2.67E6	3.51E6	1.7E6		1.76E6	4.2E6	3.25E3	6367	10out23_Debora_A2_3_G_1p10_3ul.raw	6	1	1	1	0	1	1	1	P02754|LACB_BOVIN			0 0 33 33 38 97 3 3 3 3 8 2 2	YVEELKPTPEGDL	DB Search
YVPLGTQYTDA	43.40	1226.5819	11	36.4	11	-1.5534	0.84	-4.4	1227.57507	1	25.2590		3.8E6	2.9E5	5.3E5		6.07E3		6605	10out23_Debora_A2_3_G_1p10_3ul.raw	7	0	3	1	2	0	1	0	P02662|CASA1_BOVIN			0 0 0 0 1 1 1 3 5 5 5	YVPLGTQYTDA	DB Search
YVPLGTQYTDAPSF	43.40	1557.7351	14	64.3	14	-1.6130	0.23	-3.7	779.86639	2	33.6244	1.93E6	1.76E6	7.32E5	1.41E6	1.36E6	4.71E6		8884	10out23_Debora_A2_3_G_1p10_3ul.raw	20	5	3	3	3	3	3	0	P02662|CASA1_BOVIN			0 0 1 1 4 4 16 16 14 14 18 2 1 4	YVPLGTQYTDAPSF	DB Search
YYVPLGTQYTDA	43.40	1389.6453	12	50.0	12	-2.2404	0.61	-5.2	1390.63550	1	30.3190	1.91E5	9.84E5	5.99E5	2.28E5	8.42E5	1.93E6		7961	10out23_Debora_A2_3_G_1p10_3ul.raw	9	1	1	2	1	2	2	0	P02662|CASA1_BOVIN			0 0 18 1 1 1 1 2 7 9 9 5	YYVPLGTQYTDA	DB Search
AIPPKKNQDKTEIPTINT	43.40	2007.1000	18	27.8	18	-1.3581	0.63	4.2	1004.55438	2	17.4166	1.25E7	5.71E6	1.37E7	1.55E7	1.25E7	7.55E6		4182	10out23_Debora_A2_3_G_1p10_3ul.raw	22	4	4	3	5	3	3	0	P02668|CASK_BOVIN			0 0 1 0 0 2 0 0 1 3 5 4 4 0 0 0 0 0	AIPPKKNQDKTEIPTINT	DB Search
AMKPWIQPKTKVIPYVR	43.40	2054.1863	17	11.8	17	0.8754	0.69	-3.2	685.72900	3	23.7437		7.94E6	8.15E6	5.25E5				6209	10out23_Debora_A2_3_G_1p10_3ul.raw	6	0	2	3	1	0	0	0	P02663|CASA2_BOVIN			0 0 0 0 0 0 1 0 0 1 1 3 3 0 0 0 0	AMKPWIQPKTKVIPYVR	DB Search
EALEKFDKALK	43.40	1290.7183	11	54.5	11	-1.0605	0.53	-0.4	646.36157	2	17.8222			6.5E4					4411	10out23_Debora_A2_3_G_1p10_3ul.raw	1	0	0	1	0	0	0	0	P02754|LACB_BOVIN			0 0 1 5 7 4 4 2 1 1 5	EALEKFDKALK	DB Search
EALEKFDKALKALPMHI	43.40	1953.0757	17	35.3	17	0.1680	0.42	-3.6	652.02557	3	35.1846			7.71E4					9310	10out23_Debora_A2_3_G_1p10_3ul.raw	1	0	0	1	0	0	0	0	P02754|LACB_BOVIN			0 0 1 0 0 1 1 3 2 4 8 11 11 1 1 0 0	EALEKFDKALKALPMHI	DB Search
EKTKIPAVF	43.40	1031.6014	9	77.8	9	-3.4505	0.46	2.2	1032.60376	1	21.3221	3.71E7	3.01E7	2.55E7	5.01E7	3.41E7	3.36E7		5506	10out23_Debora_A2_3_G_1p10_3ul.raw	14	4	3	2	1	2	2	0	P02754|LACB_BOVIN			3 3 5 5 10 1 1 4 5	EKTKIPAVF	DB Search
EMPFPKYPVE	43.40	1235.5896	10	60.0	10	-0.5844	0.91	-4.5	618.79492	2	28.0367	1.05E6	1.23E7	3.47E6	3.46E6	2.35E6			7433	10out23_Debora_A2_3_G_1p10_3ul.raw	9	1	2	2	2	2	0	0	P02666|CASB_BOVIN			0 0 2 2 2 2 2 0 0 5	EMPFPKYPVE	DB Search
EMPFPKYPVEPFTESQS	43.40	2011.9237	17	35.3	17	-0.7541	0.60	-4.5	1006.95746	2	34.4703	3.89E5	3.11E6	2.66E6	2.35E6	1.22E6	4.56E5		9044	10out23_Debora_A2_3_G_1p10_3ul.raw	9	1	2	3	1	1	1	0	P02666|CASB_BOVIN			0 0 0 0 0 0 12 1 1 20 2 2 4 4 0 0 0	EMPFPKYPVEPFTESQS	DB Search
GLDIQKVAGTWYSLAMAA	43.40	1893.9658	18	44.4	18	5.5736	0.35	2.4	947.98578	2	47.8057			1.46E3					13143	10out23_Debora_A2_3_G_1p10_3ul.raw	1	0	0	1	0	0	0	0	P02754|LACB_BOVIN			0 0 0 0 0 0 0 38 16 16 38 28 9 9 17 0 0 0	GLDIQKVAGTWYSLAMAA	DB Search
HYQKALNEINQF	43.40	1503.7469	12	83.3	12	-0.4689	0.35	-7.8	752.86957	2	22.3395								5792	10out23_Debora_A2_3_G_1p10_3ul.raw	0	0	0	0	0	0	0	0	P02663|CASA2_BOVIN			5 11 16 15 15 7 63 28 28 24 1 1	HYQKALNEINQF	DB Search
IASGEPTSTPTTE	43.40	1289.5986	13	46.2	13	-0.0698	0.77	1.6	645.80310	2	12.6235	2.07E6	1.33E6	3.22E6	7.5E6	4.62E6	3.45E6		3035	10out23_Debora_A2_3_G_1p10_3ul.raw	13	2	2	2	2	3	2	0	P02668|CASK_BOVIN			0 0 0 0 0 2 2 9 21 0 0 11 5	IASGEPTSTPTTE	DB Search
IASGEPTSTPTTEA	43.40	1360.6357	14	42.9	14	-1.8005	0.70	2.6	681.32208	2	14.5829	1.61E5	9.18E4	2.38E5	5.85E5	2.95E5	2.02E5		3385	10out23_Debora_A2_3_G_1p10_3ul.raw	8	1	1	2	2	1	1	0	P02668|CASK_BOVIN			0 0 0 1 1 3 3 14 39 3 1 6 1 1	IASGEPTSTPTTEA	DB Search
ILDKVGINYW	43.40	1219.6600	10	100.0	10	-2.0829	0.50	-4.1	610.83051	2	32.7888		1.9E5	9.52E4	1.6E5	8.66E4			8627	10out23_Debora_A2_3_G_1p10_3ul.raw	4	0	1	1	1	1	0	0	P00711|LALBA_BOVIN			5 5 7 7 10 13 18 22 22 5	ILDKVGINYW	DB Search
KIHPFAQT	43.40	940.5130	8	100.0	8	-2.0842	0.56	4.2	941.51764	1	5.7240	6.21E4	5.91E4	1.1E5	1.85E7	8.3E6	8.61E6		1218	10out23_Debora_A2_3_G_1p10_3ul.raw	9	1	1	1	2	2	2	0	P02666|CASB_BOVIN			5 22 43 5 2 12 42 5	KIHPFAQT	DB Search
LDAYPSGA	43.40	792.3654	8	100.0	8	-2.7014	0.79	1.7	793.36835	1	16.0733			4.36E4					3862	10out23_Debora_A2_3_G_1p10_3ul.raw	1	0	0	1	0	0	0	0	P02662|CASA1_BOVIN			2 2 5 14 4 6 8 5	LDAYPSGA	DB Search
LHLPLPLLQS	43.40	1129.6859	10	40.0	10	-0.9778	0.50	-2.8	565.84467	2	38.9220	4.12E4	8.29E4	1.51E6	2.58E6	2.2E6	4.01E6		10406	10out23_Debora_A2_3_G_1p10_3ul.raw	10	2	1	1	2	2	2	0	P02666|CASB_BOVIN			0 0 3 1 1 3 3 21 1 1	LHLPLPLLQS	DB Search
LQDKIHPF	43.40	996.5392	8	50.0	8	-2.5411	0.59	1.6	499.27417	2	17.4166	1.3E6	6.67E6	5.33E6	3.5E6	3.28E6	1.25E6		4297	10out23_Debora_A2_3_G_1p10_3ul.raw	8	1	2	2	1	1	1	0	P02666|CASB_BOVIN			0 0 8 3 3 5 0 0	LQDKIHPF	DB Search
LYQEPVLGPVRGPF	43.40	1570.8507	14	57.1	14	-1.2302	0.74	-2.8	786.42487	2	33.9748	1.54E5	2.12E5	1.12E5	1.92E5				8981	10out23_Debora_A2_3_G_1p10_3ul.raw	4	1	1	1	1	0	0	0	P02666|CASB_BOVIN			0 0 5 23 2 2 66 25 0 0 10 5 0 0	LYQEPVLGPVRGPF	DB Search
NKVLVLDTDYKKYLL	43.40	1824.0397	15	33.3	15	1.6440	0.42	1.3	609.01697	3	32.4324	5.52E5				1.3E6			8560	10out23_Debora_A2_3_G_1p10_3ul.raw	4	2	0	0	0	2	0	0	P02754|LACB_BOVIN			0 0 5 3 3 3 3 1 1 0 0 0 0 0 0	NKVLVLDTDYKKYLL	DB Search
PVRGPFPII	43.40	994.5964	9	33.3	9	-4.0651	0.91	-32.1	498.28598	2	31.6140	7.37E7	1.22E8	2.04E7	3.75E7	2.95E7	1.29E8	1.16E5	8300	10out23_Debora_A2_3_G_1p10_3ul.raw	25	6	1	6	3	6	2	1	P02666|CASB_BOVIN			1 1 2 0 0 7 1 1 5	PVRGPFPII	DB Search
PVVVPPFLQ	43.40	994.5851	9	44.4	9	-1.1602	0.78	-1.4	995.58392	1	38.1042	8.22E7	1.08E8	6.35E7	6.15E7	6.4E7	8.61E7	1.64E5	10020	10out23_Debora_A2_3_G_1p10_3ul.raw	59	9	7	9	10	9	12	3	P02666|CASB_BOVIN			0 0 1 18 3 0 0 4 5	PVVVPPFLQ	DB Search
PVVVPPFLQPE	43.40	1220.6804	11	36.4	11	-1.1359	0.59	0.3	611.34338	2	38.2344	1.64E7	1.76E7	2.52E5	1.45E7	9.7E6	1.67E7	2.29E4	10258	10out23_Debora_A2_3_G_1p10_3ul.raw	28	4	4	3	4	7	5	1	P02666|CASB_BOVIN			0 0 1 6 4 0 0 13 13 0 0	PVVVPPFLQPE	DB Search
QEPVLGPVRGPFPIIV	43.40	1716.9927	16	18.8	16	-0.6901	0.60	-0.6	859.49701	2	41.1978	1.9E5	1.71E5	1.91E5					11115	10out23_Debora_A2_3_G_1p10_3ul.raw	3	1	1	1	0	0	0	0	P02666|CASB_BOVIN			0 0 1 1 7 23 1 1 5 0 0 1 0 0 0 0	QEPVLGPVRGPFPIIV	DB Search
SLAMAASDISLLDAQ	43.40	1504.7443	15	66.7	15	-1.0655	0.08	-0.5	753.37372	2	37.8997								10159	10out23_Debora_A2_3_G_1p10_3ul.raw	0	0	0	0	0	0	0	0	P02754|LACB_BOVIN			0 0 0 3 2 2 10 0 0 11 11 30 3 3 5	SLAMAASDISLLDAQ	DB Search
SLAMAASDISLLDAQSAPLRVY	43.40	2291.1831	22	36.4	22	1.7542	0.53	7.9	1146.59973	2	41.2657			8.52E3					11167	10out23_Debora_A2_3_G_1p10_3ul.raw	1	0	0	1	0	0	0	0	P02754|LACB_BOVIN			0 0 0 0 0 0 1 0 0 10 8 8 2 2 8 6 8 0 0 0 0 0	SLAMAASDISLLDAQSAPLRVY	DB Search
SQSKVLPVPQKAVPYPQRDMPIQ	43.40	2605.4050	23	26.1	23	0.4573	0.59	-4.1	869.46588	3	25.4381	1.25E6	1.38E6	3.34E5	7.8E5		2.29E4		6679	10out23_Debora_A2_3_G_1p10_3ul.raw	5	1	1	1	1	0	1	0	P02666|CASB_BOVIN			0 0 0 1 3 6 2 2 1 1 2 0 0 0 0 0 0 1 1 2 0 0 0	SQSKVLPVPQKAVPYPQRDMPIQ	DB Search
SWMHQPHQPLPPTVM	43.40	1784.8490	15	33.3	15	0.1173	0.63	2.9	893.42804	2	27.4758	3.67E5	7.01E5	1.28E6	4.63E5	2.31E5	3.7E5		7254	10out23_Debora_A2_3_G_1p10_3ul.raw	7	1	1	1	2	1	1	0	P02666|CASB_BOVIN			0 0 0 0 6 5 5 6 1 1 3 1 0 0 0	SWMHQPHQPLPPTVM	DB Search
TTFHTSGYDTQA	43.40	1327.5680	12	66.7	12	-0.3242	0.62	1.8	664.78778	2	15.1401		1.64E4	3.32E4		5.72E4	4.54E4		3587	10out23_Debora_A2_3_G_1p10_3ul.raw	5	0	1	1	0	2	1	0	P00711|LALBA_BOVIN			0 0 2 2 3 3 3 3 19 17 0 0	TTFHTSGYDTQA	DB Search
VENLHLPLPLL	43.40	1256.7493	11	18.2	11	-4.3182	0.75	-1.2	629.37665	2	41.9102	9.39E7	9.8E7	6.91E7	7.97E7	3.33E7	1.03E8	1.27E5	11422	10out23_Debora_A2_3_G_1p10_3ul.raw	38	6	5	9	4	5	7	2	P02666|CASB_BOVIN			0 0 0 0 3 4 1 1 1 0 1	VENLHLPLPLL	DB Search
VKITVDDKHYQ	43.40	1344.7037	11	45.5	11	4.8160	0.45	1.4	449.23932	3	10.6457	5.14E5	1.16E6	1.34E6	7.27E4		2.33E5		1919	10out23_Debora_A2_3_G_1p10_3ul.raw	8	2	2	2	1	0	1	0	P02663|CASA2_BOVIN			0 0 2 2 2 2 2 0 0 1 1	VKITVDDKHYQ	DB Search
VKITVDDKHYQKALNEI	43.40	2013.0895	17	41.2	17	2.3296	0.54	-2.4	672.03070	3	23.5644			2.02E5					6170	10out23_Debora_A2_3_G_1p10_3ul.raw	2	0	0	2	0	0	0	0	P02663|CASA2_BOVIN			0 0 3 1 1 4 8 4 3 2 2 0 0 0 1 0 0	VKITVDDKHYQKALNEI	DB Search
VKRNAVPITPTL	43.40	1307.7925	12	41.7	12	-2.5364	0.59	0.2	654.89899	2	21.1515			3.9E5	2.44E6	6.4E5			5380	10out23_Debora_A2_3_G_1p10_3ul.raw	3	0	0	1	1	1	0	0	P02663|CASA2_BOVIN			0 0 0 1 1 5 4 4 22 3 0 0	VKRNAVPITPTL	DB Search
VRTPEVDDEA	43.40	1129.5251	10	80.0	10	0.7546	0.77	0.6	565.76617	2	13.3724	2.96E6	2.14E6	3.48E6	5.18E6	3.05E6	2.39E6		2767	10out23_Debora_A2_3_G_1p10_3ul.raw	6	1	1	1	1	1	1	0	P02754|LACB_BOVIN			0 0 8 2 2 12 14 14 3 3	VRTPEVDDEA	DB Search
VYPFPGPIPNSLPQNIPPLT	43.40	2160.1619	20	15.0	20	-1.2117	0.33	-0.6	721.05573	3	44.1212	1.69E5	2.84E5	5.28E5	3.75E5	4.4E4	9.89E4		11941	10out23_Debora_A2_3_G_1p10_3ul.raw	8	1	1	2	2	1	1	0	P02666|CASB_BOVIN			0 0 0 0 2 1 0 0 0 0 1 9 0 0 0 0 2 0 0 0	VYPFPGPIPNSLPQNIPPLT	DB Search
YQGPIVLNPWDQVKRNAV	43.40	2096.1167	18	50.0	18	-0.8639	0.74	-6.3	1049.05164	2	33.0601	4.66E5	2.63E6	1.39E4	2.37E5		2.69E5		8727	10out23_Debora_A2_3_G_1p10_3ul.raw	7	1	3	1	1	0	1	0	P02663|CASA2_BOVIN			0 0 0 0 0 3 49 68 13 3 11 9 9 9 0 0 0 0	YQGPIVLNPWDQVKRNAV	DB Search
YTDAPSF	43.40	799.3388	7	71.4	7	-1.5749	0.80	-0.5	800.34003	1	22.3348	5.73E7	4.16E7	3.19E7	8.04E7	5.55E7	4.58E7	6.1E4	5790	10out23_Debora_A2_3_G_1p10_3ul.raw	18	2	3	3	3	4	2	1	P02662|CASA1_BOVIN			0 0 4 6 8 8 5	YTDAPSF	DB Search
ALEKFDKALKA	43.40	1232.7128	11	27.3	11	-1.8078	0.39	2.7	411.90973	3	17.0303	1.75E7	1.62E7	1.3E7		1.94E7	1.73E7		4174	10out23_Debora_A2_3_G_1p10_3ul.raw	9	2	2	1	0	2	2	0	P02754|LACB_BOVIN			0 0 1 0 1 1 3 5 2 0 0	ALEKFDKALKA	DB Search
DIQKVAGTW	43.40	1016.5291	9	100.0	9	-2.4457	0.59	-0.7	1017.52844	1	23.4457	6.15E4	3.07E6		9.63E4	7.2E4	5.29E4		6139	10out23_Debora_A2_3_G_1p10_3ul.raw	6	1	2	0	1	1	1	0	P02754|LACB_BOVIN			5 6 6 7 11 39 17 17 5	DIQKVAGTW	DB Search
DKIHPFAQTQ	43.40	1183.5985	10	60.0	10	-0.3278	0.81	3.4	592.80438	2	12.6526	3.55E7	2.05E7	3.41E7	5.52E7	1.89E6	2.76E7		2631	10out23_Debora_A2_3_G_1p10_3ul.raw	10	2	2	1	2	1	2	0	P02666|CASB_BOVIN			0 0 5 11 0 0 7 14 20 5	DKIHPFAQTQ	DB Search
EKFDKALKALPMHIR	43.40	1796.0131	15	46.7	15	0.6793	0.74	-209.0	898.81976	2	23.5313			1.98E5	3.55E6	2.79E6			6168	10out23_Debora_A2_3_G_1p10_3ul.raw	3	0	0	1	1	1	0	0	P02754|LACB_BOVIN			0 0 0 1 7 8 8 10 9 9 1 1 0 0 2	EKFDKALKALPMHIR	DB Search
EVKITVDDKHYQKALNEINQ	43.40	2384.2336	20	30.0	20	2.6012	0.21	-2.9	795.74390	3	23.7437	7.08E5	8.53E5	4.33E5	8.49E5	1.09E6	5.67E5		6197	10out23_Debora_A2_3_G_1p10_3ul.raw	7	1	1	1	1	1	2	0	P02663|CASA2_BOVIN			0 0 0 2 1 1 0 0 4 1 2 2 3 0 0 1 1 2 0 0	EVKITVDDKHYQKALNEINQ	DB Search
FLPYPYYAKPAA	43.40	1399.7175	12	25.0	12	-1.4674	0.66	-4.9	700.85767	2	27.8225	1.45E6	2.37E6	5.82E5	1.49E6	1E6	1.5E6		7257	10out23_Debora_A2_3_G_1p10_3ul.raw	6	1	1	1	1	1	1	0	P02668|CASK_BOVIN			0 0 2 2 1 1 1 1 2 0 0 0	FLPYPYYAKPAA	DB Search
GVSKVKEAMAPKHKEMPFPK	43.40	2238.2017	20	25.0	20	1.4112	0.36	1.3	560.55444	4	13.9988		8.11E6	1.58E7	1.1E7	5.2E6	1.31E6		3169	10out23_Debora_A2_3_G_1p10_3ul.raw	12	0	2	2	2	4	2	0	P02666|CASB_BOVIN			0 0 0 1 1 3 1 1 1 1 0 0 2 6 13 5 1 1 0 0	GVSKVKEAMAPKHKEMPFPK	DB Search
HSMKEGIHAQQKEPMIGVNQ	43.40	2261.1045	20	35.0	20	2.6981	0.22	0.8	754.70404	3	15.6180	1.13E5	7.83E4	1.7E5	2.62E5	1.38E5	7.94E4		3712	10out23_Debora_A2_3_G_1p10_3ul.raw	6	1	1	1	1	1	1	0	P02662|CASA1_BOVIN			0 0 1 1 0 0 0 3 2 2 3 4 0 0 5 4 0 0 0 0	HSMKEGIHAQQKEPMIGVNQ	DB Search
KAVPYPQRDMPIQA	43.40	1612.8395	14	71.4	14	0.0723	0.64	0.9	807.42206	2	21.2032	1.52E7	1.3E7	1.39E7	1.02E6	9.59E5	8.62E6		5507	10out23_Debora_A2_3_G_1p10_3ul.raw	10	2	2	2	1	1	2	0	P02666|CASB_BOVIN			5 4 4 5 5 2 2 2 2 23 0 0 0 0	KAVPYPQRDMPIQA	DB Search
LHLPLPLLQ	43.40	1042.6538	9	55.6	9	-2.0151	0.72	-2.1	522.32941	2	39.4825	2.08E6	2.38E6	1.43E6	1.5E6	1.68E6	1.8E6		10725	10out23_Debora_A2_3_G_1p10_3ul.raw	6	1	1	1	1	1	1	0	P02666|CASB_BOVIN			0 0 2 1 1 4 4 36 5	LHLPLPLLQ	DB Search
MKEGIHAQQKEPMIGVN	43.40	1908.9550	17	11.8	17	-0.6999	0.20	1.2	637.32184	3	16.8603	3.02E6	2.87E6	3.68E6	5.96E6	3.64E6	2.71E6		4071	10out23_Debora_A2_3_G_1p10_3ul.raw	8	1	2	1	2	1	1	0	P02662|CASA1_BOVIN			0 0 1 0 0 2 1 0 1 1 2 0 0 1 1 0 0	MKEGIHAQQKEPMIGVN	DB Search
NLHLPLPLLQS	43.40	1243.7289	11	27.3	11	0.3497	0.56	-2.2	622.86591	2	39.6847	2.39E6	8.83E5	1.11E6	1.53E6	1.3E6	1.78E6		10597	10out23_Debora_A2_3_G_1p10_3ul.raw	7	1	1	1	1	1	2	0	P02666|CASB_BOVIN			0 0 2 3 1 1 0 0 13 0 0	NLHLPLPLLQS	DB Search
PIVLNPWD	43.40	952.5018	8	75.0	8	-3.9836	0.39	-3.4	953.49908	1	34.9744	5.14E5	8.91E5	4.52E4		1.73E5	8.33E5		9218	10out23_Debora_A2_3_G_1p10_3ul.raw	8	1	2	1	0	2	2	0	P02663|CASA2_BOVIN			1 1 10 10 29 9 9 5	PIVLNPWD	DB Search
PPFLQPEVM	43.40	1056.5314	9	88.9	9	-4.0795	0.58	-4.8	1057.52612	1	33.1247	5.85E4	4.65E5	2.17E4	3.01E5	6.7E4	3.67E4		8752	10out23_Debora_A2_3_G_1p10_3ul.raw	11	2	3	1	2	2	1	0	P02666|CASB_BOVIN			5 2 1 7 15 2 2 29 5	PPFLQPEVM	DB Search
PVEPFTESQSL	43.40	1232.5924	11	54.5	11	-0.8294	0.72	-4.1	617.29663	2	28.6214	2.83E6	4.19E6	6.71E5	1.67E6	1.13E6	2.05E6		7513	10out23_Debora_A2_3_G_1p10_3ul.raw	17	3	3	3	3	2	3	0	P02666|CASB_BOVIN			0 0 1 1 1 12 12 3 3 2 2	PVEPFTESQSL	DB Search
SDIPNPIGSENSE	43.40	1357.5997	13	76.9	13	-0.5111	0.39	-4.4	679.79932	2	24.5292	2.87E5	1.07E6	2.79E5	4.82E5	1.81E5	8.34E5		6379	10out23_Debora_A2_3_G_1p10_3ul.raw	10	1	2	2	2	1	2	0	P02662|CASA1_BOVIN			0 0 0 2 2 7 7 9 5 4 3 3 3	SDIPNPIGSENSE	DB Search
SDIPNPIGSENSEKTT	43.40	1687.7900	16	56.2	16	-0.0432	0.71	-0.6	844.89581	2	21.2032		7.53E4	1.77E5					5339	10out23_Debora_A2_3_G_1p10_3ul.raw	2	0	1	1	0	0	0	0	P02662|CASA1_BOVIN			0 0 0 3 3 2 2 4 1 1 3 2 2 4 0 0	SDIPNPIGSENSEKTT	DB Search
SLAMAASD	43.40	764.3375	8	75.0	8	-4.9032	0.20	2.9	765.34149	1	13.8672		8E3	4.92E4	6.29E3	1.1E4			3200	10out23_Debora_A2_3_G_1p10_3ul.raw	4	0	1	1	1	1	0	0	P02754|LACB_BOVIN			1 1 15 5 5 29 69 5	SLAMAASD	DB Search
SLAMAASDISLLDA	43.40	1376.6857	14	64.3	14	0.3771	0.10	-2.9	689.34326	2	39.4224			3.08E4					10607	10out23_Debora_A2_3_G_1p10_3ul.raw	1	0	0	1	0	0	0	0	P02754|LACB_BOVIN			0 0 0 3 3 17 14 2 2 11 11 26 0 0	SLAMAASDISLLDA	DB Search
SLAMAASDISLLDAQSAPLR	43.40	2029.0514	20	65.0	20	-1.4947	0.49	-20.0	1015.50549	2	37.4438								10017	10out23_Debora_A2_3_G_1p10_3ul.raw	0	0	0	0	0	0	0	0	P02754|LACB_BOVIN			0 0 0 0 4 4 9 9 12 20 20 48 14 14 10 10 16 0 0 1	SLAMAASDISLLDAQSAPLR	DB Search
SRYPSYGLN	43.40	1055.5035	9	55.6	9	-1.1815	0.84	2.3	528.75653	2	17.7099	2.62E8	2.03E8	2.68E8	3.86E8	2.73E8	2.2E8		4275	10out23_Debora_A2_3_G_1p10_3ul.raw	29	7	5	6	4	2	5	0	P02668|CASK_BOVIN			0 0 11 1 1 10 10 10 5	SRYPSYGLN	DB Search
SRYPSYGLNY	43.40	1218.5669	10	80.0	10	-0.2070	0.60	-1.3	610.28564	2	23.3835	1.41E7	9.19E6	6.43E6	1.22E7	1.13E7	9.65E6		6077	10out23_Debora_A2_3_G_1p10_3ul.raw	17	3	3	2	3	4	2	0	P02668|CASK_BOVIN			0 0 21 3 3 11 7 7 36 5	SRYPSYGLNY	DB Search
VRSPAQILQW	43.40	1196.6666	10	60.0	10	-1.9772	0.81	-2.4	599.33490	2	32.9939	1.56E7	1.7E7	5.07E6	1.11E7	8.75E6	1.86E7		8767	10out23_Debora_A2_3_G_1p10_3ul.raw	11	2	2	2	2	2	1	0	P02668|CASK_BOVIN			0 0 6 0 0 6 21 60 73 5	VRSPAQILQW	DB Search
YVPLGTQYTDAPS	43.40	1410.6667	13	53.8	13	-1.2970	0.11	-2.8	706.33368	2	25.4381			7.52E4					6727	10out23_Debora_A2_3_G_1p10_3ul.raw	1	0	0	1	0	0	0	0	P02662|CASA1_BOVIN			0 0 0 0 2 2 14 9 5 5 5 0 0	YVPLGTQYTDAPS	DB Search
YYQQKPVAL	43.40	1108.5917	9	77.8	9	-2.6290	0.59	-40.8	555.27655	2	18.4817	9.46E7	5.54E7	7.24E7	1.25E8	8.08E7	7.01E7	1.09E5	4657	10out23_Debora_A2_3_G_1p10_3ul.raw	24	3	2	5	6	5	2	1	P02668|CASK_BOVIN			1 1 28 28 35 2 2 6 5	YYQQKPVAL	DB Search
YYVPLGTQYTDAPSF	43.40	1720.7985	15	53.3	15	-2.1409	0.32	0.6	861.40088	2	36.8138	3.82E5	8.25E4	2.04E5	2.53E4	5.15E4	1.89E6		9760	10out23_Debora_A2_3_G_1p10_3ul.raw	7	1	1	1	1	1	2	0	P02662|CASA1_BOVIN			0 0 17 0 0 3 7 4 13 10 2 6 0 0 0	YYVPLGTQYTDAPSF	DB Search
HSMKEGIHAQQKEPMIGVNQEL	43.40	2503.2312	22	31.8	22	0.8001	0.42	0.9	835.41248	3	21.4805	7.21E5	3.67E5	8.53E5	8.39E5	6.65E5			5547	10out23_Debora_A2_3_G_1p10_3ul.raw	5	1	1	1	1	1	0	0	P02662|CASA1_BOVIN			0 0 0 0 1 1 0 0 2 2 1 0 9 2 2 9 1 1 2 0 0 0	HSMKEGIHAQQKEPMIGVNQEL	DB Search
INNQFLPYPYYAKPAAV	43.40	1968.0145	17	47.1	17	-1.2757	0.51	-3.0	985.00458	2	33.9033	6.69E4	1.96E5	1.3E5	1.53E5	1.33E5	1.22E5		8968	10out23_Debora_A2_3_G_1p10_3ul.raw	7	1	1	1	1	1	2	0	P02668|CASK_BOVIN			0 0 0 2 9 26 3 0 0 2 5 5 7 0 0 0 0	INNQFLPYPYYAKPAAV	DB Search
LGYLEQLLR	43.40	1103.6339	9	100.0	9	-2.9202	0.67	-4.5	552.81781	2	35.5387		5.1E4	3.62E3	1.1E4	3.43E4			9404	10out23_Debora_A2_3_G_1p10_3ul.raw	4	0	1	1	1	1	0	0	P02662|CASA1_BOVIN			5 18 23 55 58 16 16 24 5	LGYLEQLLR	DB Search
QDKIHPFAQT	43.40	1183.5985	10	10.0	10	-1.8290	0.83	3.4	592.80438	2	12.6526	1.14E5	1.79E7	3.42E7	2.92E5	2.74E7	1.1E5		2903	10out23_Debora_A2_3_G_1p10_3ul.raw	10	1	2	2	1	2	2	0	P02666|CASB_BOVIN			0 0 1 1 2 0 0 1 0 0	QDKIHPFAQT	DB Search
TEEEKNRLNFL	43.40	1391.7045	11	63.6	11	-1.9607	0.50	-2.9	696.85254	2	23.1986	5.69E4				4.59E4			6052	10out23_Debora_A2_3_G_1p10_3ul.raw	2	1	0	0	0	1	0	0	P02663|CASA2_BOVIN			0 0 10 15 21 23 5 15 8 0 0	TEEEKNRLNFL	DB Search
VEELKPTPEGDLE	43.40	1454.7140	13	76.9	13	-1.2065	0.39	0.3	728.35931	2	20.9671	1.79E6	1.87E6	2.53E6	3.2E6	2.31E6	1.45E6		5312	10out23_Debora_A2_3_G_1p10_3ul.raw	6	1	1	1	1	1	1	0	P02754|LACB_BOVIN			0 0 18 18 44 0 3 2 2 10 10 10 5	VEELKPTPEGDLE	DB Search
VLPVPQKAVPYPQRDMPIQ	43.40	2175.1875	19	31.6	19	-0.6849	0.73	-5.8	1088.58691	2	27.1905	3.08E5	3.3E7	1.7E7	1.79E7	1.1E7			7119	10out23_Debora_A2_3_G_1p10_3ul.raw	8	1	2	2	2	1	0	0	P02666|CASB_BOVIN			0 0 0 0 1 1 4 21 21 2 0 0 0 2 2 1 0 0 0	VLPVPQKAVPYPQRDMPIQ	DB Search
VRTPEVDDE	43.40	1058.4880	9	55.6	9	2.6614	0.88	1.6	530.24835	2	10.0179	7.72E6	4.83E6	8.06E6	1.41E7	7.01E6	6.44E6		2321	10out23_Debora_A2_3_G_1p10_3ul.raw	17	2	4	3	1	1	6	0	P02754|LACB_BOVIN			0 0 15 1 1 28 47 37 5	VRTPEVDDE	DB Search
YQGPIVLNPWDQVKRNAVPITPTL	43.40	2718.4856	24	41.7	24	0.0595	0.58	-1.6	1360.23828	2	39.0303	4.87E7	1.16E7	5.15E5	1.69E7	1.24E7	4.98E7		10549	10out23_Debora_A2_3_G_1p10_3ul.raw	21	5	2	2	4	4	4	0	P02663|CASA2_BOVIN			0 0 0 0 0 1 2 13 0 0 3 6 4 4 2 3 3 4 0 0 0 0 0 0	YQGPIVLNPWDQVKRNAVPITPTL	DB Search
EVKITVDDKHYQ	43.40	1473.7463	12	50.0	12	2.1984	0.70	2.9	737.87738	2	14.7099			1.01E4					3455	10out23_Debora_A2_3_G_1p10_3ul.raw	1	0	0	1	0	0	0	0	P02663|CASA2_BOVIN			0 0 0 4 2 2 3 3 3 1 1 1	EVKITVDDKHYQ	DB Search
FSDKIAKY	43.40	970.5123	8	100.0	8	-4.0555	0.65	5.2	971.51776	1	14.4127	2.6E7	1.89E7	2.14E7	3.98E7	6.07E6	5.42E6		3330	10out23_Debora_A2_3_G_1p10_3ul.raw	21	3	3	3	5	4	3	0	P02668|CASK_BOVIN			3 3 5 4 32 86 71 5	FSDKIAKY	DB Search
IPNPIGSENSEKTTM	43.40	1616.7716	15	66.7	15	-0.5486	0.51	0.1	809.38739	2	22.3142		6.41E4	8.41E4	1.15E5	6.11E4			5770	10out23_Debora_A2_3_G_1p10_3ul.raw	4	0	1	1	1	1	0	0	P02662|CASA1_BOVIN			0 0 8 3 3 7 7 0 0 0 2 19 2 2 4	IPNPIGSENSEKTTM	DB Search
IPNPIGSENSEKTTMPLW	43.40	2012.9877	18	55.6	18	-0.9819	0.29	-5.9	1007.48810	2	35.2695			1.94E4					9315	10out23_Debora_A2_3_G_1p10_3ul.raw	1	0	0	1	0	0	0	0	P02662|CASA1_BOVIN			0 0 0 2 2 5 4 4 4 0 0 7 5 5 12 1 0 0	IPNPIGSENSEKTTMPLW	DB Search
LTDVENLHLPLP	43.40	1359.7397	12	83.3	12	0.0370	0.23	0.8	680.87286	2	37.0022	6.97E4	5.96E4	6.35E4					9820	10out23_Debora_A2_3_G_1p10_3ul.raw	3	1	1	1	0	0	0	0	P02666|CASB_BOVIN			0 0 3 3 6 3 8 8 6 6 6 5	LTDVENLHLPLP	DB Search
LYQEPVLG	43.40	917.4858	8	75.0	8	-2.8308	0.15	-2.8	918.48401	1	24.0975	1.62E5	1.19E5	8.96E4	1.48E5	1.49E5	1.52E5		6303	10out23_Debora_A2_3_G_1p10_3ul.raw	6	1	1	1	1	1	1	0	P02666|CASB_BOVIN			1 1 4 4 2 2 22 5	LYQEPVLG	DB Search
[truncated: 898 more rows]

## Sheet: Filtros_Gastrico
Peptide (162)	Mass	Length	m/z	z	RT	Area Gastrico_A2_1	Area Gastrico_A2_2	Area Gastrico_A2_3	Accession		Peptide (148)	Mass	Length	m/z	z	RT	Area Gastrico_A1_1	Area Gastrico_A1_2	Area Gastrico_A1_3	Accession
[truncated: 162 more rows]

[truncated: 4 more sheets: Gastric, Intestinal, Filtros_Intestinal, Gastrointestinal]
